# Supplementary material for: Genome-wide association study of 23,500 individuals identifies 7 loci associated with brain ventricular volume
Source: Nat Commun. 2018 Sep 26;9:3945. doi: 10.1038/s41467-018-06234-w (PMC6158214; doi:10.1038/s41467-018-06234-w)
Supplement: Supplementary file 4 — Supplementary Data 1 [file 41467_2018_6234_MOESM4_ESM.xlsx]

## Sheet: Blad1
Supplementary Data 1. Demographic characteristic of study population.
Study Name	Ancestry	N	N females	Mean age	SD age	Min Age	Max Age	N excluded stroke	N excluded dementia	N excluded tumor and/or other neurological diseases
AGES-Reykjavik	EA	2504	1486	75.9437	5.32338	66	95	192	127	3
ASPS	EA	768	436	65.32	7.99	46	90	0	0	0
CHS-EA	EA	1929	1192	74.54	4.54	67	93	40	84	-
CHS-AA	AA	416	263	72.9	4.92	65	93	31	62	-
ERF	EA	100	52	64.03	4.58593	55.97	75.75	18	0	0
LBC1936	EA	565	264	72.67	0.73	71	73	44	5	3
PROSPER	EA	315	150	74.9	3.2	70.2	83.1	109	0	0
RSI	EA	975	560	78.98	4.86664	69.17	96.7	53	24	0
RSII	EA	1082	568	69.31	5.92866	60.73	97.04	43	3	0
RSIII	EA	2436	1355	57.08	6.4213	45.73	89.54	52	6	0
RUSH-ROSMAP Batch 1	EA	183	137	83.1	6.4	67.6	98.4	0	0	0
RUSH-ROSMAP Batch 2	EA	123	95	80.2	6.8	60.1	93.1	0	0	0
ARIC-V3-EA	EA	812	477	63	4	52	71	0	0	0
ARIC-V3-AA	AA	732	462	61	5	50	73	0	0	0
ARIC-V5-EA	EA	896	517	76	5	67	90	0	0	0
ARIC-V5-AA	AA	209	146	73	5	67	87	0	0	0
CARDIA-EA	EA	345	185	51	3	42	56	0	0	0
CARDIA-AA	AA	131	74	49	4	43	56	0	0	0
FHS	EA	4205	2257	58.8945	13.8032	25.8426	96.8624	86	69	97*
LIFE-Adult	EA	1415	694	62.3	11.6	20	82	112	0	111**
Sydney MAS	EA	464	262	78.39	4.72	70.3	90.06	0	0	0
OATS	EA	345	232	70.16	4.82	65	85	0	0	0
SHIP	EA	956	504	54.6	12.3	31	89	***	43	***
SHIP-Trend	EA	827	465	49.8	13.5	22	81	***	2	***
SYS	EA	507	271	49.31	5.06	36	65	0	0	0
VETSA	EA	293	0	56.24	2.61	51.08	60.17	11	0	2
Generation R	EA	1141	567	10.15	0.6	8.72	11.99	-	-	12****
Abbreviations: EA - European, AA - African-American
* Additional exclusion for other neurological diseases
** Additional exclusion criteria were current cancer treatment, neurological or psychiatric disease and intake of medication affecting the cns
*** MRI QC filter that was used, excluded subjects with a history of cerebral tumor, stroke, Parkinson’s diseases, multiple sclerosis, epilepsy, hydrocephalus, enlarged ventricles, pathological lesions in total N=104 for SHIP-2 MRI and N=42 for SHIP-Trend MRI.
**** Incidental findings
