# Supplementary material for: Genome-wide association study of 23,500 individuals identifies 7 loci associated with brain ventricular volume
Source: Nat Commun. 2018 Sep 26;9:3945. doi: 10.1038/s41467-018-06234-w (PMC6158214; doi:10.1038/s41467-018-06234-w)
Supplement: Supplementary file 5 — Supplementary Data 2 [file 41467_2018_6234_MOESM5_ESM.xlsx]

## Sheet: Blad1
Supplementary Data 2. Information on image acquisition and processing
Study Name	Field strength	Company	Voxel size	Primary sequence used for segmentation	Additional sequence used for segmentation	Automated/ Visual	Processing software	Citation(s) PMID	Description
AGES-Reykjavik	1.5 T	Signa Twinspeed EXCITE system (General Electric Medical Systems, Waukesha, Wisconsin, USA)	1 × 1 × 1.5 mm3	T1-weighted	proton density-weighted, T2-weighted and fluid-attenuated inversion recovery (FLAIR)	automated	Montreal Neurological Institute pipeline	22119006	Ventricular volumes (CSF) and brain Volumes (GM, WM and WM hyperintensity volumes) were computed automatically with an algorithm based on the Montreal Neurological Institute pipeline. The AGES-Reykjavik/Montreal Neurological Institute pipeline has been modified to accommodate full brain coverage including cerebellum and brainstem, multispectral images (T1-weighted three-dimensional spoiled gradie…
ASPS	1.5 T	whole body imaging systems (Gyroscan S 15 and ACS, Philips Medical Systems, Eindhoven, The Netherlands)	na	proton density-weighted and fluid-attenuated inversion recovery (FLAIR)	If FLAIR was not available, T2-weighted scans were used	visual	na	na	Ventricular volume was rated on a visual scale ranging from 0-3 by one experienced investigator using templates for the assessment of each atrophy grade; the rating was done on three slices starting with the slice containing the roof of the 3rd ventricle.
CHS-EA	1.5 T or 0.35 T	GE/Picker, Toshiba	na	na	na	visual	PDS-4 Digital Workstation	8303738	Cerebral ventricular size was assessed on a scale of 0 to 9 by comparison with a series of eight studies with successively increasing ventricular size ranging from small and presumably normal (grade 1) to severe enlargement (grade 8; Fig 8). Studies considered to have ventricles smaller than those in grade 1 received grade 0 and worse than grade 8 received grade 9.
CHS-AA	1.5 T or 0.35 T	GE/Picker, Toshiba	na	na	na	visual	PDS-4 Digital Workstation	8303738	Cerebral ventricular size was assessed on a scale of 0 to 9 by comparison with a series of eight studies with successively increasing ventricular size ranging from small and presumably normal (grade 1) to severe enlargement (grade 8; Fig 1). Studies considered to have ventricles smaller than those in grade 1 received grade 0 and worse than grade 8 received grade 9.
ERF	1.5 T	MRI unit (GE Healthcare, Milwaukee, USA, software version 11×)	1 × 1 × 1 mm3	T1-weighted	na	automated	FreeSurfer 4.5	20667857	Structural imaging is performed with T1-weighted (T1w), proton density-weighted (PDw) and fluid-attenuated inversion recovery (FLAIR) sequences. The combination of different MR contrasts provided by these sequences can be used for automated brain tissue and white matter lesion segmentation. For this purpose, the T1w scan is acquired in 3D at high in-plane resolution and with thin slices .
LBC1936	1.5 T	GE Signa Horizon HDx clinical scanner (General Electric, Milwaukee, WI, USA)	1 × 1 × 1 mm3	T1-weighted	na	semi-automated	Analyze 11.0 (Commercial Software	22111801	The volume of each ventricle, given in mm3, was obtained by thresholding the T1W images. The optimum threshold to delineate the boundaries of the ventricles was calculated as the mean intensity value from four sample regions: each one 3 x 3 mm, placed two inside the lateral ventricles and two in the superior temporal cortex.
PROSPER	1.5 T	MRI (philips Medical systems)	1 × 1 × 1 mm3	T2-weighted	proton density-weighted and fluid-attenuated inversion recovery (FLAIR)	automated	SIENAX	21450935; 21977987	T2-weighted gradient echo pulse sequence. FIELD
RSI	1.5 T	MRI unit (GE Healthcare, Milwaukee, USA, software version 11×)	1 × 1 × 1 mm3	T1-weighted	na	automated	FreeSurfer 4.5	22002080	Structural imaging is performed with T1-weighted (T1w), proton density-weighted (PDw) and fluid-attenuated inversion recovery (FLAIR) sequences. The combination of different MR contrasts provided by these sequences can be used for automated brain tissue and white matter lesion segmentation. For this purpose, the T1w scan is acquired in 3D at high in-plane resolution and with thin slices .
RSII	1.5 T	MRI unit (GE Healthcare, Milwaukee, USA, software version 11×)	1 × 1 × 1 mm3	T1-weighted	na	automated	FreeSurfer 4.5	22002080	Structural imaging is performed with T1-weighted (T1w), proton density-weighted (PDw) and fluid-attenuated inversion recovery (FLAIR) sequences. The combination of different MR contrasts provided by these sequences can be used for automated brain tissue and white matter lesion segmentation. For this purpose, the T1w scan is acquired in 3D at high in-plane resolution and with thin slices .
RSIII	1.5 T	MRI unit (GE Healthcare, Milwaukee, USA, software version 11×)	1 × 1 × 1 mm3	T1-weighted	na	automated	FreeSurfer 4.5	22002080	Structural imaging is performed with T1-weighted (T1w), proton density-weighted (PDw) and fluid-attenuated inversion recovery (FLAIR) sequences. The combination of different MR contrasts provided by these sequences can be used for automated brain tissue and white matter lesion segmentation. For this purpose, the T1w scan is acquired in 3D at high in-plane resolution and with thin slices .
RUSH-ROSMAP Batch 1	1.5 T	MRI unit (General Electric, Waukesha, Wisconsin, USA, software version 11×)	1.07 × 1.25 × 1 mm3	T1-weighted	na	automated with manual corrections	Freesurfer	-	High-resolution T1-weighted anatomical data were obtained using a 3D inversion-recovery fast spoiled gradient-echo (IR-FSPGR) sequence, with the following parameters: TE=2.8ms, TR=6.3ms, preparation time=1000ms, flip angle 8, field of view 24cm × 24cm, 160 sagittal slices, 1mm slice thickness, no gap, 224×192 image matrix reconstructed to 256×256. Two repetitions of the T1-weighted data acquired …
RUSH-ROSMAP Batch 2	1.5 T	MRI unit (General Electric, Waukesha, Wisconsin, USA, software version 11×)	1.07 × 1.25 × 1 mm3	T1-weighted	na	automated with manual corrections	Freesurfer	-	High-resolution T1-weighted anatomical data were obtained using a 3D inversion-recovery fast spoiled gradient-echo (IR-FSPGR) sequence, with the following parameters: TE=2.8ms, TR=6.3ms, preparation time=1000ms, flip angle 8, field of view 24cm × 24cm, 160 sagittal slices, 1mm slice thickness, no gap, 224×192 image matrix reconstructed to 256×256. Two repetitions of the T1-weighted data acquired …
ARIC-V3-EA & ARIC-V3-AA	1.5 T	GE or Picker	na	T1-weighted	proton density-weighted	visual	PDS-4 Digital Workstation	9596234	Cerebral ventricular size was assessed on a scale of 0 to 9 by comparison with a series of eight studies with successively increasing ventricular size ranging from small and presumably normal (grade 1) to severe enlargement (grade 8). Studies considered to have ventricles smaller than those in grade 1 received grade 0 and worse than grade 8 received grade 9.
ARIC-V5-EA & ARIC-V5-AA	3.0 T	GE or Picker	1 × 1 × 1 mm3	T1-weighted	fluid-attenuated inversion recovery (FLAIR)	automated	FreeSurfer 5.1	19926835	Brain and leukoaraiosis volumes were determined from axial fluid-attenuated inversion recovery (FLAIR) images. An automated algorithm was used to segment each of the FLAIR images into voxels assigned to one of three categories based on signal intensity — normal brain, CSF, or leukoaraiosis. Total intracranial volume was manually measured from T1-weighted sagittal images.
CARDIA-EA & CARDIA-AA	3.0 T	Siemens or Philips	1 × 1 × 1 mm3	T1-weighted	fluid-attenuated inversion recovery (FLAIR)	automated	FreeSurfer 5.1	25812012	Structural MR images were processed using previously described methods that were based on an automated multispectral computer algorithm that classifies all supratentorial brain tissue into GM, WM, and CSF. GM and WM were further characterized as normal and abnormal (ischemic).
FHS	1T or 1.5T	Siemens Avanto Scanner	1 × 1 × 1 mm3	T1-weighted	na	automated	in-house	23367130; 15653178	We used 3-dimensional T1-weighted coronal spoiled gradient-recalled echo (SPGR) acquisition sequences. Central cerebrospinal fluid spaces were analyzed to calculate lateral ventricular volumes, excluding the temporal horn.
LIFE-Adult	3 T	Magnetom Verio scanner (Siemens, Erlangen, Germany)	1 × 1 × 1 mm3	T1-weighted	na	automated	FreeSurfer (5.0.0)	26973099; 28397392	T1-weighted images were acquired on a 3T Magnetom Verio scanner (Siemens, Erlangen, Germany) with a 32-channel head array coil, using a three-dimensional Magnetization-Prepared Rapid Gradient Echo (MPRAGE) sequence. We used the Alzheimer’s Disease Neuroimaging Initiative (ADNI) standard protocol with GRAPPA parallel imaging and the following parameters: TI 900 ms, TR 2300 ms, TE 2.98 ms, flip ang…
Sydney MAS	3 T	Philips Intera Quasar scanner & Philips Achieva Quasar Dual scanner (Philips Medical Systems, Netherlands)	1 × 1 × 1 mm3	T1-weighted	na	automated	FreeSurfer 5.3	20637138	The 3D T1-weighted MRIs scans were used for computing the neuroimaging phenotypes and FreeSurfer v5.3 was used in the computation. T1-weighted scans had in-plane resolution of 1 x 1 mm^2 and slice thickness = 1 mm with no gap in between, yielding 1 × 1 × 1 mm^3 isotropic voxels.
OATS	1.5 T or 3T	Siemens Magnetom Avanto and Sonata scanners (Siemens Medical Solutions, Malvern PA, USA); Philips Gyroscan scanner (Philips Medical Systems, Best, Netherlands)	1 × 1 × 1.5mm3 (1.5 T) 1 x 1x 1 mm3 (3T)	T1-weighted	na	automated	FreeSurfer 5.3	19943720	The 3D T1-weighted MRIs scans were used for computing the neuroimaging phenotypes. The sequence was performed using a similar protocol for the 1.5 Tesla scanners in the three centres with in-plane resolution = 1 × 1 mm, slice thickness = 1.5 mm, slice number = 144. The acquisition parameters for the 3 Tesla Philips scanner in centre 1 in-plane resolution = 1 × 1 mm, slice thickness = 1 mm, slice …
SHIP	1.5 T	Siemens MRI scanner (Magnetom Avanto, Siemens Medical Systems, Erlangen, Germany)	1 × 1 × 1 mm3	T1-weighted	na	automated	FreeSurfer 5.3	19598074	3D T1-weighted MRI sequence with the following parameters: MP-RAGE/ axial plane, TR=1900 ms, TE=3.4 ms and Flip angle=15° and an original resolution of 1.0 x 1.0 x 1.0mm^3
SHIP-Trend	1.5 T	Siemens MRI scanner (Magnetom Avanto, Siemens Medical Systems, Erlangen, Germany)	1 × 1 × 1 mm3	T1-weighted	na	automated	FreeSurfer 5.3	19598074	3D T1-weighted MRI sequence with the following parameters: MP-RAGE/ axial plane, TR=1900 ms, TE=3.4 ms and Flip angle=15° and an original resolution of 1.0 x 1.0 x 1.0mm^3
SYS	1.0 T	Phillips superconducting magnet (Gyroscan NT; Philips Medical Systems, Best, the Netherlands)	1 × 1 × 1 mm3	T1-weighted	na	automated	FreeSurfer 5.0.0.	27018016	All brain imaging data were acquired with a 1.5 Tesla Siemens (Avanto) scanner. The T1-weighted images were acquired using the 3D Magnetization Prepared Rapid Gradient Echo sequence with 176 sagittal slices (1-mm isotropic resolution, TR = 2,400ms, TE = 2.65ms, TI =1000ms, and flip angle = 8°)
VETSA	1.5 T	Siemens	1.3 x 1 x 1.3 mm3	T1-weighted	na	automated	FreeSurfer 5.1	11832223	All brain imaging data were acquired with a Siemens 1.5-T scanners (241 at UCSD and 233 at MGH). Sagittal T1-weighted magnetization prepared rapid gradient echo sequences were employed with a time to inversion = 1000 ms, time echo = 3.31 ms, time repetition = 2730 ms, flip angle = 7 degrees, slice thickness = 1.33 mm, and voxel size = 1.3 × 1.0 × 1.3 mm.
Generation R	3 T	GE Discovery MR 750W 3T (Milwaukee, MI, USA)	1 × 1 × 1 mm3	T1-weighted inversion recovery fast spoiled gradient recalled (IR-FSPGR)	na	automated	FreeSurfer 6.0	23354984	A high-resolution T1-weighted sequences were acquired using an IR-prepared Fast Spoiled Gradient Recalled Sequence with the GE option BRAVO (TR =8.77ms, TE =3.4ms, TI =600ms, Flip Angle=10°, FOV = 220mm x 220mm, Acquisition Matrix = 220 x 220, slice thickness = 1mm, number of slices = 230, voxel size = 1mm x 1mm x 1mm, ARC Acceleration = 2.
