# Supplementary material for: Genome-wide association study of 23,500 individuals identifies 7 loci associated with brain ventricular volume
Source: Nat Commun. 2018 Sep 26;9:3945. doi: 10.1038/s41467-018-06234-w (PMC6158214; doi:10.1038/s41467-018-06234-w)
Supplement: Supplementary file 6 — Supplementary Data 3 [file 41467_2018_6234_MOESM6_ESM.xlsx]

## Sheet: Blad1
Supplementary Data 3. Information on genotyping and analysis
Study Name	Ancestry	Study design	PCs	Genotyping Platform	Calling Method	Sample and variant quality control	Imputation software	Reference Panel	Analysis software	Covariates*
AGES-Reykjavik	EA	Population based	1-3	Illumina Hu370CNV	Bead Studio	Sample call rate 97%, SNP call rate 97%, MAF 0.01, HWE 1e-6	Mach/Minimach	HapMap	ProbABEL	age, age2, sex, total intracranial volume, PC1-3
ASPS	EA	Population based	-	Illumina Human610-Quad BeadChip	Illumina	Sample call rate 98%, SNP call rate 98%, MAF 0.01, HWE-pvalue 1×10-6, Other sample exclusions: Non-European ancestry, sample failures, sex mismatch, high autosomal heterozygosity, cryptic relatedness	IMPUTE2 v2.2.2	1000 Genomes ALL phase 1 version 3	Plink	age, age2, sex
CHS-EA	EA	Population based	1	Illumina 370 CNV, ITMAT-Broad-CARe (IBC)	BeadStudio	For SNPs, the following exclusions were applied : Call rate < 97%, HWE P < 10-5, > 2 duplicate errors or Mendelian inconsistencies (for reference CEPH trios), heterozygote frequency = 0, SNP not found in HapMap.	MaCH + minimac (release stamp 2012-11-16)	1000 Genomes phase 1 version 3	R	age, sex, clinic, PC1
CHS-AA	AA	Population based	-	Illumina Omni 1M	GenomeStudio	For SNPs, the following exclusions were applied : Call rate < 97%, HWE P < 10-5, > 2 duplicate errors or Mendelian inconsistencies (for reference CEPH trios), heterozygote frequency = 0, SNP not found in HapMap.	IMPUTE (version 2.2.2)	1000 Genomes phase 1 version 3	R	age, sex, clinic
ERF	EA	Family based	-	Illumina 6k, Illumina 318K, Affymetrix 250K, Illumina 350K, Illumina 610K	Bead Studio	Individual call rate >90%, SNP call rate >95%, MAF 0.01 ,HWE p-value 10-6. Other exclusion criteria: high autosomal heterozygosity (FDR <1%), high IBS (>=0.95), ethnic outliers and sex mismatch	MaCH/minimac	1000 Genomes phase 1 version 3	GenABEL, ProbABEL	age, sex, total intracranial volume, familial relationship
LBC1936	EA	Population based	1-4	Illumina Human 610_Quadv1	Illumina	Sample call rate 95%. SNPs call rate 98%, MAF 0.01, HWE 0.001. Other sample exclusion: non-European descent, sex mismatch, for any related pair of individuals, one was removed [PI_HAT (proportion of IBD) > 0.25.	MaCH/minimac	1000 Genomes phase 1 version 3	mach2qtl	sex, age, total intracranial volume, PC1-4
PROSPER	EA	RCT/Population-based	1-4	Illumina	Beadstudio	Callrate >98%, SNP call rate >97.5%, heterozygosity, sex mismatch	IMPUTE	1000 Genomes phase 1 version 3	SNPTest	age, age2, sex, total intracranial volume, PC1-4
RSI	EA	Population based	1-4	Illumina 550 (+duo), Illumina 610 quad	Beadstudio-Gencall	SNP call rate 98%, MAF 0.01, HWE p-value 10-6	MaCH/minimac	1000 Genomes phase 1 version 3	ProbABEL	age, age2, sex, total intracranial volume, PC1-4
RSII	EA	Population based	1-4	Illumina 550 duo	Beadstudio-Gencall	SNP call rate 98%, MAF 0.01, HWE p-value 10-6	MaCH/minimac	1000 Genomes phase 1 version 3	ProbABEL	age, age2, sex, total intracranial volume, PC1-4
RSIII	EA	Population based	1-4	Illumina 610 quad	Beadstudio-Gencall	SNP call rate 98%, MAF 0.01, HWE p-value 10-6	MaCH/minimac	1000 Genomes phase 1 version 3	ProbABEL	age, age2, sex, total intracranial volume, PC1-4
RUSH-ROSMAP Batch 1	EA	Population based	1-3	Affy 6.0	Birdsuite (Affy)	Minimum sample and variant calling rate 0.95; minimum MAF 0.01; HWE p-value 10-6	BEAGLE	1000G interim phase I haplotypes, 2011 Phase 1b data freeze	Plink	age, sex, total intracranial volume, PC1-3
RUSH-ROSMAP Batch 2	EA	Population based	1-3	Illimina Omni Express	-	Minimum sample and variant calling rate 0.95; minimum MAF 0.01; HWE p-value 10-6	BEAGLE	1000G interim phase I haplotypes, 2011 Phase 1b data freeze	Plink	age, sex, total intracranial volume, PC1-3
ARIC-V3-EA	EA	Population based	1-2	Affymetrix SNP Array 6.0	Birdseed	sample callrate ≥ 95%, MAF > 0.01 & Rsq > 0.3, 0.005 < MAF <= 0.01 & Rsq > 0.8	IMPUTE2	1000 Genomes phase 1 version 3	ProbABEL	age, age2, sex, PC1-2
ARIC-V3-AA	AA	Population based	1-4	Affymetrix SNP Array 6.0	Birdseed	sample callrate ≥ 95%, MAF > 0.01 & Rsq > 0.3, 0.005 < MAF <= 0.01 & Rsq > 0.8	IMPUTE2	1000 Genomes phase 1 version 3	ProbABEL	age, sex, center, PC1-4
ARIC-V5-EA	EA	Population based	1-2	Affymetrix SNP Array 6.0	Birdseed	sample callrate ≥ 95%, MAF > 0.01 & Rsq > 0.3, 0.005 < MAF <= 0.01 & Rsq > 0.8	IMPUTE2	1000 Genomes phase 1 version 3	ProbABEL	age, sex, center, total intracranial volume, PC1-2
ARIC-V5-AA	AA	Population based	1-4	Affymetrix SNP Array 6.0	Birdseed	sample callrate ≥ 95%, MAF > 0.01 & Rsq > 0.3, 0.005 < MAF <= 0.01 & Rsq > 0.8	IMPUTE2	1000 Genomes phase 1 version 3	ProbABEL	age, sex, center, total intracranial volume, PC1-4
CARDIA-EA	EA	Population based	1-2	Affymetrix SNP Array 6.0	Birdseed and BEAGLECALL	sample callrate ≥ 95%	BEAGLE 3.3.2	1000 Genomes phase 1 2010.11	ProbABEL	age, sex, center, total intracranial volume, PC1-2
CARDIA-AA	AA	Population based	1-4	Affymetrix SNP Array 6.0	Birdseed and BEAGLECALL	sample callrate ≥ 95%	BEAGLE 3.3.2	1000 Genomes phase 1 version 3	ProbABEL	age, sex, center, total intracranial volume, PC1-4
FHS	EA	Population based	1	Affymetrix GeneChip Human Mapping 500K Array Set® and 50K Human Gene Focused Panel®	Affymetrix BRLMM	Sample Level QC: sample call rate ≥ 97%, sample failures, genotyped sex different from recorded sex, discordance based on pedigree analyses; SNP level QC: SNP call rate ≥ 97%, a deviation from Hardy-Weinberg (HWE) ≥ 1x10-6, Mendel errors ≤ 1000, and MAF ≥ 1%, on chromosome 1-22, or X with a physical location on Build 37.	MaCH/minimac	1000 Genomes phase 1 version 3	GWAF	age, age2, sex, total intracranial volume, whole genome amplified DNA, PC1
LIFE-Adult	EA	Population based	-	Affymetrix Axiom CEU1 SNP array	APT (version 1.17.0)	Sample quality filters were dish-QC<0.82, call rate<97%, heterozygosity outliers, sex-mismatch, cryptic relatedness and outliers of principle components analysis (>6SD of first 10 PCs). SNP quality filters were call rate<97%, cluster plot irregularities as recommended by Affymetrix, p-value of exact Hardy-Weinberg equilibrium test <1e-6 and p-value of plate association <1e-7.	SHAPEIT (v2.r790) IMPUTE2 (v2.3.2)	1000 Genomes phase 1 version 3	SNPTEST (v2.5)	age, age2, sex, total intracranial volume
Sydney MAS	EA	Population based	-	Affymetrix Genome-wide Human SNP Array 6.0	CRLMM package (v1.10.0) in R (v2.12.1)	SNPs excluded if call rate <95%, if HWE<10-6, if MAF <.01%. Samples omitted if call rate <95%. Sex, relatedness and assessment of population stratification checks were also undertaken	MaCH/minimac	1000 Genomes phase 1 version 3	mach2qtl	age, sex, total intracranial volume, scanner
OATS	EA	Population based Twin study	-	Illumina Omniexpress	Illumina Genome Studio V2011.1	SNPs excluded if call rate <95%, if HWE<10-6, if MAF <.01%. Samples omitted if call rate <95%. Sex, relatedness and assessment of population stratification checks were also undertaken	MaCH/minimac	1000 Genomes phase 1 version 3	merlin	age, sex, total intracranial volume, scanner
SHIP	EA	Population based	1-4	Affymetrix SNP 6.0	Birdseed2	SNP exclusions: pHWE <= 0.0001 or CallRate <= 0.8. Sample exclusions: CallRate <= 0.92, duplicate samples (by IBS) or reported/genotyped gender mismatch	IMPUTE v2.2.2	1000 Genomes phase 1 version 3	QUICKTEST version 0.99b	age, age2, sex, total intracranial volume, PC1-4
SHIP-Trend	EA	Population based	1-4	Illumina Omni 2.5	GenCall	SNP exclusions: pHWE <= 0.0001, CallRate <= 0.9 or monomorphic SNPs. Sample exclusions: CallRate < 0.94, duplicate samples (by IBS) or reported/genotyped gender mismatch	IMPUTE v2.2.2	1000 Genomes phase 1 version 3	QUICKTEST version 0.99b	age, age2, sex, total intracranial volume, PC1-4
SYS	EA	Community based sample	1-4	Illumina Human610W-Quad Beadchip (Quad), Illumina HumanOmniExpress BeadChip (Omni)	Genome Studio	MAF>1%, call rate >0.95 per chip, HWE p-value <10e-6	SHAPEIT/IMPUTE2	1000 Genomes release March 2012 (EUR reference panel)	GenABEL/ProbABEL	age,age2, sex, intra-cranial volume,PC1-4
VETSA	EA	Twin study	1-9	HumanOmniExpress-24 v1.0A	Illumina GenomeStudio	<95% (prior to imputation); <95% (prior to imputation); No MAF filter Prior to Imputation; <10-6 (prior to imputation)	MiniMac	1000 Genomes phase 3 version 5	RAREMETALWORKER	age, site, zygosity, estimated intracranial volume, PC1-9
Generation R	EA	Population based	1-4	Illumina HumanHap 610 and 660 Quad chips	Illumina Genome Studio software version 1.1.0.28426	SNP level QC: (1) marker call rate (calling <0.2 – <0.05) checked in two rounds, (2) MAF ≤ 0.001, (3) differential missingness between the two projects (P < 1 × 10−7) and (4) deviation from HWE (P < 10−7). Sample QC included: (1) duplicate samples (by IBS) , (2) reported/genotyped gender mismatch. (3) Genotype call rate (<0.05 – <0.025) checked in two rounds and (4) high heterozygosity rate, over…	Two-step imputation using MaCH/minimac	1000 Genomes phase 1 version 3	Mach2qtl and GRIMP (PMID: 19700477)	age, sex, total intracranial volume, PC1-4
Abbreviations: EA - European, AA - African-American;
*Model: Y = β0 + βG SNP + βcC. Where Y is the lateral ventricular volume, β0 is the intercept, SNP is the dosage of genetic variant codded additively and C is the vector of covariates. Studies with visual grading scale accounted for intracranial volume in lateral ventricular volume assessment.
