# Supplementary material for: Genome-wide association study of 23,500 individuals identifies 7 loci associated with brain ventricular volume
Source: Nat Commun. 2018 Sep 26;9:3945. doi: 10.1038/s41467-018-06234-w (PMC6158214; doi:10.1038/s41467-018-06234-w)
Supplement: Supplementary file 7 — Supplementary Data 4 [file 41467_2018_6234_MOESM7_ESM.xlsx]

## Sheet: Blad1
Supplementary Data 4. Genome-wide significant variants and their corresponding p-values across the three stages and children's cohort. The lead variant at each of genome-wide significant locus is denoted with a star.
SNP*	chr_pos	functional_anno	gene	A1	A2	Freq1	Stage 1			Stage 2			Stage 3					Generation R
							Zscore	P	HetP	Zscore	P	HetP	Zscore	P	HetP	N	PropVar	Z	P
rs56068001	3:190601149	intergenic	SNAR-I(dist=5310),OSTN(dist=329173)	A	C	0.591	6.999	2.569e-12	0.8784	4.824	1.404e-06	0.1229	8.215	2.124e-16	0.09821	23533	0.00286773	0.3125	0.7547
rs6444469	3:190599685	intergenic	SNAR-I(dist=3846),OSTN(dist=330637)	A	T	0.4178	-6.981	2.926e-12	0.8698	-4.492	7.046e-06	0.06877	-7.968	1.618e-15	0.06174	23533	0.00269787	-0.30303	0.7619
rs9842055	3:190678743	intergenic	SNAR-I(dist=82904),OSTN(dist=251579)	T	G	0.5208	6.933	4.134e-12	0.8698	3.781	0.0001564	0.3302	7.431	1.077e-13	0.02028	23533	0.00234648	1.67568	0.0938
rs1501600	3:190621019	intergenic	SNAR-I(dist=25180),OSTN(dist=309303)	A	C	0.5742	6.919	4.56e-12	0.926	4.715	2.417e-06	0.05484	8.082	6.369e-16	0.09466	23533	0.00277562	0.34375	0.731
rs6802105	3:190620374	intergenic	SNAR-I(dist=24535),OSTN(dist=309948)	T	C	0.4258	-6.906	4.971e-12	0.9282	-4.728	2.269e-06	0.05631	-8.083	6.333e-16	0.09816	23533	0.00277631	-0.34375	0.731
rs9838279	3:190601893	intergenic	SNAR-I(dist=6054),OSTN(dist=328429)	T	C	0.5702	6.883	5.859e-12	0.8959	4.381	1.182e-05	0.04273	7.821	5.223e-15	0.0608	23533	0.00259925	0.272727	0.7851
rs2202100	3:190612496	intergenic	SNAR-I(dist=16657),OSTN(dist=317826)	T	C	0.571	6.879	6.014e-12	0.919	4.582	4.596e-06	0.03316	7.961	1.702e-15	0.08287	23533	0.00269313	0.28125	0.7785
rs6799249	3:190613714	intergenic	SNAR-I(dist=17875),OSTN(dist=316608)	A	G	0.429	-6.875	6.217e-12	0.9209	-4.59	4.427e-06	0.03262	-7.964	1.671e-15	0.08443	23533	0.00269516	-0.3125	0.7547
rs6804748	3:190611625	intergenic	SNAR-I(dist=15786),OSTN(dist=318697)	T	C	0.5697	6.874	6.226e-12	0.9103	4.549	5.385e-06	0.02458	7.934	2.114e-15	0.07951	23533	0.0026749	0.3125	0.7547
rs13075101	3:190613450	intergenic	SNAR-I(dist=17611),OSTN(dist=316872)	A	G	0.5927	6.873	6.303e-12	0.8879	4.948	7.493e-07	0.07142	8.215	2.117e-16	0.1391	23533	0.00286773	0.3125	0.7547
rs28873531	3:190616776	intergenic	SNAR-I(dist=20937),OSTN(dist=313546)	T	C	0.5714	6.862	6.795e-12	0.9251	4.645	3.398e-06	0.03377	7.994	1.309e-15	0.09316	23533	0.00271551	0.3125	0.7547
rs13083648	3:190616258	intergenic	SNAR-I(dist=20419),OSTN(dist=314064)	A	T	0.4289	-6.862	6.812e-12	0.9246	-4.629	3.676e-06	0.0344	-7.982	1.44e-15	0.09106	23533	0.00270736	-0.3125	0.7547
rs61500084	3:190636749	intergenic	SNAR-I(dist=40910),OSTN(dist=293573)	A	T	0.3727	-6.856	7.105e-12	0.9373	-4.635	3.578e-06	0.103	-7.994	1.309e-15	0.1043	23188	0.00275591	-0.666667	0.505
rs144007989	3:190640134	intergenic	SNAR-I(dist=44295),OSTN(dist=290188)	A	T	0.6795	6.855	7.12e-12	0.9779	4.447	8.704e-06	0.128	7.862	3.781e-15	0.07956	23188	0.00266565	0.625	0.532
rs866986	3:190627232	intergenic	SNAR-I(dist=31393),OSTN(dist=303090)	T	C	0.4255	-6.853	7.229e-12	0.9406	-4.78	1.75e-06	0.0346	-8.067	7.227e-16	0.09638	22420	0.00290261	-0.375	0.7077
rs34113929*	3:190620146	intergenic	SNAR-I(dist=24307),OSTN(dist=310176)	A	G	0.4065	-6.844	7.697e-12	0.8988	-5.049	4.442e-07	0.07914	-8.267	1.374e-16	0.1646	23533	0.00290415	-0.375	0.7077
rs1393060	3:190606963	intergenic	SNAR-I(dist=11124),OSTN(dist=323359)	A	C	0.4286	-6.842	7.787e-12	0.9092	-4.443	8.87e-06	0.03448	-7.837	4.597e-15	0.0713	23533	0.00260989	-0.272727	0.7851
rs9849583	3:190604241	intergenic	SNAR-I(dist=8402),OSTN(dist=326081)	T	C	0.5716	6.822	8.948e-12	0.9064	4.517	6.269e-06	0.06631	7.876	3.376e-15	0.08208	23533	0.00263593	0.272727	0.7851
rs114777398	3:190640357	intergenic	SNAR-I(dist=44518),OSTN(dist=289965)	T	G	0.3851	-6.819	9.157e-12	0.9493	-4.345	1.39e-05	0.07544	-7.766	8.121e-15	0.07217	23188	0.00260095	-0.647059	0.5176
rs35327527	3:190670795	intergenic	SNAR-I(dist=74956),OSTN(dist=259527)	T	C	0.3689	-6.796	1.076e-11	0.832	-4.249	2.147e-05	0.03362	-7.668	1.741e-14	0.05697	23533	0.00249854	-0.714286	0.4751
rs139178672	3:190640121	intergenic	SNAR-I(dist=44282),OSTN(dist=290201)	T	G	0.3233	-6.777	1.226e-11	0.9846	-4.277	1.893e-05	0.02937	-7.689	1.487e-14	0.06943	23188	0.00254963	-0.625	0.532
rs146550622	3:190638421	intergenic	SNAR-I(dist=42582),OSTN(dist=291901)	T	C	0.6126	6.763	1.347e-11	0.948	4.291	1.782e-05	0.05594	7.689	1.487e-14	0.07238	23188	0.00254963	0.647059	0.5176
rs12727448	3:190641109	intergenic	SNAR-I(dist=45270),OSTN(dist=289213)	A	G	0.6904	6.763	1.354e-11	0.954	4.461	8.171e-06	0.05222	7.808	5.832e-15	0.09318	23188	0.00262916	0.641026	0.5215
rs34911650	3:190670658	intergenic	SNAR-I(dist=74819),OSTN(dist=259664)	C	G	0.6362	6.759	1.386e-11	0.8633	4.51	6.484e-06	0.0965	7.828	4.966e-15	0.08933	23533	0.0026039	0.685714	0.4929
rs34859790	3:190652830	intergenic	SNAR-I(dist=56991),OSTN(dist=277492)	T	C	0.3624	-6.758	1.4e-11	0.9108	-4.673	2.967e-06	0.1456	-7.953	1.816e-15	0.1263	23188	0.00272771	-0.636364	0.5245
rs56396731	3:190670977	intergenic	SNAR-I(dist=75138),OSTN(dist=259345)	A	C	0.6368	6.752	1.456e-11	0.8598	4.471	7.769e-06	0.0905	7.796	6.408e-15	0.08539	23533	0.00258265	0.714286	0.4751
rs13089287	3:190654424	intergenic	SNAR-I(dist=58585),OSTN(dist=275898)	T	C	0.638	6.752	1.459e-11	0.9063	4.709	2.492e-06	0.1785	7.963	1.676e-15	0.1194	23533	0.00269449	0.636364	0.5245
rs1393057	3:190668377	intergenic	SNAR-I(dist=72538),OSTN(dist=261945)	T	C	0.6369	6.751	1.47e-11	0.8612	4.454	8.442e-06	0.09003	7.782	7.133e-15	0.08337	23533	0.00257339	0.685714	0.4929
rs34086510	3:190668132	intergenic	SNAR-I(dist=72293),OSTN(dist=262190)	A	G	0.3631	-6.75	1.482e-11	0.8614	-4.457	8.298e-06	0.09157	-7.784	7.032e-15	0.08397	23533	0.00257471	-0.685714	0.4929
rs1501604	3:190667598	intergenic	SNAR-I(dist=71759),OSTN(dist=262724)	A	G	0.3632	-6.75	1.483e-11	0.8621	-4.471	7.779e-06	0.08825	-7.794	6.512e-15	0.0857	23533	0.00258133	-0.705882	0.4803
rs62288116	3:190669657	intergenic	SNAR-I(dist=73818),OSTN(dist=260665)	A	C	0.3631	-6.749	1.486e-11	0.8619	-4.467	7.934e-06	0.0893	-7.79	6.678e-15	0.08521	23533	0.00257868	-0.685714	0.4929
rs1501603	3:190667550	intergenic	SNAR-I(dist=71711),OSTN(dist=262772)	C	G	0.3632	-6.749	1.488e-11	0.8619	-4.476	7.615e-06	0.08707	-7.797	6.365e-15	0.08633	23533	0.00258332	-0.705882	0.4803
rs66520966	3:190670268	intergenic	SNAR-I(dist=74429),OSTN(dist=260054)	A	T	0.637	6.748	1.498e-11	0.8611	4.469	7.871e-06	0.09033	7.791	6.657e-15	0.08557	23533	0.00257934	0.714286	0.4751
rs6782126	3:190669073	intergenic	SNAR-I(dist=73234),OSTN(dist=261249)	A	G	0.3631	-6.748	1.498e-11	0.8626	-4.467	7.951e-06	0.08939	-7.789	6.738e-15	0.0853	23533	0.00257802	-0.685714	0.4929
rs35595073	3:190670498	intergenic	SNAR-I(dist=74659),OSTN(dist=259824)	A	G	0.637	6.748	1.501e-11	0.8612	4.469	7.859e-06	0.09016	7.791	6.655e-15	0.08565	23533	0.00257934	0.714286	0.4751
rs67744585	3:190670215	intergenic	SNAR-I(dist=74376),OSTN(dist=260107)	A	G	0.637	6.748	1.503e-11	0.8611	4.468	7.877e-06	0.09026	7.79	6.68e-15	0.08562	23533	0.00257868	0.714286	0.4751
rs1393058	3:190668617	intergenic	SNAR-I(dist=72778),OSTN(dist=261705)	T	C	0.6366	6.747	1.506e-11	0.8652	4.412	1.027e-05	0.06906	7.75	9.201e-15	0.07877	23533	0.00255227	0.685714	0.4929
rs35670382	3:190671170	intergenic	SNAR-I(dist=75331),OSTN(dist=259152)	T	C	0.363	-6.747	1.51e-11	0.8613	-4.474	7.689e-06	0.09005	-7.794	6.514e-15	0.08635	23533	0.00258133	-0.714286	0.4751
rs35592123	3:190658964	intergenic	SNAR-I(dist=63125),OSTN(dist=271358)	A	G	0.3618	-6.747	1.512e-11	0.8901	-4.447	8.708e-06	0.1123	-7.775	7.569e-15	0.08308	23533	0.00256876	-0.69697	0.4858
rs1159213	3:190666876	intergenic	SNAR-I(dist=71037),OSTN(dist=263446)	T	C	0.3605	-6.747	1.513e-11	0.8746	-4.455	8.388e-06	0.09196	-7.78	7.24e-15	0.08407	23533	0.00257206	-0.676471	0.4987
rs2047712	3:190665791	intergenic	SNAR-I(dist=69952),OSTN(dist=264531)	T	C	0.3607	-6.745	1.534e-11	0.8775	-4.457	8.313e-06	0.09084	-7.78	7.241e-15	0.08456	23533	0.00257206	-0.676471	0.4987
rs13070564	3:190629975	intergenic	SNAR-I(dist=34136),OSTN(dist=300347)	T	G	0.3725	-6.744	1.537e-11	0.9302	-4.507	6.576e-06	0.0663	-7.827	4.983e-15	0.1023	23188	0.00264197	-0.666667	0.505
rs2047711	3:190665614	intergenic	SNAR-I(dist=69775),OSTN(dist=264708)	A	G	0.6393	6.744	1.537e-11	0.8775	4.458	8.287e-06	0.091	7.78	7.225e-15	0.08468	23533	0.00257206	0.676471	0.4987
rs13095744	3:190664718	intergenic	SNAR-I(dist=68879),OSTN(dist=265604)	T	C	0.3609	-6.743	1.553e-11	0.879	-4.451	8.551e-06	0.09327	-7.775	7.563e-15	0.08405	23533	0.00256876	-0.676471	0.4987
3:190609958:TATGA	3:190609958	intergenic	SNAR-I(dist=14120),OSTN(dist=320359)	D	I	0.4304	-6.743	1.556e-11	0.8736	-4.576	4.733e-06	0.02786	-7.864	3.727e-15	0.1013	22882	0.00270267	-0.272727	0.7851
rs59351287	3:190666382	intergenic	SNAR-I(dist=70543),OSTN(dist=263940)	A	T	0.6396	6.74	1.587e-11	0.8769	4.46	8.198e-06	0.09008	7.779	7.314e-15	0.08557	23533	0.0025714	0.676471	0.4987
rs61556420	3:190663121	intergenic	SNAR-I(dist=67282),OSTN(dist=267201)	T	C	0.6387	6.739	1.59e-11	0.8836	4.45	8.597e-06	0.1046	7.772	7.755e-15	0.08434	23533	0.00256678	0.676471	0.4987
rs35910287	3:190666176	intergenic	SNAR-I(dist=70337),OSTN(dist=264146)	A	G	0.3604	-6.739	1.594e-11	0.8776	-4.46	8.207e-06	0.09038	-7.778	7.349e-15	0.08562	23533	0.00257074	-0.676471	0.4987
rs35989701	3:190671225	intergenic	SNAR-I(dist=75386),OSTN(dist=259097)	A	C	0.6366	6.735	1.637e-11	0.8532	4.478	7.539e-06	0.09027	7.789	6.781e-15	0.08842	23533	0.00257802	0.685714	0.4929
rs57742221	3:190666445	intergenic	SNAR-I(dist=70606),OSTN(dist=263877)	C	G	0.3601	-6.735	1.637e-11	0.8765	-4.471	7.775e-06	0.0934	-7.784	7.035e-15	0.08758	23533	0.00257471	-0.676471	0.4987
rs62288115	3:190669564	intergenic	SNAR-I(dist=73725),OSTN(dist=260758)	C	G	0.6373	6.734	1.645e-11	0.8675	4.433	9.295e-06	0.0761	7.756	8.747e-15	0.08291	23533	0.00255622	0.714286	0.4751
rs35955860	3:190661914	intergenic	SNAR-I(dist=66075),OSTN(dist=268408)	T	C	0.6389	6.731	1.691e-11	0.8889	4.422	9.791e-06	0.08741	7.746	9.515e-15	0.08205	23533	0.00254963	0.676471	0.4987
rs58531798	3:190641068	intergenic	SNAR-I(dist=45229),OSTN(dist=289254)	T	G	0.6855	6.727	1.736e-11	0.9453	4.478	7.534e-06	0.06937	7.795	6.453e-15	0.1007	23188	0.00262041	0.666667	0.505
rs138309098	3:190638851	intergenic	SNAR-I(dist=43012),OSTN(dist=291471)	T	C	0.3792	-6.718	1.845e-11	0.947	-4.224	2.399e-05	0.06819	-7.61	2.732e-14	0.07022	23188	0.0024975	-0.647059	0.5176
rs144711006	3:190638818	intergenic	SNAR-I(dist=42979),OSTN(dist=291504)	T	G	0.3792	-6.718	1.847e-11	0.9469	-4.241	2.222e-05	0.06725	-7.622	2.49e-14	0.0721	23188	0.00250539	-0.647059	0.5176
3:190623368:T_TCC	3:190623368	intergenic	SNAR-I(dist=27529),OSTN(dist=306954)	D	I	0.5697	6.715	1.876e-11	0.9116	4.616	3.904e-06	0.01757	7.873	3.449e-15	0.1115	22882	0.00270886	0.333333	0.7389
rs967512	3:190664073	intergenic	SNAR-I(dist=68234),OSTN(dist=266249)	T	C	0.6436	6.704	2.021e-11	0.8875	4.517	6.282e-06	0.0763	7.795	6.449e-15	0.09783	23533	0.00258199	0.676471	0.4987
rs967513	3:190664164	intergenic	SNAR-I(dist=68325),OSTN(dist=266158)	A	C	0.3564	-6.704	2.024e-11	0.8873	-4.517	6.286e-06	0.0763	-7.795	6.461e-15	0.09784	23533	0.00258199	-0.676471	0.4987
rs62288110	3:190663724	intergenic	SNAR-I(dist=67885),OSTN(dist=266598)	T	C	0.6434	6.703	2.043e-11	0.8899	4.52	6.171e-06	0.0804	7.796	6.368e-15	0.09859	23533	0.00258265	0.676471	0.4987
3:190607847:TC_T	3:190607847	intergenic	SNAR-I(dist=12009),OSTN(dist=322474)	D	I	0.4293	-6.694	2.177e-11	0.8646	-4.422	9.788e-06	0.02283	-7.721	1.154e-14	0.08734	22882	0.00260527	-0.28125	0.7785
rs141962260	3:190640936	intergenic	SNAR-I(dist=45097),OSTN(dist=289386)	A	G	0.364	-6.682	2.362e-11	0.9347	-4.444	8.817e-06	0.03544	-7.74	9.94e-15	0.1024	23188	0.00258356	-0.617647	0.5368
rs1909960	3:190655515	intergenic	SNAR-I(dist=59676),OSTN(dist=274807)	A	C	0.642	6.667	2.612e-11	0.9125	4.562	5.064e-06	0.08206	7.801	6.132e-15	0.1101	23533	0.00258597	0.69697	0.4858
rs1316356	3:190657163	intergenic	SNAR-I(dist=61324),OSTN(dist=273159)	T	C	0.6433	6.658	2.776e-11	0.912	4.503	6.685e-06	0.09097	7.724	1.127e-14	0.07733	22765	0.0026207	0.666667	0.505
rs145958888	3:190642391	intergenic	SNAR-I(dist=46552),OSTN(dist=287931)	A	G	0.6694	6.651	2.906e-11	0.9607	3.943	8.063e-05	0.05671	7.367	1.748e-13	0.05023	23188	0.00234055	0.575	0.5653
rs146420778	3:190640155	intergenic	SNAR-I(dist=44316),OSTN(dist=290167)	A	C	0.6603	6.645	3.029e-11	0.9577	4.391	1.131e-05	0.07937	7.678	1.616e-14	0.101	22537	0.00261577	0.710526	0.4774
rs34886272	3:190641719	intergenic	SNAR-I(dist=45880),OSTN(dist=288603)	A	C	0.6486	6.636	3.233e-11	0.9568	4.107	4.006e-05	0.06775	7.471	7.933e-14	0.06675	23188	0.0024071	0.666667	0.505
rs150397723	3:190641974	intergenic	SNAR-I(dist=46135),OSTN(dist=288348)	A	G	0.3007	-6.634	3.259e-11	0.954	-3.946	7.932e-05	0.01344	-7.37	1.708e-13	0.05782	22895	0.00237244	-0.682927	0.4947
rs9826263	3:190591272	intergenic	GMNC(dist=10807),SNAR-I(dist=4447)	A	G	0.4186	6.632	3.301e-11	0.4369	2.669	0.007612	0.3034	6.433	1.253e-10	0.003922	23433	0.00176603	0.960784	0.3367
rs4686570	3:190667970	intergenic	SNAR-I(dist=72131),OSTN(dist=262352)	A	G	0.374	-6.628	3.404e-11	0.9087	-4.532	5.849e-06	0.3766	-7.753	8.976e-15	0.1116	23533	0.00255424	-0.714286	0.4751
rs62288104	3:190643305	intergenic	SNAR-I(dist=47466),OSTN(dist=287017)	T	C	0.3583	-6.628	3.411e-11	0.9303	-4.648	3.346e-06	0.06795	-7.846	4.3e-15	0.1459	23188	0.00265481	-0.617647	0.5368
rs2363038	3:190656393	intergenic	SNAR-I(dist=60554),OSTN(dist=273929)	T	G	0.3869	-6.627	3.43e-11	0.9457	-4.159	3.195e-05	0.1844	-7.489	6.952e-14	0.06499	23533	0.00238325	-0.69697	0.4858
rs13065568	3:190659591	intergenic	SNAR-I(dist=63752),OSTN(dist=270731)	A	G	0.3551	-6.626	3.453e-11	0.8984	-4.573	4.801e-06	0.09658	-7.781	7.202e-15	0.1185	23533	0.00257273	-0.69697	0.4858
rs883841	3:190657094	intergenic	SNAR-I(dist=61255),OSTN(dist=273228)	T	C	0.3555	-6.625	3.464e-11	0.9033	-4.558	5.156e-06	0.09511	-7.77	7.85e-15	0.1162	23533	0.00256546	-0.69697	0.4858
rs883842	3:190656984	intergenic	SNAR-I(dist=61145),OSTN(dist=273338)	T	C	0.3568	-6.623	3.512e-11	0.9039	-4.477	7.584e-06	0.07877	-7.711	1.25e-14	0.1041	23533	0.00252664	-0.666667	0.505
rs2088882	3:190656524	intergenic	SNAR-I(dist=60685),OSTN(dist=273798)	A	G	0.6432	6.623	3.513e-11	0.9043	4.478	7.525e-06	0.07864	7.712	1.239e-14	0.1043	23533	0.0025273	0.666667	0.505
rs13060370	3:190653006	intergenic	SNAR-I(dist=57167),OSTN(dist=277316)	A	G	0.3597	-6.623	3.518e-11	0.9232	-4.717	2.391e-06	0.114	-7.881	3.255e-15	0.1442	23533	0.00263928	-0.636364	0.5245
rs1158947	3:190660837	intergenic	SNAR-I(dist=64998),OSTN(dist=269485)	A	G	0.3547	-6.621	3.573e-11	0.8984	-4.576	4.731e-06	0.09646	-7.78	7.276e-15	0.1199	23533	0.00257206	-0.676471	0.4987
rs9877502	3:190669518	intergenic	SNAR-I(dist=73679),OSTN(dist=260804)	A	G	0.3911	-6.619	3.616e-11	0.9362	-4.257	2.072e-05	0.1788	-7.553	4.266e-14	0.07627	23533	0.00242416	-0.694444	0.4874
rs1159211	3:190666643	intergenic	SNAR-I(dist=70804),OSTN(dist=263679)	T	C	0.3713	-6.618	3.63e-11	0.9176	-4.528	5.966e-06	0.3838	-7.744	9.672e-15	0.1125	23533	0.00254832	-0.676471	0.4987
rs13066848	3:190668204	intergenic	SNAR-I(dist=72365),OSTN(dist=262118)	T	C	0.6435	6.615	3.703e-11	0.8746	4.628	3.689e-06	0.09791	7.813	5.603e-15	0.1295	23533	0.00259393	0.714286	0.4751
rs13083859	3:190662703	intergenic	SNAR-I(dist=66864),OSTN(dist=267619)	C	G	0.3548	-6.615	3.711e-11	0.892	-4.584	4.567e-06	0.09637	-7.781	7.197e-15	0.122	23533	0.00257273	-0.676471	0.4987
rs62288111	3:190663964	intergenic	SNAR-I(dist=68125),OSTN(dist=266358)	T	C	0.6455	6.615	3.725e-11	0.8915	4.584	4.559e-06	0.09142	7.781	7.204e-15	0.1222	23533	0.00257273	0.676471	0.4987
rs35055419	3:190663557	intergenic	SNAR-I(dist=67718),OSTN(dist=266765)	T	C	0.6513	6.614	3.739e-11	0.843	4.702	2.574e-06	0.09245	7.864	3.723e-15	0.1431	23533	0.00262791	0.676471	0.4987
rs34542080	3:190671057	intergenic	SNAR-I(dist=75218),OSTN(dist=259265)	A	C	0.3563	-6.612	3.779e-11	0.8733	-4.648	3.35e-06	0.09591	-7.825	5.092e-15	0.1335	23533	0.0026019	-0.714286	0.4751
rs1159212	3:190666734	intergenic	SNAR-I(dist=70895),OSTN(dist=263588)	T	G	0.6462	6.61	3.837e-11	0.887	4.609	4.046e-06	0.09044	7.795	6.419e-15	0.1272	23533	0.00258199	0.676471	0.4987
rs905124	3:190657360	intergenic	SNAR-I(dist=61521),OSTN(dist=272962)	A	T	0.3523	-6.609	3.874e-11	0.8895	-4.562	5.075e-06	0.1023	-7.761	8.428e-15	0.1195	23533	0.00255952	-0.676471	0.4987
rs10937450	3:190652328	intergenic	SNAR-I(dist=56489),OSTN(dist=277994)	C	G	0.3924	-6.604	4.009e-11	0.9577	-4.224	2.405e-05	0.1654	-7.531	5.03e-14	0.08352	23188	0.00244592	-0.617647	0.5368
rs13323015	3:190595760	ncRNA_exonic	SNAR-I	T	C	0.4528	-6.595	4.259e-11	0.7995	-3.97	7.198e-05	0.08444	-7.298	2.927e-13	0.03754	22765	0.00233959	-0.294118	0.7687
3:190665048:T_TTT	3:190665048	intergenic	SNAR-I(dist=69209),OSTN(dist=265274)	D	I	0.6406	6.594	4.287e-11	0.8035	4.43	9.413e-06	0.08028	7.658	1.882e-14	0.1024	22882	0.00256293	0.705882	0.4803
rs34216926	3:190672785	intergenic	SNAR-I(dist=76946),OSTN(dist=257537)	A	G	0.3549	-6.592	4.346e-11	0.8711	-4.644	3.423e-06	0.09626	-7.807	5.845e-15	0.1366	23533	0.00258995	-0.694444	0.4874
rs13069243	3:190672837	intergenic	SNAR-I(dist=76998),OSTN(dist=257485)	A	G	0.6451	6.59	4.397e-11	0.871	4.645	3.403e-06	0.09629	7.807	5.861e-15	0.1371	23533	0.00258995	0.694444	0.4874
rs13100545	3:190657895	intergenic	SNAR-I(dist=62056),OSTN(dist=272427)	A	G	0.6131	6.582	4.629e-11	0.9402	4.15	3.321e-05	0.1786	7.452	9.192e-14	0.06877	23533	0.00235976	0.676471	0.4987
rs35872768	3:190673127	intergenic	SNAR-I(dist=77288),OSTN(dist=257195)	T	C	0.353	-6.578	4.761e-11	0.8716	-4.658	3.2e-06	0.1008	-7.808	5.821e-15	0.1417	23533	0.00259061	-0.722222	0.4702
3:190664874:AC_A	3:190664874	intergenic	SNAR-I(dist=69036),OSTN(dist=265447)	D	I	0.3598	-6.567	5.139e-11	0.8121	-4.494	6.988e-06	0.07569	-7.685	1.53e-14	0.1163	22882	0.00258103	-0.676471	0.4987
3:190657741:AGT_A	3:190657741	intergenic	SNAR-I(dist=61903),OSTN(dist=272579)	D	I	0.3562	-6.563	5.288e-11	0.8132	-4.572	4.829e-06	0.09662	-7.737	1.016e-14	0.1301	22882	0.00261608	-0.69697	0.4858
3:190601394:TTTCT	3:190601394	intergenic	SNAR-I(dist=5556),OSTN(dist=328920)	D	I	0.4323	-6.552	5.659e-11	0.876	-4.088	4.35e-05	0.03235	-7.4	1.365e-13	0.07315	22589	0.00242419	-0.294118	0.7687
rs9862175	3:190596086	downstream	SNAR-I	T	C	0.4511	-6.541	6.107e-11	0.7657	-4.041	5.33e-05	0.06642	-7.346	2.039e-13	0.06207	23533	0.00229311	-0.30303	0.7619
rs13078126	3:190648889	intergenic	SNAR-I(dist=53050),OSTN(dist=281433)	A	C	0.6323	6.524	6.839e-11	0.915	4.527	5.984e-06	0.2606	7.689	1.482e-14	0.1428	23188	0.00254963	0.636364	0.5245
3:190661299:GA_G	3:190661299	intergenic	SNAR-I(dist=65461),OSTN(dist=269022)	D	I	0.361	-6.496	8.25e-11	0.7891	-4.519	6.22e-06	0.08759	-7.654	1.951e-14	0.1328	22882	0.00256025	-0.705882	0.4803
rs60386222	3:190643193	intergenic	SNAR-I(dist=47354),OSTN(dist=287129)	T	G	0.3768	-6.461	1.043e-10	0.9254	-4.41	1.035e-05	0.1607	-7.563	3.943e-14	0.1332	23188	0.00246675	-0.617647	0.5368
3:190670179:T_TCA	3:190670179	intergenic	SNAR-I(dist=74340),OSTN(dist=260143)	D	I	0.6253	6.45	1.12e-10	0.856	4.487	7.228e-06	0.2824	7.6	2.972e-14	0.1356	22882	0.00252425	0.714286	0.4751
3:190657744:GT_G	3:190657744	intergenic	SNAR-I(dist=61906),OSTN(dist=272577)	D	I	0.3469	-6.449	1.125e-10	0.835	-4.357	1.319e-05	0.06024	-7.517	5.602e-14	0.1251	22589	0.00250145	-0.676471	0.4987
3:190678480:TG_T	3:190678480	intergenic	SNAR-I(dist=82642),OSTN(dist=251841)	D	I	0.3493	-6.448	1.132e-10	0.7593	-4.78	1.749e-06	0.08693	-7.806	5.908e-15	0.197	22882	0.00266295	-0.675676	0.4992
3:190672426:CT_C	3:190672426	intergenic	SNAR-I(dist=76588),OSTN(dist=257895)	D	I	0.3902	-6.441	1.186e-10	0.8712	-4.292	1.768e-05	0.1442	-7.456	8.91e-14	0.1053	22882	0.00242951	-0.694444	0.4874
rs35679428	3:190592836	intergenic	GMNC(dist=12371),SNAR-I(dist=2883)	A	C	0.4559	-6.435	1.236e-10	0.8066	-3.713	0.0002052	0.07144	-7.041	1.904e-12	0.04388	23533	0.00210665	-0.315789	0.7522
rs13066753	3:190647187	intergenic	SNAR-I(dist=51348),OSTN(dist=283135)	T	C	0.3492	-6.326	2.519e-10	0.7929	-4.884	1.039e-06	0.2672	-7.803	6.063e-15	0.2804	23188	0.00262579	-0.742857	0.4576
3:190665052:A_AT	3:190665052	intergenic	SNAR-I(dist=69213),OSTN(dist=265270)	D	I	0.7018	6.312	2.753e-10	0.729	4.031	5.561e-05	0.02728	7.193	6.327e-13	0.09646	22589	0.00229046	0.7	0.4839
rs150434736	3:190640485	intergenic	SNAR-I(dist=44646),OSTN(dist=289837)	T	C	0.1917	-6.299	2.987e-10	0.9764	-3.893	9.917e-05	0.04656	-7.097	1.271e-12	0.08765	22743	0.00221463	-0.71875	0.4723
rs12928520	16:87237568	intergenic	FOXL1(dist=622264),C16orf95(dist=98836)	T	C	0.4124	6.222	4.9e-10	0.3124	4.944	7.636e-07	0.2397	7.766	8.085e-15	0.3073	23533	0.00256282	-0.837838	0.4021
rs4843552	16:87233516	intergenic	FOXL1(dist=618212),C16orf95(dist=102888)	A	G	0.5597	6.21	5.312e-10	0.3172	4.628	3.69e-06	0.08	7.534	4.924e-14	0.2192	23533	0.00241198	-0.757576	0.4487
rs144745948	3:190642839	intergenic	SNAR-I(dist=47000),OSTN(dist=287483)	A	G	0.2581	-6.129	8.823e-10	0.9365	-3.195	0.001399	0.1743	-6.481	9.109e-11	0.03513	23188	0.00181143	-0.716981	0.4734
rs4843553	16:87233185	intergenic	FOXL1(dist=617881),C16orf95(dist=103219)	A	C	0.442	-6.12	9.362e-10	0.3233	-4.644	3.424e-06	0.06472	-7.483	7.247e-14	0.2483	23533	0.00237944	0.636364	0.5245
rs4843550	16:87236383	intergenic	FOXL1(dist=621079),C16orf95(dist=100021)	C	G	0.5463	6.073	1.256e-09	0.2355	4.673	2.961e-06	0.07397	7.472	7.886e-14	0.2711	23533	0.00237245	-0.575758	0.5648
rs12920553	16:87227046	intergenic	FOXL1(dist=611742),C16orf95(dist=109358)	T	G	0.549	6.07	1.279e-09	0.3039	4.467	7.93e-06	0.07445	7.324	2.402e-13	0.215	23533	0.00227939	-0.636364	0.5245
rs9308343	16:87224857	intergenic	FOXL1(dist=609553),C16orf95(dist=111547)	A	G	0.5519	6.05	1.45e-09	0.3316	4.578	4.705e-06	0.05603	7.389	1.485e-13	0.2501	23533	0.00232003	-0.69697	0.4858
16:87220939:TTG_T	16:87220939	intergenic	FOXL1(dist=605636),C16orf95(dist=115463)	D	I	0.5459	6.047	1.472e-09	0.2721	4.443	8.881e-06	0.04043	7.3	2.884e-13	0.2333	22589	0.00235911	-0.714286	0.4751
rs12921170	16:87227397	intergenic	FOXL1(dist=612093),C16orf95(dist=109007)	A	G	0.5582	6.043	1.51e-09	0.3068	4.558	5.162e-06	0.06232	7.37	1.703e-13	0.2466	23533	0.00230812	-0.606061	0.5445
rs4843555	16:87231160	intergenic	FOXL1(dist=615856),C16orf95(dist=105244)	T	C	0.4407	-6.026	1.682e-09	0.3039	-4.667	3.053e-06	0.07127	-7.435	1.042e-13	0.2839	23533	0.00234901	0.606061	0.5445
rs12149643	16:87231499	intergenic	FOXL1(dist=616195),C16orf95(dist=104905)	T	C	0.5578	5.961	2.501e-09	0.2935	4.631	3.641e-06	0.0542	7.366	1.765e-13	0.2933	23533	0.00230561	-0.666667	0.505
7:2760334:C_CT*	7:2760334	intergenic	AMZ1(dist=5265),GNA12(dist=7407)	D	I	0.7307	-5.876	4.213e-09	0.9666	-4.484	7.342e-06	0.5704	-7.21	5.612e-13	0.2971	22589	0.0023013	-0.621622	0.5342
rs4843554	16:87232383	intergenic	FOXL1(dist=617079),C16orf95(dist=104021)	T	C	0.6076	5.808	6.308e-09	0.6635	4.108	3.997e-05	0.1336	6.891	5.555e-12	0.1933	23533	0.00201784	-0.333333	0.7389
rs13081641	3:190644548	intergenic	SNAR-I(dist=48709),OSTN(dist=285774)	T	G	0.3904	-5.801	6.597e-09	0.751	-3.88	0.0001046	0.1062	-6.724	1.764e-11	0.1466	23533	0.00192122	-0.558824	0.5763
rs142125160	3:190642837	intergenic	SNAR-I(dist=46998),OSTN(dist=287485)	T	C	0.2797	-5.726	1.026e-08	0.7558	-3.075	0.002104	0.3974	-6.118	9.455e-10	0.05666	23188	0.00161419	-0.792453	0.4281
rs12711473	16:87224293	intergenic	FOXL1(dist=608989),C16orf95(dist=112111)	A	G	0.3978	-5.717	1.084e-08	0.28	-5.446	5.145e-08	0.4077	-7.774	7.596e-15	0.7495	23533	0.0025681	0.484848	0.6278
rs9308341	16:87224642	intergenic	FOXL1(dist=609338),C16orf95(dist=111762)	A	G	0.5999	5.691	1.265e-08	0.2673	5.486	4.109e-08	0.4009	7.784	7.011e-15	0.7846	23533	0.00257471	-0.484848	0.6278
rs9933149	16:87226206	intergenic	FOXL1(dist=610902),C16orf95(dist=110198)	T	C	0.4	-5.687	1.291e-08	0.2888	-5.504	3.72e-08	0.4198	-7.794	6.477e-15	0.7958	23533	0.00258133	0.454545	0.6494
rs4843558	16:87225473	intergenic	FOXL1(dist=610169),C16orf95(dist=110931)	A	G	0.5999	5.668	1.449e-08	0.2699	5.513	3.527e-08	0.4089	7.787	6.842e-15	0.8116	23533	0.0025767	-0.484848	0.6278
rs56023709	16:87229344	intergenic	FOXL1(dist=614040),C16orf95(dist=107060)	A	C	0.4013	-5.663	1.486e-08	0.1785	-5.415	6.131e-08	0.3522	-7.715	1.209e-14	0.7623	23533	0.00252927	0.424242	0.6714
rs4843559	16:87225431	intergenic	FOXL1(dist=610127),C16orf95(dist=110973)	A	G	0.6001	5.648	1.62e-08	0.2543	5.454	4.93e-08	0.3881	7.732	1.056e-14	0.7907	23533	0.00254043	-0.484848	0.6278
rs9937293*	16:87225101	intergenic	FOXL1(dist=609797),C16orf95(dist=111303)	A	G	0.5877	5.647	1.632e-08	0.2063	5.609	2.03e-08	0.4939	7.841	4.452e-15	0.8745	23533	0.00261256	-0.69697	0.4858
7:2759299:T_TA	7:2759299	intergenic	AMZ1(dist=4230),GNA12(dist=8442)	D	I	0.718	-5.642	1.677e-08	0.9556	-4.632	3.619e-06	0.6246	-7.148	8.82e-13	0.4116	22882	0.00223293	-0.527778	0.5977
rs4240786	16:87236364	intergenic	FOXL1(dist=621060),C16orf95(dist=100040)	C	G	0.6032	5.641	1.694e-08	0.6221	3.991	6.59e-05	0.07168	6.693	2.19e-11	0.2069	23533	0.00190355	-0.151515	0.8796
rs4843226	16:87225264	intergenic	FOXL1(dist=609960),C16orf95(dist=111140)	T	C	0.5966	5.58	2.401e-08	0.2969	5.526	3.285e-08	0.4164	7.736	1.023e-14	0.8665	23533	0.00254305	-0.575758	0.5648
7:2764616:C_CA	7:2764616	intergenic	AMZ1(dist=9547),GNA12(dist=3125)	D	I	0.72	-5.566	2.603e-08	0.9427	-4.739	2.143e-06	0.7342	-7.171	7.429e-13	0.4879	22882	0.00224732	-0.805556	0.4205
rs798502	7:2789880	intronic	GNA12	A	C	0.7203	-5.566	2.614e-08	0.692	-4.204	2.619e-05	0.4109	-6.792	1.104e-11	0.288	23533	0.00196028	-1.22222	0.2216
7:2867557:A_AT	7:2867557	intronic	GNA12	D	I	0.711	-5.556	2.753e-08	0.9822	-4.243	2.207e-05	0.3005	-6.814	9.513e-12	0.3044	22882	0.00202913	-1.02778	0.3041
7:2816590:TAAG_	7:2816590	intronic	GNA12	D	I	0.2731	5.549	2.873e-08	0.9051	4.162	3.153e-05	0.3564	6.752	1.463e-11	0.2815	22882	0.00199237	1.11111	0.2665
rs4843560	16:87225143	intergenic	FOXL1(dist=609839),C16orf95(dist=111261)	A	G	0.4139	-5.533	3.15e-08	0.2652	-5.557	2.743e-08	0.4598	-7.726	1.109e-14	0.9102	23533	0.00253648	0.636364	0.5245
rs4843227	16:87225139	intergenic	FOXL1(dist=609835),C16orf95(dist=111265)	T	C	0.5852	5.532	3.166e-08	0.2704	5.501	3.781e-08	0.5099	7.686	1.522e-14	0.8801	23533	0.00251029	-0.636364	0.5245
7:2873373:CTG_C	7:2873373	intronic	GNA12	D	I	0.2818	5.52	3.386e-08	0.9777	4.262	2.027e-05	0.3189	6.802	1.03e-11	0.323	22882	0.00202199	1.08333	0.2787
7:2807248:T_TA	7:2807248	intronic	GNA12	D	I	0.7231	-5.511	3.571e-08	0.834	-4.182	2.885e-05	0.3926	-6.74	1.588e-11	0.3001	22882	0.0019853	-1.25714	0.2087
rs80098895	7:2873234	intronic	GNA12	T	C	0.2869	5.491	4.002e-08	0.8758	4.076	4.589e-05	0.2552	6.705	2.016e-11	0.492	20884	0.0021527	1.05714	0.2904
rs798511	7:2783306	intronic	GNA12	T	C	0.7218	-5.484	4.155e-08	0.6939	-4.278	1.884e-05	0.454	-6.789	1.132e-11	0.3399	23533	0.00195855	-1.30556	0.1917
rs798506	7:2788912	intronic	GNA12	T	C	0.7311	-5.46	4.77e-08	0.7491	-4.461	8.165e-06	0.6077	-6.901	5.167e-12	0.4168	23533	0.0020237	-1.30556	0.1917
rs798496	7:2796763	intronic	GNA12	T	C	0.2657	5.458	4.802e-08	0.98	4.457	8.299e-06	0.4968	6.898	5.276e-12	0.4175	22882	0.00207947	1.28947	0.1972
7:2801997:A_AG	7:2801997	intronic	GNA12	D	I	0.7213	-5.452	4.989e-08	0.8527	-4.614	3.944e-06	0.7652	-7.004	2.484e-12	0.485	22882	0.00214387	-1.22857	0.2192
rs1182176	7:2874601	intronic	GNA12	A	G	0.709	-5.419	6.009e-08	0.8861	-4.043	5.288e-05	0.2508	-6.577	4.801e-11	0.2849	23533	0.00183814	-1.22857	0.2192
7:2762764:AAAG_	7:2762764	intergenic	AMZ1(dist=7696),GNA12(dist=4974)	D	I	0.263	5.415	6.12e-08	0.9093	4.648	3.358e-06	0.6261	7.003	2.51e-12	0.5159	22882	0.00214326	0.972973	0.3306
rs35957220	7:2812632	intronic	GNA12	C	G	0.7236	-5.41	6.289e-08	0.8182	-4.245	2.185e-05	0.4871	-6.715	1.886e-11	0.3551	23533	0.00191608	-1.11111	0.2665
7:2762768:AAG_A	7:2762768	intergenic	AMZ1(dist=7700),GNA12(dist=4971)	D	I	0.2635	5.408	6.389e-08	0.9033	4.639	3.493e-06	0.7732	6.996	2.641e-12	0.5446	22589	0.00216672	0.972973	0.3306
rs1182174	7:2875420	intronic	GNA12	A	G	0.2804	5.402	6.595e-08	0.8602	4.193	2.752e-05	0.3982	6.654	2.846e-11	0.2844	22765	0.0019449	1.08333	0.2787
7:2805509:G_GC	7:2805509	intronic	GNA12	D	I	0.7258	-5.401	6.635e-08	0.7415	-4.575	4.767e-06	0.7094	-6.941	3.884e-12	0.4906	22882	0.00210548	-1.27778	0.2013
rs1182189	7:2869522	intronic	GNA12	A	G	0.2794	5.399	6.711e-08	0.8774	4.365	1.272e-05	0.4435	6.776	1.238e-11	0.3408	22765	0.00201688	1.08333	0.2787
rs1182207	7:2810746	intronic	GNA12	A	G	0.2754	5.398	6.757e-08	0.7803	4.202	2.642e-05	0.4939	6.676	2.464e-11	0.3447	23533	0.00189389	1.13889	0.2547
rs1978730	12:106480246	intronic	NUAK1	A	C	0.1339	5.396	6.821e-08	0.3349	4.8	1.588e-06	0.8446	7.097	1.277e-12	0.593	23533	0.00214029	2.06383	0.03903
rs798550	7:2760609	intergenic	AMZ1(dist=5540),GNA12(dist=7132)	A	G	0.7181	-5.396	6.828e-08	0.7584	-4.566	4.982e-06	0.7047	-6.931	4.179e-12	0.4872	23533	0.00204134	-0.833333	0.4047
rs4240791	16:87235916	intergenic	FOXL1(dist=620612),C16orf95(dist=100488)	A	G	0.583	5.395	6.861e-08	0.03876	4.771	1.829e-06	0.08785	7.076	1.484e-12	0.5802	23533	0.00212764	-0.727273	0.4671
rs798493	7:2798731	intronic	GNA12	A	G	0.7216	-5.39	7.04e-08	0.7842	-4.397	1.098e-05	0.4945	-6.808	9.895e-12	0.42	23533	0.00196953	-1.31429	0.1888
rs798508	7:2783815	intronic	GNA12	C	G	0.7236	-5.387	7.155e-08	0.5839	-4.331	1.484e-05	0.4193	-6.759	1.385e-11	0.3956	23533	0.00194128	-1.16667	0.2433
7:2762769:AG_A	7:2762769	intergenic	AMZ1(dist=7701),GNA12(dist=4971)	D	I	0.262	5.386	7.188e-08	0.8976	4.339	1.434e-05	0.7075	6.77	1.29e-11	0.4246	22589	0.00202899	1	0.3173
rs798514	7:2781892	intronic	GNA12	T	C	0.7223	-5.379	7.486e-08	0.6338	-4.376	1.209e-05	0.5329	-6.786	1.156e-11	0.4162	23533	0.00195682	-1.34286	0.1793
rs798494	7:2798294	intronic	GNA12	A	C	0.2793	5.375	7.662e-08	0.7816	4.606	4.103e-06	0.7083	6.945	3.773e-12	0.5142	23533	0.00204959	1.31429	0.1888
rs1182185	7:2872233	intronic	GNA12	A	G	0.7081	-5.373	7.735e-08	0.8437	-4.229	2.346e-05	0.313	-6.661	2.721e-11	0.3051	22765	0.001949	-1.2	0.2301
rs798547	7:2761177	intergenic	AMZ1(dist=6108),GNA12(dist=6564)	T	C	0.719	-5.371	7.837e-08	0.7619	-4.502	6.737e-06	0.6895	-6.869	6.469e-12	0.471	23533	0.00200498	-0.777778	0.4367
rs798562	7:2757938	intergenic	AMZ1(dist=2869),GNA12(dist=9803)	T	C	0.2778	5.367	8.004e-08	0.7817	4.868	1.125e-06	0.7298	7.125	1.037e-12	0.6404	23533	0.00215721	0.833333	0.4047
rs798559	7:2758341	intergenic	AMZ1(dist=3272),GNA12(dist=9400)	T	C	0.7186	-5.361	8.297e-08	0.7349	-4.638	3.524e-06	0.6712	-6.958	3.455e-12	0.5349	23533	0.00205727	-0.833333	0.4047
rs1182183	7:2873136	intronic	GNA12	T	C	0.2804	5.36	8.332e-08	0.8669	4.353	1.343e-05	0.443	6.756	1.417e-11	0.4151	23533	0.00193955	1.08333	0.2787
rs73193824	12:106452169	intergenic	C12orf75(dist=686873),NUAK1(dist=4956)	A	G	0.8507	-5.355	8.563e-08	0.1676	-4.975	6.512e-07	0.6357	-7.193	6.352e-13	0.7001	23533	0.00219858	-2.69565	0.007025
rs798497	7:2795957	intronic	GNA12	A	G	0.7191	-5.351	8.749e-08	0.7483	-4.677	2.915e-06	0.7555	-6.968	3.223e-12	0.4786	22765	0.00213279	-1.42857	0.1531
rs798556	7:2759002	intergenic	AMZ1(dist=3933),GNA12(dist=8739)	A	C	0.2809	5.35	8.777e-08	0.7349	4.626	3.722e-06	0.6771	6.943	3.842e-12	0.5345	23533	0.00204841	0.833333	0.4047
rs798552	7:2760124	intergenic	AMZ1(dist=5055),GNA12(dist=7617)	A	G	0.2806	5.35	8.804e-08	0.734	4.627	3.702e-06	0.6908	6.943	3.83e-12	0.5353	23533	0.00204841	0.833333	0.4047
rs798563	7:2757867	intergenic	AMZ1(dist=2798),GNA12(dist=9874)	A	C	0.7257	-5.343	9.131e-08	0.7691	-4.856	1.198e-06	0.8121	-7.1	1.245e-12	0.6464	23533	0.0021421	-0.675676	0.4992
rs798546	7:2762126	intergenic	AMZ1(dist=7057),GNA12(dist=5615)	T	C	0.2801	5.342	9.192e-08	0.7513	4.656	3.224e-06	0.6865	6.958	3.448e-12	0.5519	23533	0.00205727	0.861111	0.3892
rs798491	7:2800521	intronic	GNA12	A	G	0.7221	-5.341	9.244e-08	0.7391	-4.386	1.154e-05	0.5106	-6.767	1.318e-11	0.436	23533	0.00194588	-1.25714	0.2087
rs798560	7:2758309	intergenic	AMZ1(dist=3240),GNA12(dist=9432)	A	G	0.7206	-5.34	9.3e-08	0.7829	-4.814	1.476e-06	0.7393	-7.069	1.564e-12	0.6278	23533	0.00212343	-0.833333	0.4047
rs2644294	7:2823476	intronic	GNA12	A	G	0.277	5.337	9.44e-08	0.8204	4.448	8.649e-06	0.4167	6.808	9.89e-12	0.4632	23533	0.00196953	1.16667	0.2433
rs798558	7:2758935	intergenic	AMZ1(dist=3866),GNA12(dist=8806)	T	G	0.7191	-5.332	9.699e-08	0.7202	-4.624	3.766e-06	0.6794	-6.929	4.246e-12	0.5419	23533	0.00204016	-0.833333	0.4047
rs798545	7:2762386	intergenic	AMZ1(dist=7317),GNA12(dist=5355)	T	C	0.2803	5.332	9.72e-08	0.7628	4.628	3.684e-06	0.6956	6.932	4.158e-12	0.5441	23533	0.00204193	0.777778	0.4367
rs1182208	7:2808732	intronic	GNA12	T	G	0.7243	-5.33	9.812e-08	0.7944	-4.16	3.189e-05	0.4285	-6.599	4.138e-11	0.3542	23533	0.00185046	-1.28571	0.1985
rs798554	7:2759795	intergenic	AMZ1(dist=4726),GNA12(dist=7946)	T	C	0.2808	5.33	9.817e-08	0.7301	4.632	3.618e-06	0.6862	6.933	4.117e-12	0.5467	23533	0.00204251	0.833333	0.4047
rs4843549	16:87237863	intergenic	FOXL1(dist=622559),C16orf95(dist=98541)	A	G	0.5902	5.319	1.044e-07	0.619	4.147	3.37e-05	0.08477	6.565	5.196e-11	0.2975	22765	0.00189322	-0.15625	0.8758
rs2644312	7:2841164	intronic	GNA12	A	G	0.2813	5.317	1.058e-07	0.9012	4.492	7.059e-06	0.643	6.825	8.818e-12	0.4907	23533	0.00197937	1.31429	0.1888
rs1182178	7:2873763	intronic	GNA12	A	G	0.2846	5.315	1.066e-07	0.8806	4.218	2.466e-05	0.4116	6.63	3.358e-11	0.3811	23533	0.00186788	1.25714	0.2087
rs1182171	7:2878510	intronic	GNA12	A	G	0.715	-5.313	1.078e-07	0.8812	-4.206	2.605e-05	0.3779	-6.62	3.597e-11	0.3773	23533	0.00186225	-1.22857	0.2192
rs13243214	7:2817455	intronic	GNA12	T	G	0.2752	5.31	1.096e-07	0.8134	4.107	4e-05	0.411	6.548	5.815e-11	0.3432	23533	0.00182197	1.11111	0.2665
rs798500	7:2790685	intronic	GNA12	T	C	0.7235	-5.308	1.107e-07	0.7636	-4.344	1.4e-05	0.4479	-6.7	2.09e-11	0.3673	22765	0.00197189	-1.37143	0.1702
rs798544	7:2763102	intergenic	AMZ1(dist=8033),GNA12(dist=4639)	T	C	0.2792	5.308	1.107e-07	0.7157	4.594	4.357e-06	0.6734	6.879	6.025e-12	0.4632	22765	0.00207866	0.805556	0.4205
rs798485	7:2803510	intronic	GNA12	T	C	0.2741	5.306	1.123e-07	0.731	4.246	2.177e-05	0.5561	6.643	3.069e-11	0.3953	23533	0.00187522	1	0.3173
rs1182181	7:2873247	intronic	GNA12	C	G	0.7182	-5.3	1.16e-07	0.856	-4.26	2.044e-05	0.4412	-6.634	3.276e-11	0.3412	22765	0.00193323	-1.08333	0.2787
rs798495	7:2797267	intronic	GNA12	T	C	0.7159	-5.29	1.222e-07	0.8937	-4.479	7.515e-06	0.4211	-6.797	1.067e-11	0.4967	23533	0.00196317	-1.25714	0.2087
rs1182184	7:2872446	intronic	GNA12	A	G	0.2815	5.289	1.229e-07	0.8412	4.279	1.877e-05	0.3874	6.64	3.134e-11	0.3516	22765	0.00193673	1.08333	0.2787
rs798548	7:2760935	intergenic	AMZ1(dist=5866),GNA12(dist=6806)	T	C	0.7143	-5.287	1.246e-07	0.7959	-4.623	3.782e-06	0.7084	-6.897	5.319e-12	0.5631	23533	0.00202136	-0.972222	0.3309
rs55807115	16:87238610	intergenic	FOXL1(dist=623306),C16orf95(dist=97794)	A	T	0.3925	-5.285	1.255e-07	0.5112	-4.696	2.656e-06	0.1305	-6.947	3.723e-12	0.5979	23533	0.00205077	-0.176471	0.8599
7:2871087:GAGTG	7:2871087	intronic	GNA12	D	I	0.277	5.271	1.359e-07	0.8953	4.245	2.181e-05	0.2612	6.619	3.608e-11	0.4106	22882	0.00191466	1.19444	0.2323
rs12369969	12:106443251	intergenic	C12orf75(dist=677955),NUAK1(dist=13874)	T	C	0.1373	5.264	1.41e-07	0.1677	5.11	3.229e-07	0.5476	7.225	5.005e-13	0.819	23533	0.00221819	2.26531	0.02349
rs2158694	7:2863443	intronic	GNA12	T	G	0.7154	-5.264	1.41e-07	0.9444	-4.147	3.372e-05	0.4415	-6.545	5.967e-11	0.3743	23533	0.0018203	-1.38889	0.1649
7:2808309:AAC_A	7:2808309	intronic	GNA12	D	I	0.2568	5.263	1.415e-07	0.8865	3.653	0.0002595	0.6129	6.203	5.542e-10	0.2361	22589	0.00170336	1.12821	0.2592
rs2533882	7:2846894	intronic	GNA12	T	G	0.2794	5.261	1.43e-07	0.9143	4.029	5.596e-05	0.1605	6.46	1.049e-10	0.3335	23533	0.00177332	1.30556	0.1917
rs1182186	7:2871317	intronic	GNA12	A	G	0.7141	-5.26	1.438e-07	0.8753	-4.316	1.589e-05	0.4283	-6.662	2.707e-11	0.4413	23533	0.00188596	-1.25714	0.2087
rs2260230	7:2822986	intronic	GNA12	A	T	0.274	5.259	1.452e-07	0.822	4.338	1.438e-05	0.4004	6.676	2.455e-11	0.4511	23533	0.00189389	1.16667	0.2433
rs9308344	16:87224930	intergenic	FOXL1(dist=609626),C16orf95(dist=111474)	C	G	0.3323	-5.258	1.455e-07	0.5297	-4.841	1.29e-06	0.2422	-7.032	2.043e-12	0.6829	23533	0.00210126	0	1
rs1182177	7:2874540	intronic	GNA12	T	C	0.2816	5.256	1.47e-07	0.8608	4.231	2.33e-05	0.3212	6.599	4.15e-11	0.4091	23533	0.00185046	1.25714	0.2087
rs1182179	7:2873648	intronic	GNA12	A	G	0.7155	-5.254	1.487e-07	0.8509	-4.216	2.483e-05	0.4071	-6.571	4.981e-11	0.3429	22765	0.00189669	-1.25714	0.2087
rs12711472	16:87224132	intergenic	FOXL1(dist=608828),C16orf95(dist=112272)	A	C	0.4006	-5.251	1.515e-07	0.1942	-5.422	5.907e-08	0.4431	-7.435	1.042e-13	0.8923	22765	0.00242825	0.5	0.6171
rs147630115	16:87221285	intergenic	FOXL1(dist=605981),C16orf95(dist=115119)	C	G	0.6408	5.245	1.563e-07	0.5097	4.174	2.99e-05	0.4068	6.551	5.717e-11	0.3919	23533	0.00182363	-0.0833333	0.9336
rs2533884	7:2836848	intronic	GNA12	T	G	0.7173	-5.241	1.601e-07	0.9113	-4.501	6.769e-06	0.4693	-6.779	1.212e-11	0.5292	23533	0.00195278	-1.30556	0.1917
rs798526	7:2775542	intronic	GNA12	C	G	0.2876	5.241	1.601e-07	0.7465	4.81	1.506e-06	0.7167	6.998	2.603e-12	0.6765	23533	0.00208099	1.08571	0.2776
rs1182187	7:2870454	intronic	GNA12	T	G	0.7137	-5.24	1.609e-07	0.8685	-4.531	5.857e-06	0.5168	-6.8	1.047e-11	0.5434	23533	0.0019649	-1.22857	0.2192
rs4843557	16:87225690	intergenic	FOXL1(dist=610386),C16orf95(dist=110714)	C	G	0.6675	5.239	1.617e-07	0.5279	4.886	1.032e-06	0.22	7.049	1.797e-12	0.7155	23533	0.00211144	0	1
rs9308342	16:87224855	intergenic	FOXL1(dist=609551),C16orf95(dist=111549)	T	C	0.3326	-5.238	1.62e-07	0.4982	-4.854	1.208e-06	0.2525	-7.027	2.108e-12	0.6998	23533	0.00209828	0	1
7:2881717:GGGAA	7:2881717	intronic	GNA12	D	I	0.2675	5.237	1.629e-07	0.6623	4.355	1.33e-05	0.5318	6.678	2.417e-11	0.4951	22589	0.00197422	1.40541	0.1599
rs8047567	16:87233938	intergenic	FOXL1(dist=618634),C16orf95(dist=102466)	C	G	0.3308	-5.233	1.666e-07	0.4879	-4.655	3.233e-06	0.284	-6.883	5.859e-12	0.6043	23533	0.00201316	0.151515	0.8796
rs798551	7:2760338	intergenic	AMZ1(dist=5269),GNA12(dist=7403)	A	T	0.7311	-5.231	1.686e-07	0.7239	-4.625	3.75e-06	0.8117	-6.86	6.893e-12	0.5908	23533	0.00199973	-0.918919	0.3581
rs1182188	7:2869985	intronic	GNA12	T	C	0.714	-5.228	1.712e-07	0.8397	-4.529	5.939e-06	0.516	-6.778	1.215e-11	0.4717	22765	0.00201807	-1.22857	0.2192
rs798490	7:2801542	intronic	GNA12	A	G	0.2758	5.228	1.715e-07	0.651	4.384	1.166e-05	0.5003	6.674	2.487e-11	0.414	22765	0.00195661	1.17143	0.2414
rs12922411	16:87227156	intergenic	FOXL1(dist=611852),C16orf95(dist=109248)	A	T	0.3344	-5.212	1.868e-07	0.4875	-4.641	3.462e-06	0.293	-6.859	6.958e-12	0.6081	23533	0.00199915	-0.121212	0.9035
rs1183085	7:2875570	intronic	GNA12	A	G	0.282	5.208	1.912e-07	0.8047	4.077	4.557e-05	0.2959	6.457	1.069e-10	0.3702	23533	0.00177168	1.25714	0.2087
rs798536	7:2766383	intergenic	AMZ1(dist=11314),GNA12(dist=1358)	A	G	0.2788	5.205	1.936e-07	0.5419	4.719	2.369e-06	0.7607	6.909	4.883e-12	0.6492	23533	0.0020284	0.833333	0.4047
rs798557	7:2758982	intergenic	AMZ1(dist=3913),GNA12(dist=8759)	A	G	0.2777	5.194	2.053e-07	0.5863	4.494	7.006e-06	0.588	6.742	1.562e-11	0.5474	23533	0.00193152	0.833333	0.4047
rs798528	7:2772431	intronic	GNA12	A	C	0.7151	-5.194	2.057e-07	0.6893	-4.425	9.665e-06	0.5112	-6.693	2.187e-11	0.5166	23533	0.00190355	-1.08571	0.2776
rs798487	7:2802943	intronic	GNA12	A	G	0.2768	5.194	2.059e-07	0.5315	4.644	3.425e-06	0.8076	6.848	7.507e-12	0.6181	23533	0.00199274	1	0.3173
rs798555	7:2759473	intergenic	AMZ1(dist=4404),GNA12(dist=8268)	T	C	0.7222	-5.19	2.105e-07	0.5844	-4.501	6.774e-06	0.5963	-6.744	1.542e-11	0.5529	23533	0.00193267	-0.833333	0.4047
rs7191546	16:87230224	intergenic	FOXL1(dist=614920),C16orf95(dist=106180)	A	T	0.6696	5.18	2.219e-07	0.4556	4.873	1.099e-06	0.3089	7	2.554e-12	0.7403	23533	0.00208218	0.0606061	0.9517
rs7205039	16:87225824	intergenic	FOXL1(dist=610520),C16orf95(dist=110580)	C	G	0.3305	-5.18	2.219e-07	0.4471	-4.849	1.239e-06	0.2302	-6.984	2.878e-12	0.7281	23533	0.00207267	0	1
rs960273	7:2857876	intronic	GNA12	T	C	0.7203	-5.179	2.233e-07	0.9032	-4.187	2.823e-05	0.3073	-6.515	7.28e-11	0.4235	23533	0.00180365	-1.38889	0.1649
7:2899196:TA_T	7:2899196	intergenic	GNA12(dist=15238),CARD11(dist=46513)	D	I	0.3002	5.176	2.272e-07	0.7805	3.32	0.0009004	0.4726	5.909	3.45e-09	0.1762	22589	0.00154572	1.16667	0.2433
rs2533879	7:2859847	intronic	GNA12	A	G	0.2805	5.175	2.278e-07	0.8917	4.168	3.076e-05	0.3315	6.498	8.117e-11	0.4173	23533	0.00179425	1.44444	0.1486
rs798488	7:2802522	intronic	GNA12	T	C	0.7169	-5.172	2.321e-07	0.6129	-4.624	3.763e-06	0.7712	-6.819	9.195e-12	0.6199	23533	0.0019759	-1.14286	0.2531
rs1713919	7:2864706	intronic	GNA12	A	C	0.2822	5.171	2.33e-07	0.8937	4.227	2.365e-05	0.4384	6.523	6.88e-11	0.3783	22765	0.00186908	1.4	0.1615
rs12921714	16:87226717	intergenic	FOXL1(dist=611413),C16orf95(dist=109687)	A	C	0.3306	-5.17	2.342e-07	0.4398	-4.856	1.2e-06	0.2354	-6.981	2.928e-12	0.7367	23533	0.00207089	0	1
rs798540	7:2764130	intergenic	AMZ1(dist=9061),GNA12(dist=3611)	A	G	0.2764	5.167	2.38e-07	0.5793	4.619	3.861e-06	0.6793	6.812	9.653e-12	0.6196	23533	0.00197184	0.861111	0.3892
rs11644651	16:87230170	intergenic	FOXL1(dist=614866),C16orf95(dist=106234)	C	G	0.6699	5.165	2.405e-07	0.4243	4.866	1.136e-06	0.302	6.985	2.841e-12	0.745	23533	0.00207327	0.0606061	0.9517
rs1182172	7:2878103	intronic	GNA12	A	G	0.2789	5.152	2.582e-07	0.8498	4.29	1.789e-05	0.2398	6.569	5.081e-11	0.4771	23533	0.00183367	1.38889	0.1649
rs4843556	16:87228164	intergenic	FOXL1(dist=612860),C16orf95(dist=108240)	A	G	0.6689	5.15	2.603e-07	0.5028	4.761	1.93e-06	0.2245	6.9	5.187e-12	0.6985	23533	0.00202312	0.0909091	0.9276
rs9888792	16:87222153	intergenic	FOXL1(dist=606849),C16orf95(dist=114251)	A	G	0.6667	5.142	2.717e-07	0.4153	4.672	2.982e-06	0.2263	6.832	8.36e-12	0.6583	23533	0.00198344	-0.0294118	0.9765
rs4240790	16:87235966	intergenic	FOXL1(dist=620662),C16orf95(dist=100438)	A	G	0.3642	-5.137	2.788e-07	0.2127	-4.159	3.19e-05	0.1381	-6.467	1.003e-10	0.4296	23533	0.00177717	0.333333	0.7389
rs7185688	16:87229739	intergenic	FOXL1(dist=614435),C16orf95(dist=106665)	A	G	0.3323	-5.132	2.874e-07	0.4722	-4.807	1.531e-06	0.272	-6.92	4.501e-12	0.7322	23533	0.00203486	-0.0606061	0.9517
rs798486	7:2803037	intronic	GNA12	A	G	0.7235	-5.13	2.894e-07	0.4413	-4.673	2.967e-06	0.8083	-6.816	9.345e-12	0.581	22765	0.00204076	-1	0.3173
16:87240524:A_AT	16:87240524	intergenic	FOXL1(dist=625220),C16orf95(dist=95880)	D	I	0.4927	-5.121	3.045e-07	0.3019	-5.145	2.675e-07	0.1224	-7.152	8.528e-13	0.956	22589	0.00226443	0.628571	0.5296
rs12921347	16:87226843	intergenic	FOXL1(dist=611539),C16orf95(dist=109561)	C	G	0.3311	-5.118	3.089e-07	0.4476	-4.815	1.473e-06	0.2451	-6.917	4.626e-12	0.7434	23533	0.0020331	0	1
rs798518	7:2777825	intronic	GNA12	A	G	0.7107	-5.112	3.181e-07	0.791	-4.37	1.243e-05	0.4682	-6.598	4.16e-11	0.5299	23533	0.0018499	-0.971429	0.3313
rs6444466	3:190589848	intergenic	GMNC(dist=9383),SNAR-I(dist=5871)	T	G	0.5077	-5.102	3.364e-07	0.7078	-3.013	0.002587	0.9032	-5.647	1.633e-08	0.1352	23057	0.00138303	-0.526316	0.5987
rs2107964	7:2863574	intronic	GNA12	A	G	0.2719	5.097	3.454e-07	0.932	4.361	1.296e-05	0.4943	6.581	4.669e-11	0.533	23533	0.00184038	1.41667	0.1566
7:2899197:A_AT	7:2899197	intergenic	GNA12(dist=15238),CARD11(dist=46513)	D	I	0.7004	-5.092	3.537e-07	0.7855	-3.367	0.0007586	0.7295	-5.884	3.994e-09	0.2072	22589	0.00153267	-1.2973	0.1945
rs4240787	16:87236331	intergenic	FOXL1(dist=621027),C16orf95(dist=100073)	A	G	0.3928	-5.078	3.821e-07	0.1416	-4.158	3.213e-05	0.169	-6.425	1.323e-10	0.4539	23533	0.00175416	0.212121	0.832
rs1182143	7:2912928	intergenic	GNA12(dist=28969),CARD11(dist=32782)	T	C	0.7174	-5.07	3.988e-07	0.447	-4.097	4.192e-05	0.2434	-6.376	1.822e-10	0.4325	23533	0.00172751	-1.81579	0.0694
rs2533878	7:2878707	intronic	GNA12	A	G	0.2845	5.068	4.025e-07	0.7879	3.999	6.359e-05	0.3101	6.306	2.873e-10	0.395	23533	0.00168978	1.25714	0.2087
rs7196520	16:87228222	intergenic	FOXL1(dist=612918),C16orf95(dist=108182)	A	C	0.3262	-5.064	4.097e-07	0.5084	-4.69	2.728e-06	0.2316	-6.792	1.107e-11	0.7079	23533	0.00196028	-0.0909091	0.9276
rs12711474	16:87234712	intergenic	FOXL1(dist=619408),C16orf95(dist=101692)	T	C	0.6559	5.06	4.2e-07	0.316	4.786	1.703e-06	0.1041	6.856	7.078e-12	0.7596	23533	0.0019974	0.0606061	0.9517
rs4240788	16:87236082	intergenic	FOXL1(dist=620778),C16orf95(dist=100322)	A	G	0.3404	-5.055	4.303e-07	0.292	-4.72	2.363e-06	0.2641	-6.806	1.003e-11	0.7278	23533	0.00196837	-0.0606061	0.9517
16:87223723:T_TC	16:87223723	intergenic	FOXL1(dist=608419),C16orf95(dist=112681)	D	I	0.3558	-5.052	4.383e-07	0.2879	-4.712	2.454e-06	0.1913	-6.798	1.058e-11	0.7278	22882	0.00201961	0.176471	0.8599
rs1182197	7:2863289	intronic	GNA12	A	C	0.6295	-5.051	4.39e-07	0.7039	-3.196	0.001394	0.7988	-5.701	1.189e-08	0.1366	22765	0.00142769	-0.575758	0.5648
rs1182198	7:2862906	intronic	GNA12	T	C	0.2715	5.042	4.598e-07	0.9191	4.256	2.08e-05	0.4279	6.457	1.065e-10	0.4418	22765	0.00183145	1.41667	0.1566
rs8055080	16:87237097	intergenic	FOXL1(dist=621793),C16orf95(dist=99307)	A	C	0.6511	5.015	5.31e-07	0.1964	4.839	1.306e-06	0.3351	6.863	6.755e-12	0.812	23533	0.00200148	0	1
rs12146713*	12:106476805	intronic	NUAK1	T	C	0.916	-5.005	5.573e-07	0.7263	-5.44	5.32e-08	0.839	-7.284	3.252e-13	0.957	22765	0.00233062	-2.5614	0.01043
rs7203251	16:87229318	intergenic	FOXL1(dist=614014),C16orf95(dist=107086)	A	G	0.3302	-5.005	5.586e-07	0.3544	-4.737	2.168e-06	0.2426	-6.784	1.168e-11	0.7637	23533	0.00195566	-0.0909091	0.9276
rs798498	7:2795882	intronic	GNA12	T	G	0.705	-5.001	5.693e-07	0.7596	-4.716	2.405e-06	0.7189	-6.767	1.317e-11	0.7547	23533	0.00194588	-1.11429	0.2652
rs13230946	7:2893776	intergenic	GNA12(dist=9817),CARD11(dist=51934)	T	C	0.2748	5.001	5.694e-07	0.7675	3.589	0.0003315	0.2052	5.97	2.369e-09	0.2783	23533	0.00151451	1.61111	0.1072
rs4843569	16:87248134	intergenic	FOXL1(dist=632830),C16orf95(dist=88270)	T	C	0.6497	4.984	6.241e-07	0.7179	4.991	6.014e-07	0.1611	6.949	3.685e-12	0.9111	23533	0.00205195	-1	0.3173
rs1108048	16:87245731	intergenic	FOXL1(dist=630427),C16orf95(dist=90673)	A	G	0.5138	4.971	6.645e-07	0.1365	5.432	5.588e-08	0.4145	7.252	4.107e-13	0.8424	23533	0.0022348	-0.742857	0.4576
rs1636264	7:2864586	intronic	GNA12	T	G	0.3039	4.971	6.653e-07	0.9184	4.316	1.592e-05	0.4024	6.452	1.103e-10	0.4978	22765	0.00182861	0.971429	0.3313
rs35408318	16:87244657	intergenic	FOXL1(dist=629353),C16orf95(dist=91747)	A	G	0.41	-4.955	7.23e-07	0.1062	-4.875	1.089e-06	0.5258	-6.847	7.53e-12	0.8643	23533	0.00199216	0.666667	0.505
rs7784066	7:2819727	intronic	GNA12	A	T	0.2806	4.947	7.532e-07	0.911	4.806	1.538e-06	0.7984	6.793	1.096e-11	0.8319	23533	0.00196086	1.10811	0.2678
rs76308922	7:2862542	intronic	GNA12	A	C	0.3054	4.943	7.708e-07	0.9269	4.401	1.076e-05	0.4416	6.504	7.825e-11	0.6267	23533	0.00179756	0.971429	0.3313
rs798489	7:2801803	intronic	GNA12	T	C	0.2409	4.937	7.916e-07	0.6535	4.302	1.695e-05	0.6374	6.419	1.368e-10	0.5074	22765	0.00180995	1.10811	0.2678
rs6540017	16:87230388	intergenic	FOXL1(dist=615084),C16orf95(dist=106016)	A	C	0.6655	4.933	8.116e-07	0.3923	4.661	3.151e-06	0.2437	6.68	2.383e-11	0.763	23533	0.00189616	-0.030303	0.9758
rs35587371*	10:21878144	intronic	MLLT10	A	T	0.295	-4.887	1.026e-06	0.1832	-3.316	0.0009122	0.7954	-5.606	2.073e-08	0.1165	20836	0.00150831	-0.6	0.5485
7:2808308:AAAC_	7:2808308	intronic	GNA12	D	I	0.2214	4.878	1.074e-06	0.9702	3.751	0.0001761	0.621	6.005	1.909e-09	0.3978	22589	0.00159635	1.22727	0.2197
rs7500241	16:87246608	intergenic	FOXL1(dist=631304),C16orf95(dist=89796)	T	C	0.5195	4.865	1.144e-06	0.09059	5.608	2.044e-08	0.4142	7.304	2.796e-13	0.6927	23533	0.00226696	-0.771429	0.4405
rs1636247	7:2881917	intronic	GNA12	A	G	0.7214	-4.839	1.306e-06	0.5933	-4.228	2.354e-05	0.4698	-6.31	2.782e-10	0.5952	23533	0.00169193	-1.41667	0.1566
3:190640157:AG_A	3:190640157	intergenic	SNAR-I(dist=44319),OSTN(dist=290164)	D	I	0.0817	4.814	1.483e-06	0.5425	3.809	0.0001394	0.4844	6.006	1.898e-09	0.4679	22328	0.00161555	0.963636	0.3352
rs6000886	22:38176670	intergenic	TRIOBP(dist=4107),H1F0(dist=24444)	T	C	0.4012	4.807	1.529e-06	0.6016	3.935	8.333e-05	0.6598	6.086	1.156e-09	0.5051	23188	0.00159735	1.42857	0.1531
rs145293717	3:190642692	intergenic	SNAR-I(dist=46853),OSTN(dist=287630)	T	G	0.0797	4.792	1.647e-06	0.5186	3.903	9.504e-05	0.6987	6.057	1.386e-09	0.5181	22328	0.00164311	0.910714	0.3624
rs2413479	22:38114503	intronic	TRIOBP	T	C	0.5903	-4.791	1.659e-06	0.5411	-4.371	1.238e-05	0.5881	-6.378	1.79e-10	0.6892	23533	0.00172859	-0.939394	0.3475
rs4820299*	22:38110450	intronic	TRIOBP	T	C	0.5879	-4.785	1.711e-06	0.5281	-4.492	7.044e-06	0.6339	-6.46	1.047e-10	0.7548	23533	0.00177332	-0.939394	0.3475
rs4843548	16:87239743	intergenic	FOXL1(dist=624439),C16orf95(dist=96661)	A	G	0.3583	-4.759	1.947e-06	0.05713	-4.663	3.12e-06	0.2957	-6.563	5.287e-11	0.8594	23533	0.00183032	0.117647	0.9063
rs4240792	16:87235867	intergenic	FOXL1(dist=620563),C16orf95(dist=100537)	A	G	0.6491	4.756	1.971e-06	0.1223	4.167	3.082e-05	0.2113	6.211	5.275e-10	0.6067	23533	0.00163925	-0.30303	0.7619
rs10854704	22:38114219	intronic	TRIOBP	T	C	0.5908	-4.752	2.011e-06	0.5194	-4.385	1.162e-05	0.5735	-6.361	1.998e-10	0.7166	23533	0.00171939	-0.909091	0.3633
rs4821696	22:38113067	intronic	TRIOBP	T	C	0.4105	4.745	2.083e-06	0.5159	4.365	1.273e-05	0.5736	6.343	2.26e-10	0.7102	23533	0.00170967	0.939394	0.3475
rs4820296	22:38104705	intronic	TRIOBP	A	T	0.4104	4.738	2.16e-06	0.5281	4.505	6.644e-06	0.6125	6.437	1.222e-10	0.7868	23533	0.00176072	0.909091	0.3633
rs4821688	22:38105810	intronic	TRIOBP	T	C	0.5897	-4.725	2.299e-06	0.526	-4.507	6.568e-06	0.6138	-6.43	1.28e-10	0.795	23533	0.00175689	-0.9375	0.3485
rs4821691	22:38106259	intronic	TRIOBP	A	T	0.4102	4.725	2.3e-06	0.5271	4.508	6.546e-06	0.6139	6.43	1.276e-10	0.7954	23533	0.00175689	0.9375	0.3485
rs2644309	7:2889034	intergenic	GNA12(dist=5075),CARD11(dist=56676)	T	C	0.7305	-4.724	2.315e-06	0.694	-4.187	2.825e-05	0.3391	-6.202	5.564e-10	0.6326	23533	0.0016345	-1.55556	0.1198
rs4843547	16:87240148	intergenic	FOXL1(dist=624844),C16orf95(dist=96256)	T	G	0.6415	4.721	2.351e-06	0.04111	4.352	1.347e-05	0.1017	6.317	2.668e-10	0.7168	23533	0.00169568	-0.235294	0.814
rs1636255	7:2892804	intergenic	GNA12(dist=8845),CARD11(dist=52906)	A	C	0.2711	4.72	2.354e-06	0.6591	4.008	6.134e-05	0.3181	6.062	1.347e-09	0.4812	22765	0.00161423	1.61111	0.1072
rs71522302	7:2897772	intergenic	GNA12(dist=13813),CARD11(dist=47938)	T	C	0.7377	-4.698	2.629e-06	0.477	-3.892	9.957e-05	0.4011	-5.976	2.292e-09	0.5079	23533	0.00151755	-1.45946	0.1444
3:190597420:C_CT	3:190597420	intergenic	SNAR-I(dist=1581),OSTN(dist=332902)	D	I	0.9145	-4.694	2.673e-06	0.5786	-3.664	0.0002486	0.5164	-5.813	6.154e-09	0.4159	22882	0.00147675	-1.14545	0.252
rs13054052	22:38130385	intronic	TRIOBP	A	C	0.4032	4.69	2.736e-06	0.523	4.26	2.048e-05	0.6771	6.23	4.66e-10	0.686	23533	0.0016493	0.848485	0.3962
rs2527680	7:2892361	intergenic	GNA12(dist=8402),CARD11(dist=53349)	T	C	0.272	4.677	2.907e-06	0.6812	4.015	5.953e-05	0.3557	6.048	1.462e-09	0.5732	23533	0.00155434	1.58333	0.1133
rs5756812	22:38173113	downstream	TRIOBP	T	C	0.657	-4.674	2.948e-06	0.4428	-4	6.343e-05	0.7587	-6.04	1.542e-09	0.5975	23188	0.0015733	-1.27273	0.2031
rs10863183	16:87249305	intergenic	FOXL1(dist=634001),C16orf95(dist=87099)	T	C	0.6612	4.672	2.989e-06	0.6635	4.87	1.118e-06	0.1906	6.649	2.952e-11	0.9789	23533	0.0018786	-0.823529	0.4102
rs6540016	16:87229435	intergenic	FOXL1(dist=614131),C16orf95(dist=106969)	T	C	0.6685	4.64	3.491e-06	0.5096	4.716	2.404e-06	0.2371	6.516	7.197e-11	0.8653	22765	0.00186507	0.0606061	0.9517
rs1713912	7:2895784	intergenic	GNA12(dist=11825),CARD11(dist=49926)	A	C	0.2839	4.633	3.598e-06	0.4272	3.635	0.0002784	0.2188	5.75	8.942e-09	0.4281	23533	0.00140494	1.30556	0.1917
rs12628603	22:38119213	exonic	TRIOBP	A	G	0.5973	-4.627	3.707e-06	0.4995	-4.296	1.742e-05	0.6017	-6.213	5.208e-10	0.7374	23533	0.00164031	-0.787879	0.4308
rs1006139	22:38118805	intronic	TRIOBP	A	C	0.4035	4.627	3.718e-06	0.5002	4.295	1.751e-05	0.5949	6.211	5.249e-10	0.7371	23533	0.00163925	0.818182	0.4133
7:2756140:T_TTA	7:2756140	intergenic	AMZ1(dist=1071),GNA12(dist=11601)	D	I	0.4053	4.624	3.766e-06	0.2656	3.373	0.0007427	0.7353	5.559	2.715e-08	0.3358	22882	0.00135051	0.545455	0.5854
rs61634624	3:190591315	intergenic	GMNC(dist=10850),SNAR-I(dist=4404)	A	G	0.1651	4.607	4.086e-06	0.3848	3.761	0.000169	0.7036	5.82	5.898e-09	0.484	23433	0.0014455	1.07937	0.2804
3:190640774:T_TC	3:190640774	intergenic	SNAR-I(dist=44935),OSTN(dist=289548)	D	I	0.9252	-4.606	4.1e-06	0.2708	-3.874	0.000107	0.3151	-5.905	3.527e-09	0.5734	22537	0.00154719	-1.10714	0.2682
rs1129448	22:38170026	UTR3	TRIOBP	A	G	0.6086	-4.596	4.315e-06	0.5095	-4.031	5.546e-05	0.747	-6.008	1.883e-09	0.6522	23188	0.00155667	-1.33333	0.1824
rs71524003	7:2897799	intergenic	GNA12(dist=13840),CARD11(dist=47911)	C	G	0.2707	4.584	4.56e-06	0.4129	3.551	0.0003836	0.3451	5.657	1.542e-08	0.4152	23533	0.00135986	1.55556	0.1198
rs798565	7:2752152	exonic	AMZ1	A	G	0.2752	4.582	4.615e-06	0.6433	4.362	1.291e-05	0.6993	6.228	4.723e-10	0.7965	23533	0.00164824	0.351351	0.7253
rs35554660	22:38106743	intronic	TRIOBP	D	I	0.4236	4.579	4.667e-06	0.3567	4.447	8.688e-06	0.4689	6.29	3.181e-10	0.9338	22073	0.00179242	1.17647	0.2394
rs1074407	22:38156183	intronic	TRIOBP	A	T	0.6114	-4.572	4.826e-06	0.428	-3.966	7.313e-05	0.7553	-5.941	2.837e-09	0.5929	22772	0.00154995	-1.42424	0.1544
3:190644370:C_CT	3:190644370	intergenic	SNAR-I(dist=48531),OSTN(dist=285952)	D	I	0.9085	-4.569	4.9e-06	0.5822	-3.77	0.0001631	0.6017	-5.806	6.386e-09	0.5428	22537	0.00149575	-1	0.3173
rs2533889	7:2900309	intergenic	GNA12(dist=16350),CARD11(dist=45401)	C	G	0.2694	4.563	5.051e-06	0.4646	3.458	0.0005437	0.4349	5.576	2.454e-08	0.388	23533	0.0013212	1.62162	0.1049
rs1182151	7:2909225	intergenic	GNA12(dist=25266),CARD11(dist=36485)	C	G	0.7337	-4.55	5.366e-06	0.3144	-3.884	0.0001028	0.284	-5.869	4.394e-09	0.5737	23533	0.0014637	-1.81579	0.0694
rs11860417	16:87230537	intergenic	FOXL1(dist=615233),C16orf95(dist=105867)	T	C	0.7313	4.543	5.539e-06	0.4195	5.258	1.454e-07	0.3321	6.836	8.166e-12	0.7013	23533	0.00198576	-0.0555556	0.9557
rs9871399	3:190638053	intergenic	SNAR-I(dist=42214),OSTN(dist=292269)	A	C	0.0818	4.529	5.934e-06	0.3005	3.705	0.0002117	0.5526	5.735	9.763e-09	0.5462	22979	0.00143132	0.963636	0.3352
rs187504774	3:190646134	intergenic	SNAR-I(dist=50295),OSTN(dist=284188)	A	G	0.9371	-4.527	5.992e-06	0.2575	-3.485	0.000492	0.278	-5.582	2.379e-08	0.4596	22244	0.00140077	-0.92	0.3576
rs149377836	3:190638729	intergenic	SNAR-I(dist=42890),OSTN(dist=291593)	A	G	0.0818	4.525	6.036e-06	0.293	3.752	0.0001753	0.5438	5.766	8.141e-09	0.57	22979	0.00144683	0.963636	0.3352
rs13079050	3:190591418	intergenic	GMNC(dist=10953),SNAR-I(dist=4301)	T	G	0.081	4.524	6.056e-06	0.511	3.578	0.0003457	0.8256	5.638	1.716e-08	0.4658	23324	0.00136285	1.17188	0.2412
rs9871595	3:190638183	intergenic	SNAR-I(dist=42344),OSTN(dist=292139)	A	C	0.0816	4.522	6.114e-06	0.3014	3.702	0.0002143	0.5534	5.728	1.015e-08	0.5477	22979	0.00142782	0.963636	0.3352
rs9829689	3:190631981	intergenic	SNAR-I(dist=36142),OSTN(dist=298341)	A	C	0.9184	-4.521	6.141e-06	0.3075	-3.699	0.0002162	0.5545	-5.726	1.028e-08	0.5471	22979	0.00142683	-0.963636	0.3352
rs10828247	10:21822856	upstream	MLLT10	A	G	0.6441	4.521	6.143e-06	0.193	3.401	0.0006712	0.9681	5.492	3.981e-08	0.3326	22765	0.00132493	0.117647	0.9063
rs9856237	3:190635421	intergenic	SNAR-I(dist=39582),OSTN(dist=294901)	A	G	0.0815	4.521	6.158e-06	0.3046	3.7	0.0002154	0.5538	5.726	1.027e-08	0.5478	22979	0.00142683	0.963636	0.3352
rs28870076	3:190634018	intergenic	SNAR-I(dist=38179),OSTN(dist=296304)	T	G	0.0816	4.52	6.179e-06	0.3072	3.699	0.0002167	0.5543	5.725	1.036e-08	0.5474	22979	0.00142633	0.963636	0.3352
rs145777074	3:190642900	intergenic	SNAR-I(dist=47061),OSTN(dist=287422)	A	C	0.0824	4.513	6.392e-06	0.3428	3.77	0.0001633	0.5498	5.769	7.951e-09	0.5842	22979	0.00144834	0.945455	0.3444
rs9840870	3:190627012	intergenic	SNAR-I(dist=31173),OSTN(dist=303310)	T	C	0.0818	4.512	6.435e-06	0.3216	3.679	0.0002339	0.6148	5.701	1.194e-08	0.5151	23324	0.00139347	0.963636	0.3352
rs139338719	3:190639326	intergenic	SNAR-I(dist=43487),OSTN(dist=290996)	T	C	0.0817	4.511	6.446e-06	0.2986	3.751	0.0001764	0.5354	5.755	8.677e-09	0.5759	22979	0.00144132	0.963636	0.3352
rs9290959	3:190624703	intergenic	SNAR-I(dist=28864),OSTN(dist=305619)	A	C	0.0819	4.511	6.463e-06	0.3242	3.675	0.0002376	0.6126	5.697	1.219e-08	0.5137	23324	0.00139152	0.963636	0.3352
rs9821713	3:190678438	intergenic	SNAR-I(dist=82599),OSTN(dist=251884)	C	G	0.0812	4.508	6.544e-06	0.3382	3.968	7.243e-05	0.3573	5.905	3.536e-09	0.6845	22979	0.00151743	1	0.3173
rs9827488	3:190619507	intergenic	SNAR-I(dist=23668),OSTN(dist=310815)	C	G	0.0819	4.508	6.552e-06	0.3278	3.664	0.0002485	0.606	5.687	1.293e-08	0.51	23324	0.00138664	0.981818	0.3262
rs114228759	3:190617853	intergenic	SNAR-I(dist=22014),OSTN(dist=312469)	A	G	0.0819	4.506	6.596e-06	0.3312	3.663	0.0002497	0.6053	5.685	1.307e-08	0.5101	23324	0.00138566	0.981818	0.3262
rs114885783	3:190617975	intergenic	SNAR-I(dist=22136),OSTN(dist=312347)	T	C	0.0819	4.506	6.6e-06	0.3312	3.663	0.0002495	0.6054	5.685	1.307e-08	0.5102	23324	0.00138566	0.981818	0.3262
rs149889882	3:190617655	intergenic	SNAR-I(dist=21816),OSTN(dist=312667)	A	C	0.0819	4.506	6.603e-06	0.3315	3.663	0.0002496	0.6054	5.685	1.308e-08	0.5102	23324	0.00138566	0.981818	0.3262
rs9816578	3:190617450	intergenic	SNAR-I(dist=21611),OSTN(dist=312872)	T	C	0.0819	4.506	6.607e-06	0.3315	3.663	0.0002496	0.6052	5.685	1.308e-08	0.5103	23324	0.00138566	0.981818	0.3262
rs11647053	16:87236947	intergenic	FOXL1(dist=621643),C16orf95(dist=99457)	A	G	0.2779	-4.506	6.617e-06	0.2343	-5.076	3.856e-07	0.3201	-6.681	2.375e-11	0.7755	23533	0.00189673	0.0285714	0.9772
rs9828756	3:190614317	intergenic	SNAR-I(dist=18478),OSTN(dist=316005)	A	G	0.082	4.504	6.654e-06	0.3338	3.659	0.0002535	0.6019	5.681	1.338e-08	0.5092	23324	0.00138371	0.981818	0.3262
rs28816787	3:190614221	intergenic	SNAR-I(dist=18382),OSTN(dist=316101)	A	C	0.918	-4.504	6.655e-06	0.3338	-3.659	0.0002534	0.6026	-5.681	1.338e-08	0.5093	23324	0.00138371	-0.981818	0.3262
rs34303823	3:190613545	intergenic	SNAR-I(dist=17706),OSTN(dist=316777)	A	G	0.9181	-4.503	6.686e-06	0.3352	-3.659	0.0002531	0.602	-5.681	1.341e-08	0.5099	23324	0.00138371	-0.981818	0.3262
rs13315587	3:190612276	intergenic	SNAR-I(dist=16437),OSTN(dist=318046)	A	G	0.0819	4.503	6.71e-06	0.3362	3.658	0.0002539	0.6009	5.68	1.35e-08	0.5098	23324	0.00138323	0.981818	0.3262
rs12597370	16:87259856	intergenic	FOXL1(dist=644552),C16orf95(dist=76548)	A	G	0.3739	-4.502	6.744e-06	0.1992	-5.096	3.472e-07	0.2896	-6.692	2.199e-11	0.7629	23533	0.00190298	0.363636	0.7161
rs9854712	3:190611871	intergenic	SNAR-I(dist=16032),OSTN(dist=318451)	A	G	0.9181	-4.502	6.747e-06	0.3381	-3.659	0.0002534	0.6018	-5.679	1.353e-08	0.5106	23324	0.00138274	-0.981818	0.3262
rs28671590	3:190664079	intergenic	SNAR-I(dist=68240),OSTN(dist=266243)	A	T	0.0815	4.5	6.806e-06	0.3502	3.992	6.558e-05	0.4209	5.915	3.313e-09	0.7009	22979	0.00152257	0.981818	0.3262
rs9822973	3:190664211	intergenic	SNAR-I(dist=68372),OSTN(dist=266111)	T	G	0.9185	-4.5	6.807e-06	0.3495	-3.992	6.54e-05	0.4199	-5.916	3.304e-09	0.7013	22979	0.00152309	-0.981818	0.3262
rs13325955	3:190663354	intergenic	SNAR-I(dist=67515),OSTN(dist=266968)	A	G	0.0816	4.499	6.838e-06	0.3498	3.987	6.678e-05	0.4236	5.912	3.388e-09	0.6992	22979	0.00152103	0.981818	0.3262
rs62288106	3:190649814	intergenic	SNAR-I(dist=53975),OSTN(dist=280508)	A	G	0.0827	4.491	7.103e-06	0.3358	3.852	0.000117	0.4423	5.812	6.191e-09	0.6352	22979	0.00147001	0.963636	0.3352
rs9844338	3:190610002	intergenic	SNAR-I(dist=14163),OSTN(dist=320320)	A	G	0.9181	-4.487	7.214e-06	0.3183	-3.66	0.0002525	0.6017	-5.67	1.428e-08	0.5175	23324	0.00137836	-0.981818	0.3262
rs9844152	3:190609852	intergenic	SNAR-I(dist=14013),OSTN(dist=320470)	A	T	0.9181	-4.487	7.234e-06	0.3167	-3.659	0.0002531	0.6015	-5.669	1.435e-08	0.5175	23324	0.00137788	-0.981818	0.3262
rs62286352	3:190611414	intergenic	SNAR-I(dist=15575),OSTN(dist=318908)	A	G	0.0819	4.487	7.239e-06	0.3159	3.659	0.0002537	0.6013	5.669	1.439e-08	0.5173	23324	0.00137788	0.981818	0.3262
rs9827516	3:190619643	intergenic	SNAR-I(dist=23804),OSTN(dist=310679)	T	C	0.0861	4.486	7.256e-06	0.3388	3.466	0.0005285	0.7236	5.529	3.216e-08	0.4216	23533	0.00129902	0.981818	0.3262
rs1182155	7:2902890	intergenic	GNA12(dist=18931),CARD11(dist=42820)	C	G	0.2765	4.483	7.351e-06	0.7134	3.435	0.0005918	0.765	5.506	3.675e-08	0.4107	23533	0.00128824	1.23684	0.2161
rs6000890	22:38187301	intergenic	TRIOBP(dist=14738),H1F0(dist=13813)	T	C	0.6414	-4.483	7.356e-06	0.3008	-3.654	0.000258	0.7855	-5.66	1.51e-08	0.5012	23533	0.00136131	-0.941176	0.3466
rs1639066	7:2892972	intergenic	GNA12(dist=9013),CARD11(dist=52738)	A	G	0.7187	-4.472	7.748e-06	0.7738	-4.072	4.654e-05	0.3337	-5.948	2.708e-09	0.7051	23533	0.00150337	-1.34286	0.1793
rs4820297	22:38105981	intronic	TRIOBP	T	C	0.5893	-4.471	7.778e-06	0.4456	-4.506	6.595e-06	0.6144	-6.252	4.046e-10	0.8497	22765	0.001717	-0.9375	0.3485
rs7783400	7:2894434	intergenic	GNA12(dist=10475),CARD11(dist=51276)	A	C	0.2861	4.467	7.915e-06	0.6279	3.48	0.0005023	0.2108	5.526	3.273e-08	0.4347	23533	0.00129761	1.25	0.2113
rs9814367	3:190592486	intergenic	GMNC(dist=12021),SNAR-I(dist=3233)	T	C	0.9197	-4.458	8.257e-06	0.425	-3.556	0.0003758	0.6515	-5.577	2.44e-08	0.4853	23324	0.00133352	-1.19672	0.2314
rs34030983	3:190593282	intergenic	GMNC(dist=12817),SNAR-I(dist=2437)	T	C	0.0802	4.452	8.495e-06	0.433	3.576	0.0003489	0.6706	5.587	2.311e-08	0.4964	23324	0.0013383	1.19672	0.2314
rs13090681	3:190593439	intergenic	GMNC(dist=12974),SNAR-I(dist=2280)	A	T	0.9198	-4.452	8.496e-06	0.4329	-3.576	0.0003483	0.6707	-5.587	2.307e-08	0.4966	23324	0.0013383	-1.19672	0.2314
rs13060312	3:190675956	intergenic	SNAR-I(dist=80117),OSTN(dist=254366)	A	C	0.0934	4.447	8.706e-06	0.3706	3.796	0.0001469	0.7063	5.733	9.879e-09	0.56	22211	0.00147978	1.15385	0.2486
rs12599611	16:87259920	intergenic	FOXL1(dist=644616),C16orf95(dist=76484)	C	G	0.3719	-4.447	8.713e-06	0.1683	-4.99	6.036e-07	0.2176	-6.58	4.71e-11	0.7887	23533	0.00183982	0.424242	0.6714
rs9811910	3:190670902	intergenic	SNAR-I(dist=75063),OSTN(dist=259420)	C	G	0.0755	4.444	8.833e-06	0.3173	3.873	0.0001076	0.7415	5.793	6.897e-09	0.669	22979	0.00146041	0.745763	0.4558
rs2527677	7:2882621	intronic	GNA12	A	G	0.7192	-4.441	8.946e-06	0.8081	-4.212	2.532e-05	0.3152	-6.026	1.682e-09	0.7941	23533	0.00154305	-1.13889	0.2547
rs12599613	16:87259939	intergenic	FOXL1(dist=644635),C16orf95(dist=76465)	T	C	0.6276	4.441	8.951e-06	0.1649	5.054	4.317e-07	0.2232	6.621	3.559e-11	0.7518	23533	0.00186282	-0.424242	0.6714
rs1636256	7:2893440	intergenic	GNA12(dist=9481),CARD11(dist=52270)	T	C	0.2957	4.434	9.25e-06	0.6751	3.709	0.0002081	0.3249	5.665	1.467e-08	0.5483	23533	0.00136371	1.22222	0.2216
rs9290958	3:190605157	intergenic	SNAR-I(dist=9318),OSTN(dist=325165)	A	T	0.0819	4.43	9.434e-06	0.3139	3.658	0.0002546	0.6009	5.629	1.814e-08	0.5431	23324	0.0013585	1.07273	0.2834
rs4820307	22:38175955	intergenic	TRIOBP(dist=3392),H1F0(dist=25159)	A	G	0.2852	4.428	9.517e-06	0.3549	3.675	0.000238	0.6621	5.637	1.73e-08	0.5357	23533	0.00135026	1.44118	0.1495
rs9940975	16:87261199	intergenic	FOXL1(dist=645895),C16orf95(dist=75205)	C	G	0.3822	-4.428	9.521e-06	0.1921	-4.878	1.073e-06	0.4007	-6.487	8.737e-11	0.8378	23533	0.00178818	0.28125	0.7785
rs5750482	22:38117943	intronic	TRIOBP	T	C	0.4001	4.427	9.538e-06	0.4758	4.167	3.08e-05	0.6286	5.979	2.243e-09	0.6996	22765	0.00157032	0.818182	0.4133
rs4820308	22:38176216	intergenic	TRIOBP(dist=3653),H1F0(dist=24898)	A	G	0.2849	4.425	9.656e-06	0.355	3.666	0.0002466	0.6743	5.628	1.818e-08	0.533	23533	0.00134596	1.44118	0.1495
rs5756813	22:38175477	intergenic	TRIOBP(dist=2914),H1F0(dist=25637)	T	G	0.6072	-4.425	9.661e-06	0.4458	-4.044	5.256e-05	0.7601	-5.892	3.822e-09	0.6712	22420	0.00154842	-1.33333	0.1824
rs9867760	3:190632012	intergenic	SNAR-I(dist=36173),OSTN(dist=298310)	A	G	0.0756	4.422	9.773e-06	0.2316	3.629	0.0002845	0.8614	5.608	2.048e-08	0.5611	22979	0.00136863	0.728814	0.4661
rs4240789	16:87236012	intergenic	FOXL1(dist=620708),C16orf95(dist=100392)	T	G	0.3097	-4.409	1.036e-05	0.0362	-4.882	1.05e-06	0.449	-6.478	9.305e-11	0.8255	23533	0.00178322	0.117647	0.9063
rs62288073	3:190623136	intergenic	SNAR-I(dist=27297),OSTN(dist=307186)	A	G	0.0757	4.409	1.038e-05	0.2452	3.515	0.0004406	0.9024	5.514	3.51e-08	0.4889	23324	0.00130356	0.745763	0.4558
rs67856623	7:2883004	intronic	GNA12	C	G	0.2807	4.409	1.038e-05	0.8072	4.247	2.165e-05	0.3125	6.029	1.652e-09	0.8305	23533	0.00154459	1.13889	0.2547
rs2533877	7:2882421	intronic	GNA12	A	G	0.2814	4.409	1.041e-05	0.76	4.072	4.654e-05	0.3325	5.905	3.532e-09	0.7389	23533	0.00148171	1.13889	0.2547
rs115490360	3:190638524	intergenic	SNAR-I(dist=42685),OSTN(dist=291798)	A	G	0.0782	4.407	1.05e-05	0.3294	3.712	0.0002059	0.5948	5.655	1.56e-08	0.6079	22979	0.00139166	0.964912	0.3346
rs9938275	16:87260435	intergenic	FOXL1(dist=645131),C16orf95(dist=75969)	T	C	0.6356	4.384	1.168e-05	0.1152	4.933	8.088e-07	0.2924	6.496	8.24e-11	0.7841	23533	0.00179314	-0.424242	0.6714
rs9873268	3:190598348	intergenic	SNAR-I(dist=2509),OSTN(dist=331974)	A	C	0.0821	4.374	1.221e-05	0.3161	3.61	0.0003066	0.5961	5.557	2.752e-08	0.5474	23324	0.00132397	1.14545	0.252
rs1639040	7:2884116	upstream	GNA12	T	G	0.28	4.373	1.228e-05	0.8036	4.255	2.091e-05	0.3407	6.009	1.865e-09	0.8549	23533	0.00153436	1.22222	0.2216
rs1636250	7:2884433	upstream	GNA12	T	C	0.7203	-4.371	1.236e-05	0.742	-4.26	2.04e-05	0.3409	-6.008	1.877e-09	0.7774	22765	0.00158559	-1.22222	0.2216
rs7616662	3:190647581	intergenic	SNAR-I(dist=51742),OSTN(dist=282741)	A	C	0.8867	-4.369	1.249e-05	0.3488	-3.949	7.837e-05	0.6331	-5.793	6.904e-09	0.728	23188	0.00144725	-1	0.3173
rs1614791	7:2888057	intergenic	GNA12(dist=4098),CARD11(dist=57653)	T	G	0.2805	4.365	1.269e-05	0.7953	4.174	2.997e-05	0.3513	5.947	2.734e-09	0.8154	23533	0.00150286	1.22222	0.2216
rs62286348	3:190598722	intergenic	SNAR-I(dist=2883),OSTN(dist=331600)	T	C	0.9182	-4.364	1.277e-05	0.312	-3.632	0.0002817	0.5934	-5.565	2.618e-08	0.5622	23324	0.00132778	-1.14545	0.252
rs4843572	16:87249066	intergenic	FOXL1(dist=633762),C16orf95(dist=87338)	A	G	0.4406	-4.36	1.299e-05	0.4043	-4.677	2.906e-06	0.392	-6.299	2.989e-10	0.9083	23533	0.00168603	0.96875	0.3327
rs76316471	3:190601487	intergenic	SNAR-I(dist=5648),OSTN(dist=328835)	T	G	0.9179	-4.36	1.299e-05	0.3114	-3.711	0.0002061	0.5557	-5.619	1.922e-08	0.6016	23324	0.00135368	-1.14545	0.252
rs62286349	3:190601010	intergenic	SNAR-I(dist=5171),OSTN(dist=329312)	T	G	0.9181	-4.359	1.304e-05	0.314	-3.637	0.0002762	0.5874	-5.566	2.612e-08	0.5667	23324	0.00132826	-1.14545	0.252
rs1636253	7:2885123	intergenic	GNA12(dist=1164),CARD11(dist=60587)	A	G	0.7201	-4.359	1.308e-05	0.8021	-4.244	2.197e-05	0.3442	-5.992	2.074e-09	0.8566	23533	0.00152569	-1.22222	0.2216
rs35555768	16:87241203	intergenic	FOXL1(dist=625899),C16orf95(dist=95201)	T	C	0.457	4.358	1.311e-05	0.09043	5.151	2.592e-07	0.1142	6.633	3.295e-11	0.6592	23533	0.00186957	-1.28571	0.1985
rs4821708	22:38164106	exonic	TRIOBP	T	C	0.2875	4.358	1.313e-05	0.3398	3.523	0.000427	0.728	5.482	4.215e-08	0.5003	23533	0.00127703	1.47059	0.1414
rs58765732	22:38160794	intronic	TRIOBP	A	C	0.7126	-4.357	1.318e-05	0.3378	-3.575	0.00035	0.7185	-5.518	3.428e-08	0.5238	23533	0.00129386	-1.47059	0.1414
rs4843229	16:87248690	intergenic	FOXL1(dist=633386),C16orf95(dist=87714)	T	C	0.5666	4.352	1.346e-05	0.2756	4.635	3.565e-06	0.3511	6.264	3.747e-10	0.9268	23533	0.00166735	-1.0625	0.288
rs11648984	16:87246159	intergenic	FOXL1(dist=630855),C16orf95(dist=90245)	T	C	0.7293	4.34	1.426e-05	0.3313	5.319	1.044e-07	0.4363	6.739	1.597e-11	0.5693	23533	0.00192981	-1	0.3173
rs12253527	10:21819824	intergenic	SKIDA1(dist=5213),MLLT10(dist=3277)	A	G	0.3388	-4.339	1.428e-05	0.05148	-3.554	0.0003792	0.9639	-5.491	3.994e-08	0.5225	23533	0.00128123	0.294118	0.7687
rs117237977	16:87243779	intergenic	FOXL1(dist=628475),C16orf95(dist=92625)	A	G	0.2691	-4.338	1.438e-05	0.3686	-5.244	1.569e-07	0.3438	-6.685	2.313e-11	0.6035	23533	0.001899	1.02778	0.3041
rs2533871	7:2883006	intronic	GNA12	C	G	0.7214	-4.334	1.464e-05	0.8199	-4.319	1.565e-05	0.3194	-6.028	1.657e-09	0.9113	23533	0.00154408	-1.13889	0.2547
rs5756819	22:38188195	intergenic	TRIOBP(dist=15632),H1F0(dist=12919)	A	C	0.3585	4.325	1.526e-05	0.3863	3.699	0.0002161	0.7428	5.584	2.354e-08	0.5964	23533	0.00132499	0.911765	0.3619
rs949279	11:111072779	intergenic	ARHGAP20(dist=488867),C11orf53(dist=53928)	A	G	0.3348	-4.309	1.641e-05	0.4062	-3.576	0.0003482	0.3985	-5.486	4.114e-08	0.5469	23533	0.00127889	-0.424242	0.6714
rs112634485	3:190670044	intergenic	SNAR-I(dist=74205),OSTN(dist=260278)	A	G	0.0745	4.302	1.692e-05	0.2898	3.711	0.0002067	0.6084	5.58	2.411e-08	0.6415	23188	0.00134278	0.75	0.4533
rs4821706	22:38154690	intronic	TRIOBP	A	G	0.7163	-4.301	1.699e-05	0.3705	-3.57	0.0003571	0.7181	-5.476	4.352e-08	0.5475	23533	0.00127424	-1.55882	0.119
rs2533870	7:2885274	intergenic	GNA12(dist=1315),CARD11(dist=60436)	C	G	0.2831	4.297	1.731e-05	0.7244	4.485	7.304e-06	0.4064	6.12	9.375e-10	0.9777	23533	0.00159157	1.16667	0.2433
rs1636254	7:2885724	intergenic	GNA12(dist=1765),CARD11(dist=59986)	T	C	0.717	-4.296	1.74e-05	0.7244	-4.47	7.822e-06	0.4061	-6.109	1.005e-09	0.985	23533	0.00158585	-1.16667	0.2433
rs62056161	16:87254373	intergenic	FOXL1(dist=639069),C16orf95(dist=82031)	A	G	0.3041	-4.296	1.742e-05	0.1262	-5.052	4.362e-07	0.5265	-6.52	7.025e-11	0.676	23533	0.00180642	1.02941	0.3033
rs9857963	3:190595781	ncRNA_exonic	SNAR-I	T	C	0.084	4.293	1.766e-05	0.3035	3.668	0.0002446	0.5202	5.542	2.999e-08	0.614	23324	0.00131683	1.14545	0.252
rs34848977	22:38165587	intronic	TRIOBP	A	G	0.2871	4.287	1.812e-05	0.3542	3.583	0.0003395	0.723	5.475	4.364e-08	0.5603	23533	0.00127377	1.5	0.1336
rs3171656	22:38172213	UTR3	TRIOBP	A	G	0.2872	4.271	1.947e-05	0.3632	3.666	0.0002465	0.6745	5.523	3.333e-08	0.607	23533	0.0012962	1.47059	0.1414
rs15691	22:38172380	UTR3	TRIOBP	A	C	0.2871	4.271	1.948e-05	0.3634	3.661	0.0002515	0.6793	5.519	3.404e-08	0.6046	23533	0.00129433	1.47059	0.1414
rs2527681	7:2892384	intergenic	GNA12(dist=8425),CARD11(dist=53326)	A	T	0.7117	-4.266	1.992e-05	0.5197	-4.154	3.264e-05	0.601	-5.865	4.5e-09	0.8601	23533	0.0014617	-1.27778	0.2013
rs35076956	22:38163013	intronic	TRIOBP	A	C	0.7145	-4.262	2.024e-05	0.3243	-3.875	0.0001068	0.5942	-5.665	1.474e-08	0.7149	23533	0.00136371	-1.41176	0.158
rs1724917	7:2776903	intronic	GNA12	T	G	0.2511	4.26	2.041e-05	0.6378	3.575	0.0003496	0.153	5.456	4.883e-08	0.5945	22589	0.00131781	0.489362	0.6246
rs9938189	16:87260358	intergenic	FOXL1(dist=645054),C16orf95(dist=76046)	T	C	0.6401	4.258	2.063e-05	0.08463	4.799	1.591e-06	0.258	6.315	2.694e-10	0.7862	23533	0.00169461	-0.484848	0.6278
rs8135498	22:38113878	intronic	TRIOBP	C	G	0.716	-4.255	2.094e-05	0.5063	-3.791	0.0001503	0.821	-5.6	2.144e-08	0.6764	23533	0.0013326	-1.55882	0.119
rs2644300	7:2883071	intronic	GNA12	A	G	0.2843	4.254	2.099e-05	0.6411	4.109	3.97e-05	0.4238	5.825	5.717e-09	0.8425	23533	0.00144183	1.11111	0.2665
rs7936534*	11:111077725	intergenic	ARHGAP20(dist=493813),C11orf53(dist=48982)	A	G	0.6667	4.252	2.116e-05	0.3657	3.714	0.0002042	0.4756	5.544	2.955e-08	0.6395	23533	0.00130608	0.424242	0.6714
16:87255295:CCAT_	16:87255295	intergenic	FOXL1(dist=639992),C16orf95(dist=81106)	D	I	0.5319	4.25	2.137e-05	0.07018	3.87	0.0001087	0.5622	5.653	1.574e-08	0.7209	22882	0.00139657	-0.941176	0.3466
rs5750494	22:38176979	intergenic	TRIOBP(dist=4416),H1F0(dist=24135)	T	G	0.4138	4.245	2.19e-05	0.6265	3.842	0.0001218	0.6245	5.632	1.778e-08	0.7383	23188	0.00136792	1.29412	0.1956
16:87244357:AAAAG	16:87244357	intergenic	FOXL1(dist=629054),C16orf95(dist=92043)	D	I	0.2716	-4.234	2.301e-05	0.3127	-5.1	3.392e-07	0.2858	-6.511	7.462e-11	0.619	22882	0.00185268	1.11111	0.2665
16:87265516:A_ATG	16:87265516	intergenic	FOXL1(dist=650212),C16orf95(dist=70888)	D	I	0.6623	4.228	2.357e-05	0.2652	4.512	6.43e-06	0.4471	6.091	1.124e-09	0.8917	22589	0.0016424	-0.486486	0.6266
rs72491928	16:87251151	intergenic	FOXL1(dist=635847),C16orf95(dist=85253)	C	G	0.7324	4.225	2.391e-05	0.3346	5.331	9.744e-08	0.5067	6.669	2.58e-11	0.5098	23533	0.00188992	-1.02857	0.3037
rs11645614	16:87248506	intergenic	FOXL1(dist=633202),C16orf95(dist=87898)	T	C	0.2709	-4.215	2.502e-05	0.384	-5.25	1.522e-07	0.4687	-6.604	4e-11	0.5415	23533	0.00185326	1	0.3173
rs6000889	22:38184851	intergenic	TRIOBP(dist=12288),H1F0(dist=16263)	T	C	0.6475	-4.207	2.583e-05	0.4549	-4.1	4.138e-05	0.8362	-5.786	7.207e-09	0.8632	23533	0.00142259	-1.23529	0.2167
rs13055217	22:38109115	intronic	TRIOBP	T	G	0.2872	4.202	2.645e-05	0.4214	3.769	0.0001641	0.8487	5.548	2.883e-08	0.6927	23533	0.00130796	1.44118	0.1495
rs62236745	22:38106108	intronic	TRIOBP	T	C	0.2842	4.197	2.699e-05	0.475	3.676	0.0002373	0.9004	5.479	4.266e-08	0.6486	23533	0.00127563	1.41176	0.158
rs11640181	16:87258088	intergenic	FOXL1(dist=642784),C16orf95(dist=78316)	A	G	0.3935	-4.19	2.793e-05	0.05184	-4.742	2.119e-06	0.3494	-6.232	4.614e-10	0.8638	22765	0.00170603	0.15625	0.8758
rs7289641	22:38183382	intergenic	TRIOBP(dist=10819),H1F0(dist=17732)	T	C	0.6408	-4.174	2.998e-05	0.7116	-3.922	8.786e-05	0.8295	-5.637	1.729e-08	0.7871	23533	0.00135026	-1.05714	0.2904
rs146466571	3:190641727	intergenic	SNAR-I(dist=45888),OSTN(dist=288595)	A	G	0.0724	4.169	3.058e-05	0.2809	3.8	0.0001445	0.5683	5.552	2.826e-08	0.7754	22979	0.00134143	0.596774	0.5507
rs4821712	22:38183847	intergenic	TRIOBP(dist=11284),H1F0(dist=17267)	T	C	0.6155	-4.168	3.072e-05	0.4697	-3.851	0.0001178	0.8219	-5.585	2.335e-08	0.7836	23188	0.00134519	-1.32353	0.1857
rs2533891	7:2891822	intergenic	GNA12(dist=7863),CARD11(dist=53888)	A	G	0.2914	4.151	3.314e-05	0.3551	4.122	3.764e-05	0.4739	5.763	8.283e-09	0.9068	23533	0.0014113	1.25714	0.2087
rs2644293	7:2890774	intergenic	GNA12(dist=6815),CARD11(dist=54936)	T	C	0.2913	4.145	3.393e-05	0.3717	4.172	3.014e-05	0.455	5.795	6.838e-09	0.9375	23533	0.00142702	1.19444	0.2323
rs3788529	22:38158709	intronic	TRIOBP	A	G	0.7132	-4.142	3.435e-05	0.2367	-3.723	0.0001972	0.8064	-5.475	4.376e-08	0.7006	23533	0.00127377	-1.5	0.1336
rs1064959	12:106459510	UTR3	NUAK1	A	G	0.1775	4.142	3.448e-05	0.22	4.359	1.309e-05	0.5973	5.924	3.143e-09	0.9588	23533	0.00149126	1.85714	0.06329
rs9940970	16:87261183	intergenic	FOXL1(dist=645879),C16orf95(dist=75221)	A	C	0.6185	4.13	3.624e-05	0.08036	4.617	3.889e-06	0.1879	6.099	1.068e-09	0.8127	23533	0.00158067	-0.28125	0.7785
12:106460241:G_GAT	12:106460241	UTR3	NUAK1	D	I	0.7886	-4.113	3.904e-05	0.1116	-4.382	1.174e-05	0.9427	-5.92	3.211e-09	0.8983	22589	0.00155148	-2.19512	0.02815
rs12370774	12:106510413	intronic	NUAK1	T	C	0.0903	4.1	4.128e-05	0.5552	5.134	2.839e-07	0.4228	6.452	1.102e-10	0.6083	22456	0.00185377	2.7037	0.006857
rs2644307	7:2832973	intronic	GNA12	A	G	0.4008	4.089	4.33e-05	0.9581	4.328	1.503e-05	0.7297	5.866	4.452e-09	0.9457	23533	0.0014622	0.84375	0.3988
rs9818981	3:190602087	intergenic	SNAR-I(dist=6248),OSTN(dist=328235)	A	G	0.1091	4.082	4.463e-05	0.2803	3.823	0.0001317	0.6481	5.499	3.818e-08	0.7124	22765	0.00132831	1.22222	0.2216
rs12919133	16:87257820	intergenic	FOXL1(dist=642516),C16orf95(dist=78584)	T	C	0.5439	4.082	4.467e-05	0.02842	4.564	5.013e-06	0.2986	6.028	1.657e-09	0.8143	23533	0.00154408	-0.90625	0.3648
rs2969021	7:2767135	downstream	GNA12	A	T	0.9041	-4.07	4.693e-05	0.01813	-3.844	0.0001211	0.5248	-5.512	3.54e-08	0.8237	23088	0.00131593	-2.40541	0.01615
rs11643993	16:87259799	intergenic	FOXL1(dist=644495),C16orf95(dist=76605)	T	C	0.729	4.07	4.694e-05	0.5017	4.716	2.411e-06	0.5009	6.127	8.937e-10	0.7288	23533	0.00159521	-1.2	0.2301
rs4843576	16:87261644	intergenic	FOXL1(dist=646340),C16orf95(dist=74760)	T	C	0.3891	-4.069	4.723e-05	0.07753	-4.779	1.76e-06	0.2997	-6.171	6.771e-10	0.6956	23533	0.00161821	0.3125	0.7547
rs1639036	7:2885089	intergenic	GNA12(dist=1130),CARD11(dist=60621)	A	G	0.2902	4.064	4.834e-05	0.3502	4.327	1.513e-05	0.478	5.848	4.98e-09	0.932	23533	0.00145324	1.11111	0.2665
rs71522301	7:2887195	intergenic	GNA12(dist=3236),CARD11(dist=58515)	T	C	0.2912	4.062	4.857e-05	0.3451	4.258	2.06e-05	0.5055	5.799	6.685e-09	0.9688	23533	0.00142899	1.13889	0.2547
rs13230995	7:2887284	intergenic	GNA12(dist=3325),CARD11(dist=58426)	A	G	0.291	4.059	4.938e-05	0.3473	4.254	2.095e-05	0.5033	5.793	6.9e-09	0.9687	23533	0.00142603	1.13889	0.2547
rs12700373	7:2886125	intergenic	GNA12(dist=2166),CARD11(dist=59585)	A	G	0.2912	4.052	5.071e-05	0.3463	4.284	1.838e-05	0.482	5.81	6.258e-09	0.9492	23533	0.00143442	1.11111	0.2665
rs11973498	7:2886873	intergenic	GNA12(dist=2914),CARD11(dist=58837)	A	C	0.2908	4.051	5.103e-05	0.3387	4.26	2.049e-05	0.4873	5.792	6.973e-09	0.9616	23533	0.00142554	1.11111	0.2665
rs1636249	7:2884283	upstream	GNA12	T	G	0.7102	-4.039	5.373e-05	0.2589	-4.316	1.586e-05	0.4726	-5.824	5.736e-09	0.9954	22765	0.00148996	-1.11111	0.2665
rs1110339	16:87250019	intergenic	FOXL1(dist=634715),C16orf95(dist=86385)	T	C	0.5681	4.033	5.517e-05	0.2673	4.773	1.811e-06	0.397	6.149	7.817e-10	0.7595	22765	0.00166089	-1.09375	0.2741
rs2533868	7:2886559	intergenic	GNA12(dist=2600),CARD11(dist=59151)	A	G	0.2888	4.019	5.85e-05	0.3555	4.257	2.069e-05	0.4638	5.768	8.021e-09	0.9447	23533	0.00141375	1.16667	0.2433
rs2533867	7:2886576	intergenic	GNA12(dist=2617),CARD11(dist=59134)	C	G	0.7112	-4.019	5.852e-05	0.3558	-4.257	2.072e-05	0.4637	-5.768	8.035e-09	0.9448	23533	0.00141375	-1.16667	0.2433
16:87261804:TC_T	16:87261804	intergenic	FOXL1(dist=646501),C16orf95(dist=74599)	D	I	0.6107	4.013	5.999e-05	0.1254	4.719	2.374e-06	0.2349	6.09	1.13e-09	0.695	22882	0.00162084	-0.34375	0.731
rs2644281	7:2886748	intergenic	GNA12(dist=2789),CARD11(dist=58962)	A	G	0.7098	-4.007	6.145e-05	0.2787	-4.26	2.046e-05	0.4874	-5.762	8.297e-09	0.9832	22765	0.00145841	-1.11111	0.2665
rs2644286	7:2887350	intergenic	GNA12(dist=3391),CARD11(dist=58360)	C	G	0.7083	-3.992	6.547e-05	0.4312	-4.2	2.665e-05	0.4833	-5.709	1.133e-08	0.9608	23533	0.00138498	-1.11111	0.2665
rs62056166	16:87259654	intergenic	FOXL1(dist=644350),C16orf95(dist=76750)	T	G	0.2647	-3.977	6.981e-05	0.4202	-4.813	1.484e-06	0.4593	-6.132	8.658e-10	0.6313	23533	0.00159782	1.25714	0.2087
rs71324871	22:38115969	intronic	TRIOBP	D	I	0.4055	3.973	7.101e-05	0.6004	4.013	5.993e-05	0.4346	5.564	2.64e-08	0.9416	21780	0.0014214	1.06061	0.2889
rs7790322	7:2830498	intronic	GNA12	T	C	0.3967	3.971	7.148e-05	0.9367	4.12	3.792e-05	0.6062	5.638	1.718e-08	0.993	23533	0.00135074	0.8125	0.4165
rs60586550	16:87240711	intergenic	FOXL1(dist=625407),C16orf95(dist=95693)	A	C	0.3817	-3.967	7.287e-05	0.1929	-5.514	3.517e-08	0.09596	-6.62	3.585e-11	0.3337	23533	0.00186225	0.378378	0.7051
rs73193841	12:106480928	intronic	NUAK1	A	C	0.1894	3.905	9.441e-05	0.498	3.993	6.521e-05	0.6837	5.503	3.737e-08	0.9755	23533	0.00128683	2.025	0.04287
rs62056162	16:87254649	intergenic	FOXL1(dist=639345),C16orf95(dist=81755)	A	G	0.737	3.895	9.803e-05	0.4006	5.018	5.221e-07	0.5631	6.221	4.938e-10	0.4979	23533	0.00164453	-0.828571	0.4073
rs113080312	16:87254492	intergenic	FOXL1(dist=639188),C16orf95(dist=81912)	T	C	0.2627	-3.87	0.0001086	0.4197	-4.991	5.995e-07	0.5552	-6.185	6.204e-10	0.4983	23533	0.00162556	0.828571	0.4073
rs62056165	16:87258929	intergenic	FOXL1(dist=643625),C16orf95(dist=77475)	C	G	0.2564	-3.869	0.0001093	0.4209	-4.753	2.008e-06	0.5009	-6.015	1.795e-09	0.6067	23533	0.00153743	0.972222	0.3309
rs28655023	16:87250519	intergenic	FOXL1(dist=635215),C16orf95(dist=85885)	A	G	0.6046	3.809	0.0001394	0.02146	4.816	1.468e-06	0.2049	6.019	1.757e-09	0.5484	23533	0.00153947	-1.28125	0.2001
rs17038091	12:106476402	intronic	NUAK1	T	C	0.819	-3.769	0.0001637	0.4418	-4.152	3.298e-05	0.5077	-5.522	3.347e-08	0.862	23533	0.00129573	-1.63415	0.1022
rs35427507	16:87247745	intergenic	FOXL1(dist=632441),C16orf95(dist=88659)	A	G	0.7597	-3.763	0.0001678	0.1779	-4.335	1.46e-05	0.1612	-5.648	1.626e-08	0.7696	22782	0.00140022	1.60417	0.1087
rs8054379	16:87262642	intergenic	FOXL1(dist=647338),C16orf95(dist=73762)	T	C	0.6272	3.762	0.0001688	0.2612	4.234	2.294e-05	0.4203	5.575	2.473e-08	0.8137	23533	0.00132073	-1.0303	0.3029
3:190665479:G_GT	3:190665479	intergenic	SNAR-I(dist=69640),OSTN(dist=264843)	D	I	0.7951	-3.734	0.0001885	0.5443	-5.425	5.782e-08	0.1379	-6.438	1.21e-10	0.4248	20508	0.00202106	0.347826	0.728
rs4843578	16:87264385	intergenic	FOXL1(dist=649081),C16orf95(dist=72019)	T	C	0.3962	-3.643	0.0002696	0.3261	-4.927	8.334e-07	0.2197	-5.997	2.015e-09	0.49	22765	0.00157979	0.6875	0.4918
rs4843231	16:87264534	intergenic	FOXL1(dist=649230),C16orf95(dist=71870)	A	G	0.6907	3.584	0.0003387	0.2377	4.945	7.595e-07	0.7218	5.956	2.587e-09	0.3959	23533	0.00150741	-0.242424	0.8085
rs62056167	16:87264321	intergenic	FOXL1(dist=649017),C16orf95(dist=72083)	T	C	0.7314	3.477	0.0005079	0.5043	4.352	1.351e-05	0.6139	5.463	4.694e-08	0.6044	23533	0.00126819	-0.588235	0.5564
rs3741884	12:106461760	intronic	NUAK1	A	G	0.1652	3.3	0.0009661	0.5313	4.838	1.309e-06	0.5862	5.702	1.186e-08	0.3804	22765	0.00142819	2	0.0455
rs74902059	7:2861595	intronic	GNA12	T	C	0.0735	3.074	0.002113	0.3973	4.945	7.618e-07	0.8279	5.616	1.957e-08	0.2457	22235	0.00141846	2.49398	0.01263
Abbreviations: SNP - single nucleotide polymorphism, chr_pos - chromosome and position according to hg19, A1 - effect allele, A2 - other allele, Freq - Frequency of effect allele, Zscore - Z score from METAL, p - p-value, HetP - heterogeneity p-value; PropVar - proportion of variance explained by SNP
