# Supplementary material for: Genome-wide association study of 23,500 individuals identifies 7 loci associated with brain ventricular volume
Source: Nat Commun. 2018 Sep 26;9:3945. doi: 10.1038/s41467-018-06234-w (PMC6158214; doi:10.1038/s41467-018-06234-w)
Supplement: Supplementary file 8 — Supplementary Data 5 [file 41467_2018_6234_MOESM8_ESM.xlsx]

## Sheet: Blad1
Supplementary Data 5. Association of lead SNPs and their proxies (r2 > 0.7, p-value < 5×10-8) with various traits and diseases according to PhenoScanner database
SNP	Pos (hg19)	Alleles	Proxy rsID	Proxy Pos (hg19)	Proxy Alleles	r2	Dprime	Trait	Study	PMID	P
rs34113929	chr3:190620146	A/G	rs9877502	chr3:190669518	A/G	0.772	0.973	Cerebrospinal fluid CSF tau	Cruchaga C	23562540	4.98e-09
rs34113929	chr3:190620146	A/G	rs9877502	chr3:190669518	A/G	0.772	0.973	Alzheimer's disease biomarkers	Cruchaga C	23562540	5e-09
rs35587371	chr10:21878144	A/T	rs10828247	chr10:21822856	G/A	0.793	0.966	Differential exon level expression of MLLT10 probe 3238248 in peripheral blood mononuclear cells	Heinzen	19222302	6.21e-18
rs35587371	chr10:21878144	A/T	rs10828247	chr10:21822856	G/A	0.793	0.966	Differential exon level expression of MLLT10 probe 3238248 in brain cortex	Heinzen	19222302	1.18e-17
rs35587371	chr10:21878144	A/T	rs2183271	chr10:21957229	C/T	0.757	0.985	Differential exon level expression of MLLT10 probe 3238248 in peripheral blood mononuclear cells	Heinzen	19222302	2.56e-17
rs35587371	chr10:21878144	A/T	rs10828252	chr10:21856475	T/G	0.942	0.977	Differential exon level expression of MLLT10 probe 3238248 in peripheral blood mononuclear cells	Heinzen	19222302	7.42e-17
rs35587371	chr10:21878144	A/T	rs11592565	chr10:21884471	G/A	0.938	0.968	Differential exon level expression of MLLT10 probe 3238248 in peripheral blood mononuclear cells	Heinzen	19222302	7.42e-17
rs35587371	chr10:21878144	A/T	rs2026092	chr10:21911657	A/G	0.92	0.968	Differential exon level expression of MLLT10 probe 3238248 in peripheral blood mononuclear cells	Heinzen	19222302	9.26e-17
rs35587371	chr10:21878144	A/T	rs12770228	chr10:21783634	A/G	0.805	0.922	Differential exon level expression of MLLT10 probe 3238248 in peripheral blood mononuclear cells	Heinzen	19222302	3.7e-15
rs35587371	chr10:21878144	A/T	rs11012732	chr10:21830104	G/A	0.879	0.995	Meningioma	Dobbins SE	21804547	1.88e-14
rs35587371	chr10:21878144	A/T	rs11012732	chr10:21830104	G/A	0.879	0.995	Meningioma	Dobbins SE	21804547	2e-14
rs35587371	chr10:21878144	A/T	rs11012732	chr10:21830104	G/A	0.879	0.995	Meningioma	Dobbins SE	21804547	2e-14
rs35587371	chr10:21878144	A/T	rs1243194	chr10:21980514	A/G	0.851	0.953	Differential exon level expression of MLLT10 probe 3238248 in peripheral blood mononuclear cells	Heinzen	19222302	2.01e-14
rs35587371	chr10:21878144	A/T	rs1243182	chr10:21916728	T/C	0.783	0.891	Differential exon level expression of MLLT10 probe 3238248 in peripheral blood mononuclear cells	Heinzen	19222302	2.01e-14
rs35587371	chr10:21878144	A/T	rs11012794	chr10:22105035	A/G	0.74	0.912	Differential exon level expression of MLLT10 probe 3238248 in peripheral blood mononuclear cells	Heinzen	19222302	2.51e-14
rs35587371	chr10:21878144	A/T	rs6482190	chr10:22037809	A/G	0.737	0.938	Differential exon level expression of MLLT10 probe 3238248 in peripheral blood mononuclear cells	Heinzen	19222302	8.31e-13
rs35587371	chr10:21878144	A/T	rs6482189	chr10:21889138	A/G	0.705	0.891	Differential exon level expression of MLLT10 probe 3238248 in peripheral blood mononuclear cells	Heinzen	19222302	1.03e-12
rs35587371	chr10:21878144	A/T	rs2183271	chr10:21957229	C/T	0.757	0.985	Differential exon level expression of MLLT10 probe 3238248 in brain cortex	Heinzen	19222302	1.57e-12
rs35587371	chr10:21878144	A/T	rs1243182	chr10:21916728	T/C	0.783	0.891	Differential exon level expression of MLLT10 probe 3238248 in brain cortex	Heinzen	19222302	1.92e-12
rs35587371	chr10:21878144	A/T	rs6482189	chr10:21889138	A/G	0.705	0.891	Differential exon level expression of MLLT10 probe 3238248 in brain cortex	Heinzen	19222302	7.33e-12
rs35587371	chr10:21878144	A/T	rs12770228	chr10:21783634	A/G	0.805	0.922	Meningioma	Dobbins SE	21804547	4.72e-11
rs35587371	chr10:21878144	A/T	rs11592565	chr10:21884471	G/A	0.938	0.968	Differential exon level expression of MLLT10 probe 3238248 in brain cortex	Heinzen	19222302	8.93e-11
rs35587371	chr10:21878144	A/T	rs10828252	chr10:21856475	T/G	0.942	0.977	Differential exon level expression of MLLT10 probe 3238248 in brain cortex	Heinzen	19222302	1.13e-10
rs35587371	chr10:21878144	A/T	rs1243180	chr10:21915619	A/T	0.942	0.973	Epithelial ovarian cancer	Kuchenbaecker KB	25581431	1e-09
rs35587371	chr10:21878144	A/T	rs2026092	chr10:21911657	A/G	0.92	0.968	Differential exon level expression of MLLT10 probe 3238248 in brain cortex	Heinzen	19222302	1.1e-09
rs35587371	chr10:21878144	A/T	rs12770228	chr10:21783634	A/G	0.805	0.922	Differential exon level expression of MLLT10 probe 3238248 in brain cortex	Heinzen	19222302	1.1e-09
rs35587371	chr10:21878144	A/T	rs1243194	chr10:21980514	A/G	0.851	0.953	Differential exon level expression of MLLT10 probe 3238248 in brain cortex	Heinzen	19222302	3.36e-09
rs35587371	chr10:21878144	A/T	rs1243180	chr10:21915619	A/T	0.942	0.973	Ovarian cancer	Pharoah PD	23535730	2e-08
rs35587371	chr10:21878144	A/T	rs6482190	chr10:22037809	A/G	0.737	0.938	Differential exon level expression of MLLT10 probe 3238248 in brain cortex	Heinzen	19222302	4.23e-08
rs4820299	chr22:38110450	C/T	rs5756813	chr22:38175477	G/T	0.894	0.967	Optic cup area	Springelkamp H	25631615	1e-09
rs4820299	chr22:38110450	C/T	rs5756813	chr22:38175477	G/T	0.894	0.967	Vertical cup disc ratio	Springelkamp H	25241763	8e-09
rs4820299	chr22:38110450	C/T	rs1074407	chr22:38156183	T/A	0.894	0.967	Methylation levels at chr2236473064 36473114 hg18 coord probe cg25404088 in Cerebellum	Gibbs J	20485568	3.75e-08
rs4820299	chr22:38110450	C/T	rs5756813	chr22:38175477	G/T	0.894	0.967	Methylation levels at chr2236473064 36473114 hg18 coord probe cg25404088 in Cerebellum	Gibbs J	20485568	3.75e-08
