# Supplementary material for: Genome-wide association study of 23,500 individuals identifies 7 loci associated with brain ventricular volume
Source: Nat Commun. 2018 Sep 26;9:3945. doi: 10.1038/s41467-018-06234-w (PMC6158214; doi:10.1038/s41467-018-06234-w)
Supplement: Supplementary file 9 — Supplementary Data 6 [file 41467_2018_6234_MOESM9_ESM.xlsx]

## Sheet: Blad1
Supplementary Data 6. Annotation of all genome-wide significant variants in the combined meta-analysis (stage 3). The lead variant for each genome-wide significant locus is denoted with a star.
chr*	pos *	variant	Ref	Alt	AFR freq	AMR freq	ASN freq	EUR freq	GERP cons	SiPhy cons	Promoter histone marks	Enhancer histone marks	DNAse	Proteins bound	Motifs changed	NHGRI/EBI GWAS hits	GRASP QTL hits	Selected eQTL hits	RefSeq genes	dbSNP fun annot	Regulome DB score	CADD score
16*	87225101*	rs9937293	G	A	0.37	0.55	0.15	0.56							4 altered motifs				111kb 3' of C16orf95	intergenic	No Data	1.645
22*	38110450*	rs4820299	C	T	0.39	0.6	0.66	0.55							Sp4			27 hits	TRIOBP	intronic	No Data	0.202
7*	2760334*	rs202232540	C	CT	0.13	0.29	0.2	0.3				4 tissues			5 altered motifs			18 hits	5.3kb 3' of AMZ1	intergenic	5
10*	21878144*	rs35587371	T	A	0.03	0.21	0.01	0.33				BLD			5 altered motifs				MLLT10	intronic	6	0.502
3*	190620146*	rs34113929	G	A	0.15	0.32	0.34	0.44					SKIN		7 altered motifs				24kb 3' of SNAR-I	intergenic	5	12.62
11*	111077725*	rs7936534	A	G	0.36	0.26	0.08	0.34			FAT	10 tissues			TBX5,Tgif1				49kb 5' of C11orf53	intergenic	5	5.835
12*	106476805*	rs12146713	T	C	0.01	0.06	0	0.09				15 tissues	ESDR		TR4,XBP-1			1 hit	NUAK1	intronic	5	21.5
3	190678743	rs9842055	T	G	0.63	0.41	0.78	0.45							8 altered motifs				83kb 3' of SNAR-I	intergenic	No Data	0.737
3	190678480	rs59966036	TG	T	0.16	0.26	0.32	0.38							4 altered motifs				83kb 3' of SNAR-I	intergenic	No Data
3	190678438	rs9821713	G	C	0	0.03	0.02	0.09							4 altered motifs				83kb 3' of SNAR-I	intergenic	6	10.71
3	190675956	rs13060312	C	A	0	0.04	0.02	0.1							LUN-1,RBP-Jkappa				80kb 3' of SNAR-I	intergenic	6	1.908
3	190673127	rs35872768	C	T	0.15	0.27	0.35	0.38											77kb 3' of SNAR-I	intergenic	No Data	7.12
3	190672837	rs13069243	A	G	0.15	0.27	0.35	0.39							7 altered motifs				77kb 3' of SNAR-I	intergenic	6	8.05
3	190672785	rs34216926	G	A	0.15	0.27	0.35	0.39							Zfp691				77kb 3' of SNAR-I	intergenic	No Data	3.359
3	190672426	rs34596688	CT	C	0.56	0.31	0.35	0.39							Foxp1,Mef2				77kb 3' of SNAR-I	intergenic	6
3	190671225	rs35989701	A	C	0.22	0.28	0.35	0.39							7 altered motifs				75kb 3' of SNAR-I	intergenic	6	5.189
3	190671170	rs35670382	C	T	0.22	0.28	0.35	0.39							Hltf,SRF,TEF				75kb 3' of SNAR-I	intergenic	6	0.704
3	190671057	rs34542080	C	A	0.14	0.27	0.35	0.39							Maf				75kb 3' of SNAR-I	intergenic	No Data	10.81
3	190670977	rs56396731	A	C	0.22	0.28	0.35	0.39							FXR,HNF4,Zbtb12				75kb 3' of SNAR-I	intergenic	No Data	5.218
3	190670902	rs9811910	G	C	0	0.02	0.02	0.08							Pitx2				75kb 3' of SNAR-I	intergenic	5	3.316
3	190670795	rs35327527	C	T	0.29	0.28	0.35	0.39					ESDR		CDP,Egr-1				75kb 3' of SNAR-I	intergenic	5	3.605
3	190670658	rs34911650	C	G	0.22	0.28	0.35	0.39							6 altered motifs				75kb 3' of SNAR-I	intergenic	6	6.424
3	190670498	rs35595073	A	G	0.22	0.28	0.35	0.39							SREBP				75kb 3' of SNAR-I	intergenic	6	0.969
3	190670268	rs66520966	A	T	0.22	0.28	0.35	0.39							6 altered motifs				74kb 3' of SNAR-I	intergenic	6	10.98
3	190670215	rs67744585	A	G	0.22	0.28	0.35	0.39							4 altered motifs				74kb 3' of SNAR-I	intergenic	No Data	10.62
3	190670179	rs147182970	T	TCAG	0.39	0.29	0.35	0.39							11 altered motifs				74kb 3' of SNAR-I	intergenic	6
3	190670044	rs112634485	G	A	0.02	0.02	0.02	0.08							5 altered motifs				74kb 3' of SNAR-I	intergenic	6	3.025
3	190669657	rs62288116	C	A	0.22	0.28	0.35	0.39							8 altered motifs				74kb 3' of SNAR-I	intergenic	No Data	1.541
3	190669564	rs62288115	C	G	0.21	0.28	0.35	0.39							Hoxa5				74kb 3' of SNAR-I	intergenic	No Data	0.985
3	190669518	rs9877502	G	A	0.55	0.31	0.35	0.39							17 altered motifs	1 hit			74kb 3' of SNAR-I	intergenic	6	0.837
3	190669073	rs6782126	G	A	0.22	0.28	0.35	0.39							INSM1,SIX5				73kb 3' of SNAR-I	intergenic	No Data	0.951
3	190668617	rs1393058	T	C	0.22	0.28	0.35	0.39							9 altered motifs				73kb 3' of SNAR-I	intergenic	6	2.043
3	190668377	rs1393057	T	C	0.22	0.28	0.35	0.39							16 altered motifs				73kb 3' of SNAR-I	intergenic	6	1.637
3	190668204	rs13066848	T	C	0.14	0.27	0.35	0.39							4 altered motifs				72kb 3' of SNAR-I	intergenic	5	1.614
3	190668132	rs34086510	G	A	0.22	0.28	0.35	0.39							4 altered motifs				72kb 3' of SNAR-I	intergenic	5	1.029
3	190667970	rs4686570	G	A	0.37	0.3	0.35	0.39				FAT							72kb 3' of SNAR-I	intergenic	No Data	1.207
3	190667598	rs1501604	G	A	0.22	0.28	0.35	0.39				FAT							72kb 3' of SNAR-I	intergenic	No Data	1.954
3	190667550	rs1501603	G	C	0.22	0.28	0.35	0.39				FAT			Foxp1,Foxp3				72kb 3' of SNAR-I	intergenic	6	0.773
3	190666876	rs1159213	C	T	0.22	0.27	0.33	0.39							Irf,Mef2				71kb 3' of SNAR-I	intergenic	No Data	2.796
3	190666734	rs1159212	T	G	0.14	0.26	0.33	0.39							Pou1f1,Pou5f1				71kb 3' of SNAR-I	intergenic	6	1.038
3	190666643	rs1159211	C	T	0.37	0.29	0.33	0.39							Hand1,Mef2				71kb 3' of SNAR-I	intergenic	No Data	1.612
3	190666445	rs57742221	G	C	0.21	0.27	0.33	0.39											71kb 3' of SNAR-I	intergenic	No Data	0.317
3	190666382	rs59351287	A	T	0.22	0.27	0.33	0.39											71kb 3' of SNAR-I	intergenic	No Data	2.763
3	190666176	rs35910287	G	A	0.22	0.27	0.33	0.39							5 altered motifs				70kb 3' of SNAR-I	intergenic	6	3.791
3	190665791	rs2047712	C	T	0.22	0.27	0.33	0.39							6 altered motifs				70kb 3' of SNAR-I	intergenic	5	0.119
3	190665614	rs2047711	A	G	0.22	0.27	0.33	0.39							5 altered motifs				70kb 3' of SNAR-I	intergenic	No Data	1.04
3	190665479	rs66522322	G	GT											11 altered motifs				70kb 3' of SNAR-I	intergenic	6
3	190665052	rs201861364	A	AT	0.18	0.22	0.29	0.32							30 altered motifs				69kb 3' of SNAR-I	intergenic	6
3	190665048	rs147618098	T	TTTAA	0.22	0.27	0.33	0.39							27 altered motifs				69kb 3' of SNAR-I	intergenic	6
3	190664874	rs5855357	AC	A	0.22	0.27	0.32	0.39							7 altered motifs				69kb 3' of SNAR-I	intergenic	6
3	190664718	rs13095744	C	T	0.22	0.27	0.33	0.39							Foxp3				69kb 3' of SNAR-I	intergenic	No Data	14.88
3	190664211	rs9822973	T	G	0	0.03	0.02	0.09							10 altered motifs				68kb 3' of SNAR-I	intergenic	5	34
3	190664164	rs967513	C	A	0.17	0.26	0.33	0.39											68kb 3' of SNAR-I	intergenic	5	23
3	190664079	rs28671590	T	A	0	0.03	0.02	0.09							Evi-1,Irf				68kb 3' of SNAR-I	intergenic	No Data	8.439
3	190664073	rs967512	T	C	0.17	0.26	0.33	0.39							6 altered motifs				68kb 3' of SNAR-I	intergenic	No Data	0.441
3	190663964	rs62288111	T	C	0.14	0.26	0.33	0.39							4 altered motifs				68kb 3' of SNAR-I	intergenic	No Data	6.473
3	190663724	rs62288110	T	C	0.17	0.26	0.33	0.39											68kb 3' of SNAR-I	intergenic	No Data	5.686
3	190663557	rs35055419	T	C	0.17	0.25	0.32	0.38											68kb 3' of SNAR-I	intergenic	No Data	1.287
3	190663354	rs13325955	G	A	0	0.03	0.02	0.09							Myb,Pou3f1				68kb 3' of SNAR-I	intergenic	6	0.186
3	190663121	rs61556420	T	C	0.22	0.27	0.33	0.39							5 altered motifs				67kb 3' of SNAR-I	intergenic	6	2.949
3	190662703	rs13083859	G	C	0.15	0.26	0.33	0.39							Brachyury,LUN-1,PPAR				67kb 3' of SNAR-I	intergenic	6	0.12
3	190661914	rs35955860	T	C	0.22	0.27	0.33	0.39											66kb 3' of SNAR-I	intergenic	6	1.868
3	190661299	rs34312663	GA	G	0.22	0.26	0.32	0.39							CIZ,HDAC2,Pax-6				65kb 3' of SNAR-I	intergenic	6
3	190660837	rs1158947	G	A	0.15	0.26	0.32	0.39							9 altered motifs				65kb 3' of SNAR-I	intergenic	6	2.767
3	190659591	rs13065568	G	A	0.15	0.26	0.33	0.39				ESDR, ESC, IPSC	BRN		Hltf,TEF				64kb 3' of SNAR-I	intergenic	5	11.32
3	190658964	rs35592123	G	A	0.22	0.27	0.33	0.39							Evi-1,TCF12				63kb 3' of SNAR-I	intergenic	6	2.794
3	190657895	rs13100545	A	G	0.56	0.3	0.33	0.39							STAT				62kb 3' of SNAR-I	intergenic	No Data	1.473
3	190657744	rs35131493	GT	G,GTG	0.16	0.26	0.32	0.38											62kb 3' of SNAR-I	intergenic	6
3	190657741	rs147817028	AGT	A	0.17	0.26	0.33	0.39							MZF1::1-4				62kb 3' of SNAR-I	intergenic	6
3	190657360	rs905124	T	A	0.15	0.25	0.32	0.38							VDR				62kb 3' of SNAR-I	intergenic	6	2.565
3	190657163	rs1316356	T	C	0.17	0.26	0.33	0.39											61kb 3' of SNAR-I	intergenic	No Data	1.507
3	190657094	rs883841	C	T	0.15	0.26	0.33	0.39											61kb 3' of SNAR-I	intergenic	No Data	2.665
3	190656984	rs883842	C	T	0.17	0.26	0.33	0.39							Sin3Ak-20,Smad				61kb 3' of SNAR-I	intergenic	No Data	0.855
3	190656524	rs2088882	A	G	0.17	0.26	0.32	0.39							AP-3,CEBPB				61kb 3' of SNAR-I	intergenic	No Data	0.589
3	190656393	rs2363038	G	T	0.56	0.3	0.32	0.39							Foxp1,Mef2,Pou2f2				61kb 3' of SNAR-I	intergenic	No Data	1.46
3	190655515	rs1909960	A	C	0.16	0.28	0.32	0.39							12 altered motifs				60kb 3' of SNAR-I	intergenic	6	6.023
3	190654424	rs13089287	T	C	0.18	0.28	0.32	0.39							13 altered motifs				59kb 3' of SNAR-I	intergenic	No Data	2.4
3	190653006	rs13060370	G	A	0.14	0.29	0.32	0.39							5 altered motifs				57kb 3' of SNAR-I	intergenic	6	0.791
3	190652830	rs34859790	C	T	0.19	0.29	0.32	0.39				ESC, IPSC			COMP1,Hic1				57kb 3' of SNAR-I	intergenic	6	1.915
3	190652328	rs10937450	G	C	0.57	0.33	0.32	0.39					BLD						56kb 3' of SNAR-I	intergenic	No Data	0.629
3	190649814	rs62288106	G	A	0	0.03	0.02	0.09							12 altered motifs				54kb 3' of SNAR-I	intergenic	6	7.852
3	190648889	rs13078126	A	C	0.26	0.3	0.32	0.39							4 altered motifs				53kb 3' of SNAR-I	intergenic	6	1.103
3	190647581	rs7616662	A	C	0.42	0.07	0.02	0.09							4 altered motifs				52kb 3' of SNAR-I	intergenic	No Data	0.614
3	190647187	rs13066753	C	T	0.03	0.28	0.32	0.39							AIRE,Mef2				51kb 3' of SNAR-I	intergenic	6	8.875
3	190646134	rs187504774	A	G	0.07	0.02	0.02	0.06							7 altered motifs				50kb 3' of SNAR-I	intergenic	6	0.426
3	190644548	rs13081641	G	A,T	0.14	0.29	0.33	0.43				IPSC, ADRL							49kb 3' of SNAR-I	intergenic	5	1.861
3	190644370	rs34734157	C	CT								ADRL			5 altered motifs				49kb 3' of SNAR-I	intergenic	5
3	190643305	rs62288104	C	T	0.15	0.28	0.32	0.39					IPSC		6 altered motifs				47kb 3' of SNAR-I	intergenic	5	0.676
3	190643193	rs60386222	G	T	0.46	0.3	0.32	0.38							4 altered motifs				47kb 3' of SNAR-I	intergenic	No Data	0.26
3	190642900	rs145777074	C	A	0	0.04	0.02	0.09							AIRE,Foxo,TATA				47kb 3' of SNAR-I	intergenic	#N/A	0.204
3	190642839	rs144745948	G	A	0.41	0.22	0.18	0.24					BLD						47kb 3' of SNAR-I	intergenic	No Data	0.164
3	190642837	rs142125160	C	T	0.38	0.24	0.19	0.28					BLD						47kb 3' of SNAR-I	intergenic	No Data	0.168
3	190642692	rs145293717	G	T	0	0.03	0.02	0.09											47kb 3' of SNAR-I	intergenic	#N/A	0.141
3	190642391	rs145958888	A	G	0.34	0.27	0.28	0.33							YY1				47kb 3' of SNAR-I	intergenic	No Data	0.547
3	190641974	rs150397723	G	A	0.11	0.23	0.27	0.33							13 altered motifs				46kb 3' of SNAR-I	intergenic	#N/A	0.291
3	190641727	rs146466571	G	A	0	0.03	0.02	0.08							Ncx,Pou2f2,Sox				46kb 3' of SNAR-I	intergenic	#N/A	0.305
3	190641719	rs34886272	A	C	0.32	0.28	0.31	0.36							4 altered motifs				46kb 3' of SNAR-I	intergenic	No Data	0.596
3	190641109	rs12727448	A	G	0.13	0.25	0.26	0.33											45kb 3' of SNAR-I	intergenic	No Data	2.437
3	190641068	rs58531798	T	G	0.16	0.26	0.28	0.33							Rad21				45kb 3' of SNAR-I	intergenic	No Data	2.517
3	190640936	rs141962260	G	A	0.18	0.28	0.33	0.39							4 altered motifs				45kb 3' of SNAR-I	intergenic	No Data	1.854
3	190640774	rs199911882	T	TC	0.29	0.06	0.01	0.06							5 altered motifs				45kb 3' of SNAR-I	intergenic	No Data
3	190640485	rs150434736	C	T	0.08	0.14	0.14	0.21							Nkx2				45kb 3' of SNAR-I	intergenic	6	2.467
3	190640357	rs114777398	G	T	0.38	0.31	0.34	0.39							SP1,STAT				45kb 3' of SNAR-I	intergenic	#N/A	2.367
3	190640157	rs200402880	AG	A	0	0.03	0.02	0.09							4 altered motifs				44kb 3' of SNAR-I	intergenic	No Data
3	190640155	rs146420778	A	C	0.36	0.27	0.29	0.35							11 altered motifs				44kb 3' of SNAR-I	intergenic	No Data	3.347
3	190640134	rs144007989	A	T	0.34	0.26	0.27	0.33							SEF-1,STAT				44kb 3' of SNAR-I	intergenic	No Data	3.577
3	190640121	rs139178672	G	T	0.36	0.27	0.27	0.33							VDR				44kb 3' of SNAR-I	intergenic	No Data	2.047
3	190639326	rs139338719	C	T	0	0.03	0.02	0.09							4 altered motifs				43kb 3' of SNAR-I	intergenic	6	1.675
3	190638851	rs138309098	C	T	0.37	0.3	0.33	0.38											43kb 3' of SNAR-I	intergenic	#N/A	2.984
3	190638818	rs144711006	G	T	0.37	0.3	0.33	0.38											43kb 3' of SNAR-I	intergenic	#N/A	3.198
3	190638729	rs149377836	G	A	0	0.03	0.02	0.09											43kb 3' of SNAR-I	intergenic	#N/A	2.526
3	190638524	rs115490360	G	A	0	0.03	0.02	0.08							AIRE				43kb 3' of SNAR-I	intergenic	#N/A	2.058
3	190638421	rs146550622	T	C	0.4	0.3	0.34	0.39											43kb 3' of SNAR-I	intergenic	No Data	3.324
3	190638183	rs9871595	C	A	0	0.03	0.02	0.09							5 altered motifs				42kb 3' of SNAR-I	intergenic	6	0.881
3	190638053	rs9871399	C	A	0	0.03	0.03	0.09							8 altered motifs				42kb 3' of SNAR-I	intergenic	No Data	0.955
3	190636749	rs61500084	T	A	0.16	0.29	0.34	0.39							AP-4				41kb 3' of SNAR-I	intergenic	6	0.802
3	190635421	rs9856237	G	A	0	0.03	0.02	0.09							4 altered motifs				40kb 3' of SNAR-I	intergenic	6	0.1
3	190634018	rs28870076	G	T	0	0.03	0.02	0.09							Evi-1,Foxo				38kb 3' of SNAR-I	intergenic	No Data	2.099
3	190632012	rs9867760	G	A	0	0.02	0.02	0.08											36kb 3' of SNAR-I	intergenic	No Data	8.191
3	190631981	rs9829689	A	C	0	0.03	0.02	0.09							5 altered motifs				36kb 3' of SNAR-I	intergenic	6	3.943
3	190629975	rs13070564	G	T	0.14	0.29	0.34	0.39				ESDR, ESC			4 altered motifs				34kb 3' of SNAR-I	intergenic	6	0.96
3	190627232	rs866986	C	T	0.42	0.35	0.34	0.44									1 hit		31kb 3' of SNAR-I	intergenic	No Data	2.498
3	190627012	rs9840870	C	T	0	0.03	0.02	0.09							11 altered motifs				31kb 3' of SNAR-I	intergenic	No Data	2.358
3	190624703	rs9290959	C	A	0	0.03	0.02	0.09							MAZ,Rad21				29kb 3' of SNAR-I	intergenic	5	0.872
3	190623368	rs34743701	T	TCC											9 altered motifs				28kb 3' of SNAR-I	intergenic	5f
3	190623136	rs62288073	G	A	0	0.02	0.02	0.08							HDAC2,Irf,Maf				27kb 3' of SNAR-I	intergenic	No Data	0.366
3	190621019	rs1501600	A	C	0.42	0.35	0.34	0.44							CDP,Cphx,Sox				25kb 3' of SNAR-I	intergenic	No Data	8.55
3	190620374	rs6802105	C	T	0.42	0.35	0.34	0.44					SKIN,SKIN	PU1	STAT				25kb 3' of SNAR-I	intergenic	4	0.864
3	190619643	rs9827516	C	T	0.06	0.04	0.02	0.09							TATA				24kb 3' of SNAR-I	intergenic	5	1.112
3	190619507	rs9827488	G	C	0	0.03	0.02	0.09						SETDB1	6 altered motifs				24kb 3' of SNAR-I	intergenic	5	0.116
3	190617975	rs114885783	C	T	0	0.03	0.02	0.09							Maf,PRDM1				22kb 3' of SNAR-I	intergenic	#N/A	1.803
3	190617853	rs114228759	G	A	0	0.03	0.02	0.09							GR,Pax-6,Zfp410				22kb 3' of SNAR-I	intergenic	#N/A	0.137
3	190617655	rs149889882	C	A	0	0.03	0.02	0.09							COMP1,Zfp105,Zfp410				22kb 3' of SNAR-I	intergenic	#N/A	0.182
3	190617450	rs9816578	C	T	0	0.03	0.02	0.09							Irf,TEF-1				22kb 3' of SNAR-I	intergenic	5	1.165
3	190616776	rs28873531	T	C	0.46	0.34	0.34	0.44							23 altered motifs				21kb 3' of SNAR-I	intergenic	6	1.814
3	190616258	rs13083648	T	A	0.46	0.34	0.34	0.44							PLZF				20kb 3' of SNAR-I	intergenic	No Data	2.069
3	190614317	rs9828756	G	A	0	0.03	0.02	0.09							6 altered motifs				18kb 3' of SNAR-I	intergenic	6	0.346
3	190614221	rs28816787	A	C	0	0.03	0.02	0.09							4 altered motifs				18kb 3' of SNAR-I	intergenic	5	4.705
3	190613714	rs6799249	G	A	0.46	0.34	0.34	0.44											18kb 3' of SNAR-I	intergenic	No Data	0.379
3	190613545	rs34303823	A	G	0	0.03	0.02	0.09							Foxl1,Mef2,TATA				18kb 3' of SNAR-I	intergenic	6	6.043
3	190613450	rs13075101	A	G	0.15	0.32	0.34	0.44							Foxa,STAT				18kb 3' of SNAR-I	intergenic	6	2.44
3	190612496	rs2202100	T	C	0.46	0.34	0.34	0.44							Hand1,Smad3				17kb 3' of SNAR-I	intergenic	6	1.987
3	190612276	rs13315587	G	A	0	0.03	0.02	0.09							Arnt,Myc,TFE				16kb 3' of SNAR-I	intergenic	No Data	0.579
3	190611871	rs9854712	A	G	0	0.03	0.02	0.09							GATA				16kb 3' of SNAR-I	intergenic	No Data	2.653
3	190611625	rs6804748	T	C	0.46	0.34	0.34	0.45							4 altered motifs				16kb 3' of SNAR-I	intergenic	No Data	5.342
3	190611414	rs62286352	G	A	0	0.03	0.02	0.09							5 altered motifs				16kb 3' of SNAR-I	intergenic	6	0.532
3	190610002	rs9844338	A	G	0	0.03	0.02	0.09							RXRA				14kb 3' of SNAR-I	intergenic	No Data	0.006
3	190609958	rs10535977	TATGAG	T	0.49	0.35	0.34	0.44							HDAC2,TAL1				14kb 3' of SNAR-I	intergenic	6
3	190609852	rs9844152	A	T	0	0.03	0.02	0.09							Hbp1,Pou3f2				14kb 3' of SNAR-I	intergenic	6	4.417
3	190607847	rs57604614	TC	T	0.46	0.34	0.34	0.44							8 altered motifs				12kb 3' of SNAR-I	intergenic	3a
3	190606963	rs1393060	C	A	0.46	0.34	0.33	0.44							Evi-1,HDAC2				11kb 3' of SNAR-I	intergenic	No Data	1.677
3	190605157	rs9290958	T	A	0	0.03	0.02	0.09				SKIN			Mef2,Nkx3,Pou3f3				9.3kb 3' of SNAR-I	intergenic	6	4.952
3	190604241	rs9849583	T	C	0.42	0.34	0.34	0.44							5 altered motifs				8.4kb 3' of SNAR-I	intergenic	6	2.434
3	190602087	rs9818981	G	A	0.42	0.07	0.02	0.09				LIV	10 tissues	4 bound proteins	Arid5b				6.2kb 3' of SNAR-I	intergenic	4	1.377
3	190601893	rs9838279	T	C	0.49	0.36	0.34	0.44							4 altered motifs				6.1kb 3' of SNAR-I	intergenic	5	3.052
3	190601487	rs76316471	T	G	0.01	0.04	0.02	0.09							CHD2,E2F,HDAC2				5.6kb 3' of SNAR-I	intergenic	No Data	3.509
3	190601394	rs139384693	9-mer	T	0.41	0.35	0.34	0.45							7 altered motifs				5.6kb 3' of SNAR-I	intergenic	6
3	190601149	rs56068001	A	C	0.16	0.33	0.34	0.44						MAFF,MAFK	Myc,ZEB1				5.3kb 3' of SNAR-I	intergenic	3a	4.142
3	190601010	rs62286349	T	G	0	0.04	0.02	0.09						MAFF	Ik-2,Sox				5.2kb 3' of SNAR-I	intergenic	4	2.003
3	190599685	rs6444469	T	A	0.39	0.34	0.33	0.43							12 altered motifs				3.8kb 3' of SNAR-I	intergenic	6	0.731
3	190598722	rs62286348	T	C	0	0.04	0.02	0.09							Cphx,Foxa,HNF6				2.9kb 3' of SNAR-I	intergenic	No Data	3.09
3	190598348	rs9873268	C	A	0	0.04	0.02	0.09							5 altered motifs				2.5kb 3' of SNAR-I	intergenic	6	1.197
3	190597420	rs72056004	C	CT															1.6kb 3' of SNAR-I	intergenic	5
3	190596086	rs9862175	C	T	0.6	0.36	0.34	0.46						CTCF	Ets,Nkx2				246bp 3' of SNAR-I	intergenic	4	2.148
3	190595781	rs9857963	C	T	0	0.04	0.04	0.09						TCF4,CTCF,BDP1	4 altered motifs				SNAR-I	ncRNA_exonic	3a	1.462
3	190595760	rs13323015	C	T	0.61	0.37	0.33	0.46						TCF4,CTCF,BDP1	BDP1,HEN1				SNAR-I	ncRNA_exonic	4	1.468
3	190593439	rs13090681	A	T	0	0.04	0.02	0.09						USF1	4 altered motifs				2.3kb 5' of SNAR-I	intergenic	3a	0.888
3	190593282	rs34030983	C	T	0	0.04	0.02	0.09							4 altered motifs				2.4kb 5' of SNAR-I	intergenic	5	0.327
3	190592836	rs35679428	C	A	0.61	0.37	0.34	0.46							Zfx				2.9kb 5' of SNAR-I	intergenic	5	0.386
3	190592486	rs9814367	T	C	0	0.04	0.02	0.09											3.2kb 5' of SNAR-I	intergenic	No Data	0.464
3	190591418	rs13079050	G	T	0	0.03	0.02	0.09							27 altered motifs				4.3kb 5' of SNAR-I	intergenic	6	0.263
3	190591315	rs61634624	A	G	0.99	0.89	0.97	0.81											4.4kb 5' of SNAR-I	intergenic	No Data	2.712
3	190591272	rs9826263	A	G	0.55	0.49	0.8	0.57							4 altered motifs				4.4kb 5' of SNAR-I	intergenic	6	2.374
3	190589848	rs6444466	T	G	0.95	0.62	0.64	0.48							Fox,NRSF				5.9kb 5' of SNAR-I	intergenic	No Data	0.568
11	111072779	rs949279	G	A	0.37	0.26	0.08	0.34							Ehf,Elf3				54kb 5' of C11orf53	intergenic	5	0.318
12	106510413	rs12370774	C	T	0	0.04	0	0.1				9 tissues							NUAK1	intronic	No Data	6.405
12	106480928	rs73193841	C	A	0.09	0.21	0.02	0.2			BRN	5 tissues			5 altered motifs			3 hits	NUAK1	intronic	No Data	1.659
12	106480246	rs1978730	C	A	0.01	0.15	0	0.14				ESDR, BRN			8 altered motifs			2 hits	NUAK1	intronic	6	7.593
12	106476402	rs17038091	T	C	0.14	0.21	0.02	0.18				11 tissues	ESDR,SKIN,SKIN		En-1			3 hits	NUAK1	intronic	5	6.043
12	106461760	rs3741884	G	A	0.03	0.2	0.02	0.17				ESDR, HRT	MUS				1 hit	4 hits	NUAK1	intronic	5	3.536
12	106460241	rs200576677	G	GATGA	0.44	0.25	0.03	0.19				5 tissues	HRT,MUS,VAS		4 altered motifs			4 hits	NUAK1	3'-UTR	5
12	106459510	rs1064959	G	A	0.06	0.21	0.03	0.18					ESDR,SKIN					3 hits	NUAK1	3'-UTR	5	7.01
12	106452169	rs73193824	A	G	0.03	0.17	0.04	0.16			MUS	11 tissues	14 tissues	ZNF263	Myb,Pax-5			2 hits	5kb 3' of NUAK1	intergenic	4	6.215
12	106443251	rs12369969	C	T	0.03	0.17	0.03	0.14				5 tissues	5 tissues		6 altered motifs			1 hit	14kb 3' of NUAK1	intergenic	5	0.468
16	87265516	rs150181615	A	ATG	0.43	0.39	0.58	0.35							9 altered motifs				71kb 3' of C16orf95	intergenic	6
16	87264534	rs4843231	G	A	0.81	0.71	0.81	0.66					LNG		ERalpha-a,TATA			1 hit	72kb 3' of C16orf95	intergenic	5	3.514
16	87264385	rs4843578	T	C	0.42	0.54	0.27	0.58					9 tissues		9 altered motifs				72kb 3' of C16orf95	intergenic	5	1.002
16	87264321	rs62056167	T	C	0.06	0.22	0.19	0.29					5 tissues		Foxa			1 hit	72kb 3' of C16orf95	intergenic	5	0.245
16	87262642	rs8054379	T	C	0.51	0.43	0.74	0.38				ESDR			SIX5,p300				74kb 3' of C16orf95	intergenic	5	2.19
16	87261804	rs35219603	TC	T	0.61	0.56	0.25	0.57				8 tissues						1 hit	75kb 3' of C16orf95	intergenic	5
16	87261644	rs4843576	T	C	0.61	0.56	0.25	0.57				9 tissues	MUS		HMG-IY,Maf,Pou2f2			1 hit	75kb 3' of C16orf95	intergenic	5	3.778
16	87261199	rs9940975	C	G	0.69	0.56	0.25	0.58				15 tissues	9 tissues		BHLHE40,PLAG1,RXRA			1 hit	75kb 3' of C16orf95	intergenic	5	6.931
16	87261183	rs9940970	C	A	0.73	0.56	0.25	0.57				15 tissues	8 tissues		5 altered motifs			1 hit	75kb 3' of C16orf95	intergenic	5	7.396
16	87260435	rs9938275	C	T	0.81	0.57	0.25	0.58							4 altered motifs				76kb 3' of C16orf95	intergenic	6	1.035
16	87260358	rs9938189	C	T	0.82	0.57	0.25	0.58				ESDR			4 altered motifs				76kb 3' of C16orf95	intergenic	6	1.24
16	87259939	rs12599613	C	T	0.72	0.56	0.26	0.58							Maf,Msx-1				76kb 3' of C16orf95	intergenic	No Data	3.159
16	87259920	rs12599611	C	G	0.72	0.56	0.26	0.58							Egr-1,GR				76kb 3' of C16orf95	intergenic	6	5.327
16	87259856	rs12597370	A	G	0.71	0.56	0.25	0.58							Dobox4,Pou3f1				77kb 3' of C16orf95	intergenic	6	2.818
16	87259799	rs11643993	T	C	0.04	0.31	0.27	0.3							7 altered motifs				77kb 3' of C16orf95	intergenic	6	0.253
16	87259654	rs62056166	G	T	0.07	0.25	0.19	0.3							7 altered motifs				77kb 3' of C16orf95	intergenic	5	6.472
16	87258929	rs62056165	G	C	0.04	0.23	0.19	0.29				ESDR			AIRE,Mef2				77kb 3' of C16orf95	intergenic	5	2.527
16	87258088	rs11640181	A	G	0.6	0.57	0.25	0.56				ESDR		MAFK	4 altered motifs			1 hit	78kb 3' of C16orf95	intergenic	5	1.807
16	87257820	rs12919133	C	T	0.4	0.5	0.23	0.52				3 tissues			Foxp3				79kb 3' of C16orf95	intergenic	6	1.28
16	87255295	rs72334901	CCAT	C	0.28	0.52	0.22	0.52			ESDR			CMYC	Pbx-1			1 hit	81kb 3' of C16orf95	intergenic	No Data
16	87254649	rs62056162	A	G	0.04	0.24	0.19	0.3							ERalpha-a,Zfx				82kb 3' of C16orf95	intergenic	No Data	1.386
16	87254492	rs113080312	C	T	0.04	0.24	0.19	0.3					IPSC		4 altered motifs				82kb 3' of C16orf95	intergenic	6	1.352
16	87254373	rs62056161	G	A	0.3	0.26	0.19	0.32											82kb 3' of C16orf95	intergenic	No Data	2.867
16	87251151	rs72491928	C	G	0.04	0.25	0.18	0.3			4 tissues	10 tissues	IPSC,KID		5 altered motifs				85kb 3' of C16orf95	intergenic	5	4.785
16	87250519	rs28655023	A	G	0.51	0.36	0.2	0.39			4 tissues	8 tissues	7 tissues		4 altered motifs				86kb 3' of C16orf95	intergenic	5	2.809
16	87250019	rs1110339	C	T	0.35	0.51	0.24	0.55			SKIN	9 tissues	4 tissues		5 altered motifs				86kb 3' of C16orf95	intergenic	5	8.747
16	87249305	rs10863183	C	T	0.53	0.62	0.26	0.63							p53			1 hit	87kb 3' of C16orf95	intergenic	5	0.197
16	87249066	rs4843572	A	G	0.27	0.51	0.24	0.54				SKIN			6 altered motifs				87kb 3' of C16orf95	intergenic	5	2.167
16	87248690	rs4843229	C	T	0.31	0.51	0.24	0.55				PLCNT			GR				88kb 3' of C16orf95	intergenic	5	2.847
16	87248506	rs11645614	C	T	0.06	0.25	0.19	0.3							Sin3Ak-20,Smad4				88kb 3' of C16orf95	intergenic	5	0.876
16	87248134	rs4843569	C	T	0.49	0.6	0.26	0.62										1 hit	88kb 3' of C16orf95	intergenic	6	8.526
16	87247745	rs35427507	A	G	0.01	0.15	0	0.24				SKIN			Myc,Sin3Ak-20,TFE				89kb 3' of C16orf95	intergenic	No Data	1.771
16	87246608	rs7500241	C	T	0.32	0.39	0.2	0.5				SKIN			Evi-1			1 hit	90kb 3' of C16orf95	intergenic	No Data	3.497
16	87246159	rs11648984	T	C	0.06	0.26	0.19	0.31			BONE	9 tissues	ESDR		DMRT1				90kb 3' of C16orf95	intergenic	6	7.966
16	87245731	rs1108048	G	A	0.23	0.39	0.2	0.5			BONE	10 tissues	7 tissues	AP2GAMMA	BCL			1 hit	91kb 3' of C16orf95	intergenic	4	0.033
16	87244657	rs35408318	A	G	0.32	0.54	0.26	0.56				7 tissues	BRST,CRVX,BRN	5 bound proteins	Esr2,Pou2f2,RXRA			1 hit	92kb 3' of C16orf95	intergenic	4	3.576
16	87244357	rs149701730	AAAAG	A	0.05	0.25	0.18	0.3				SKIN, CRVX	CRVX		13 altered motifs				92kb 3' of C16orf95	intergenic	6
16	87243779	rs117237977	G	A	0.05	0.26	0.18	0.3				SKIN							93kb 3' of C16orf95	intergenic	#N/A	1.422
16	87241203	rs35555768	C	T	0.18	0.33	0.18	0.45			9 tissues	13 tissues	20 tissues	6 bound proteins	Ik-1,NF-kappaB			1 hit	95kb 3' of C16orf95	intergenic	4	4.477
16	87240711	rs60586550	C	A	0.31	0.44	0.24	0.4			6 tissues	9 tissues	18 tissues	4 bound proteins	ERalpha-a,Hbp1,RFX5			1 hit	96kb 3' of C16orf95	intergenic	4	4.752
16	87240524	rs202149041	A	AT	0.22	0.38	0.2	0.49			5 tissues	9 tissues	7 tissues	FOXA1	Mef2			1 hit	96kb 3' of C16orf95	intergenic	3a
16	87240148	rs4843547	G	T	0.74	0.57	0.26	0.59			2 tissues	8 tissues	5 tissues					1 hit	96kb 3' of C16orf95	intergenic	4	2.951
16	87239743	rs4843548	A	G	0.79	0.57	0.26	0.58				6 tissues			GATA,HDAC2			1 hit	97kb 3' of C16orf95	intergenic	6	0.73
16	87238610	rs55807115	A	T	0.2	0.55	0.25	0.6				5 tissues	SKIN,PLCNT	CEBPB	HNF4,Hdx,p300				98kb 3' of C16orf95	intergenic	3a	9.578
16	87237863	rs4843549	G	A	0.3	0.51	0.24	0.58				6 tissues			12 altered motifs				99kb 3' of C16orf95	intergenic	6	0.103
16	87237568	rs12928520	C	T	0.14	0.33	0.18	0.41				7 tissues			BAF155,SIX5,Znf143			1 hit	99kb 3' of C16orf95	intergenic	6	0.403
16	87237097	rs8055080	C	A	0.68	0.58	0.25	0.61			5 tissues	15 tissues	26 tissues	9 bound proteins	11 altered motifs			1 hit	99kb 3' of C16orf95	intergenic	4	1.388
16	87236947	rs11647053	G	A	0.06	0.27	0.17	0.32			5 tissues	16 tissues	50 tissues	14 bound proteins	AP-2,Myb,p53				99kb 3' of C16orf95	intergenic	4	3.97
16	87236383	rs4843550	G	C	0.24	0.49	0.24	0.53			2 tissues	11 tissues	SKIN,MUS,MUS		8 altered motifs				100kb 3' of C16orf95	intergenic	5	0.922
16	87236364	rs4240786	G	C	0.52	0.52	0.24	0.58			2 tissues	11 tissues	SKIN,MUS,MUS		7 altered motifs				100kb 3' of C16orf95	intergenic	5	0.879
16	87236331	rs4240787	A	G	0.55	0.52	0.23	0.58			2 tissues	11 tissues	MUS,MUS		4 altered motifs				100kb 3' of C16orf95	intergenic	5	0.483
16	87236082	rs4240788	A	G	0.79	0.58	0.25	0.61			STRM	11 tissues	6 tissues		Bbx			1 hit	100kb 3' of C16orf95	intergenic	5	2.372
16	87236012	rs4240789	T	G	0.75	0.6	0.25	0.66			STRM	11 tissues	SKIN,MUS		5 altered motifs			1 hit	100kb 3' of C16orf95	intergenic	5	0.993
16	87235966	rs4240790	A	G	0.51	0.54	0.24	0.63			2 tissues	10 tissues	KID,BRST,MUS		COMP1,Zic				100kb 3' of C16orf95	intergenic	5	1.833
16	87235916	rs4240791	G	A	0.29	0.51	0.23	0.58			2 tissues	10 tissues			10 altered motifs			1 hit	100kb 3' of C16orf95	intergenic	5	0.907
16	87235867	rs4240792	G	A	0.67	0.55	0.24	0.63			2 tissues	10 tissues	MUS		Ets,GR,Irf			1 hit	101kb 3' of C16orf95	intergenic	5	2.028
16	87234712	rs12711474	C	T	0.73	0.58	0.25	0.61			CRVX	10 tissues	12 tissues		9 altered motifs			1 hit	102kb 3' of C16orf95	intergenic	4	1.161
16	87233938	rs8047567	C	G	0.83	0.6	0.25	0.62				8 tissues			Arnt,Myc,RAR			1 hit	102kb 3' of C16orf95	intergenic	5	0.777
16	87233516	rs4843552	G	A	0.29	0.51	0.23	0.54				ESC, MUS			Gm397,HDAC2,Zfp691			1 hit	103kb 3' of C16orf95	intergenic	5	3.08
16	87233185	rs4843553	A	C	0.25	0.5	0.23	0.55				ESC			9 altered motifs				103kb 3' of C16orf95	intergenic	5	0.876
16	87232383	rs4843554	C	T	0.47	0.54	0.23	0.59				10 tissues	11 tissues		HNF4,ZBTB33		1 hit		104kb 3' of C16orf95	intergenic	4	2.637
16	87231499	rs12149643	C	T	0.28	0.5	0.21	0.55				ESDR			5 altered motifs				105kb 3' of C16orf95	intergenic	No Data	0.872
16	87231160	rs4843555	T	C	0.29	0.5	0.21	0.55				ESDR, MUS							105kb 3' of C16orf95	intergenic	5	3.779
16	87230537	rs11860417	T	C	0.13	0.26	0.19	0.3				4 tissues	MUS	USF1	4 altered motifs				106kb 3' of C16orf95	intergenic	4	3.242
16	87230388	rs6540017	C	A	0.83	0.59	0.15	0.62				5 tissues	BLD,BLD,MUS	USF1	6 altered motifs			1 hit	106kb 3' of C16orf95	intergenic	2b	0.536
16	87230224	rs7191546	T	A	0.83	0.59	0.16	0.62				5 tissues	4 tissues		E2F			1 hit	106kb 3' of C16orf95	intergenic	5	4.653
16	87230170	rs11644651	G	C	0.84	0.59	0.16	0.62				4 tissues	MUS,MUS,MUS		4 altered motifs			1 hit	106kb 3' of C16orf95	intergenic	5	3.5
16	87229739	rs7185688	A	G	0.83	0.58	0.15	0.62				ESDR, BLD, MUS	MUS		ZBTB33,p300			1 hit	107kb 3' of C16orf95	intergenic	5	1.349
16	87229435	rs6540016	C	T	0.83	0.59	0.15	0.62				ESDR, BLD			4 altered motifs			1 hit	107kb 3' of C16orf95	intergenic	5	0.62
16	87229344	rs56023709	A	C	0.37	0.55	0.15	0.58				ESDR, BLD	IPSC		GR,STAT,Zfp281			1 hit	107kb 3' of C16orf95	intergenic	5	1.595
16	87229318	rs7203251	A	G	0.84	0.6	0.15	0.62				ESDR, BLD	IPSC					1 hit	107kb 3' of C16orf95	intergenic	5	0.542
16	87228222	rs7196520	A	C	0.82	0.66	0.25	0.62							CDP,Pbx-1,Roaz			1 hit	108kb 3' of C16orf95	intergenic	5	0.688
16	87228164	rs4843556	G	A	0.82	0.59	0.15	0.62							GATA,SMC3			1 hit	108kb 3' of C16orf95	intergenic	5	1.137
16	87227397	rs12921170	G	A	0.3	0.5	0.14	0.54					ESDR,MUS		Foxj1,Foxo,Sox				109kb 3' of C16orf95	intergenic	6	3.589
16	87227156	rs12922411	A	T	0.82	0.58	0.15	0.62							HNF4,Hic1			1 hit	109kb 3' of C16orf95	intergenic	No Data	1.509
16	87227046	rs12920553	G	T	0.3	0.5	0.14	0.54							NF-I				109kb 3' of C16orf95	intergenic	No Data	0.348
16	87226843	rs12921347	C	G	0.82	0.58	0.15	0.62							DMRT3			1 hit	110kb 3' of C16orf95	intergenic	No Data	0.121
16	87226717	rs12921714	A	C	0.82	0.59	0.15	0.62				KID, OVRY			4 altered motifs			1 hit	110kb 3' of C16orf95	intergenic	No Data	4.876
16	87226206	rs9933149	T	C	0.37	0.55	0.15	0.58				6 tissues	7 tissues					1 hit	110kb 3' of C16orf95	intergenic	5	15.62
16	87225824	rs7205039	C	G	0.82	0.59	0.16	0.62				BRN, ADRL, MUS	ESDR		9 altered motifs			1 hit	111kb 3' of C16orf95	intergenic	5	0.753
16	87225690	rs4843557	G	C	0.79	0.59	0.15	0.62				BRN, ADRL, MUS			Foxa,Mrg,Tgif1			1 hit	111kb 3' of C16orf95	intergenic	5	0.55
16	87225473	rs4843558	G	A	0.37	0.55	0.15	0.58				ADRL, MUS			6 altered motifs		1 hit	1 hit	111kb 3' of C16orf95	intergenic	6	1.028
16	87225431	rs4843559	G	A	0.37	0.55	0.15	0.58				ADRL, MUS					1 hit	1 hit	111kb 3' of C16orf95	intergenic	No Data	0.406
16	87225264	rs4843226	C	T	0.37	0.55	0.15	0.57										1 hit	111kb 3' of C16orf95	intergenic	No Data	1.351
16	87225143	rs4843560	A	G	0.37	0.54	0.15	0.56							4 altered motifs			1 hit	111kb 3' of C16orf95	intergenic	6	1.483
16	87225139	rs4843227	C	T	0.37	0.54	0.15	0.55							6 altered motifs			1 hit	111kb 3' of C16orf95	intergenic	6	1.274
16	87224930	rs9308344	C	G	0.8	0.59	0.15	0.62				BONE			4 altered motifs			1 hit	111kb 3' of C16orf95	intergenic	6	2.501
16	87224857	rs9308343	G	A	0.29	0.5	0.14	0.54				BONE							112kb 3' of C16orf95	intergenic	No Data	0.043
16	87224855	rs9308342	T	C	0.8	0.59	0.15	0.62				BONE						1 hit	112kb 3' of C16orf95	intergenic	No Data	2.516
16	87224642	rs9308341	G	A	0.37	0.55	0.15	0.58				BONE	7 tissues		EBF			1 hit	112kb 3' of C16orf95	intergenic	4	3.104
16	87224293	rs12711473	A	G	0.38	0.57	0.22	0.58					4 tissues	CTCF,RAD21,SETDB1					112kb 3' of C16orf95	intergenic	4	4.288
16	87224132	rs12711472	A	C	0.38	0.55	0.15	0.58					ESC	CTCF,RAD21,SETDB1	CIZ			1 hit	112kb 3' of C16orf95	intergenic	2b	2.823
16	87223720	rs111864226	T	TC											10 altered motifs				113kb 3' of C16orf95	intergenic	6
16	87222153	rs9888792	G	A	0.8	0.59	0.22	0.62					SKIN		4 altered motifs			1 hit	114kb 3' of C16orf95	intergenic	6	0.947
16	87221285	rs147630115	G	C	0.77	0.57	0.25	0.6				ESDR, IPSC		SUZ12	RREB-1				115kb 3' of C16orf95	intergenic	#N/A	0.317
16	87220939	rs67644832	TTG	T	0.27	0.48	0.23	0.54			SKIN	ESDR, IPSC	LNG,BRN		Egr-1,Gm397,TEF				115kb 3' of C16orf95	intergenic	5
22	38188195	rs5756819	A	C	0.79	0.64	0.66	0.59			SKIN	5 tissues	10 tissues	CTCF	Eomes,TBX5,ZEB1			31 hits	13kb 5' of H1F0	intergenic	2b	1.685
22	38187301	rs6000890	C	T	0.76	0.64	0.65	0.59				PLCNT			5 altered motifs			33 hits	14kb 5' of H1F0	intergenic	6	1.686
22	38184851	rs6000889	C	T	0.76	0.64	0.66	0.6							Pax-4,Sin3Ak-20			31 hits	12kb 3' of TRIOBP	intergenic	6	0.271
22	38183847	rs4821712	C	T	0.67	0.62	0.66	0.58							5 altered motifs			28 hits	11kb 3' of TRIOBP	intergenic	No Data	0.859
22	38183382	rs7289641	C	T	0.71	0.65	0.66	0.6							GR,Sox			31 hits	11kb 3' of TRIOBP	intergenic	6	0.221
22	38176979	rs5750494	T	G	0.44	0.59	0.64	0.54				PLCNT			DMRT1,SZF1-1,Spz1			33 hits	4.4kb 3' of TRIOBP	intergenic	No Data	0.479
22	38176670	rs6000886	T	C	0.77	0.65	0.6	0.53				PLCNT, LIV	MUS		Mef2,Zfp105			28 hits	4.1kb 3' of TRIOBP	intergenic	6	0.693
22	38176216	rs4820308	G	A	0.05	0.26	0.34	0.34			SKIN	6 tissues	6 tissues		PRDM1			43 hits	3.7kb 3' of TRIOBP	intergenic	5	0.362
22	38175955	rs4820307	G	A	0.06	0.26	0.34	0.34			SKIN, LIV	8 tissues	4 tissues	USF1	5 altered motifs		5 hits	49 hits	3.4kb 3' of TRIOBP	intergenic	3a	3.695
22	38175477	rs5756813	G	T	0.41	0.6	0.66	0.57			LIV	8 tissues	8 tissues		Bbx,GR	1 hit	14 hits	39 hits	2.9kb 3' of TRIOBP	intergenic	1f	7.21
22	38173113	rs5756812	C	T	0.85	0.65	0.66	0.59			2 tissues	18 tissues	22 tissues		5 altered motifs			28 hits	549bp 3' of TRIOBP	intergenic	2b	0.075
22	38172380	rs15691	C	A,G	0.05	0.31	0.34	0.34			2 tissues	12 tissues	20 tissues	STAT3				43 hits	TRIOBP	3'-UTR	4	0.334
22	38172213	rs3171656	G	A	0.05	0.31	0.34	0.34			2 tissues	12 tissues	10 tissues		4 altered motifs		5 hits	49 hits	TRIOBP	3'-UTR	4	1.332
22	38170026	rs1129448	G	A,C,T	0.42	0.61	0.66	0.57				4 tissues						34 hits	TRIOBP	3'-UTR	6	14.18
22	38165587	rs34848977	G	A	0.05	0.31	0.34	0.34				SKIN			Brachyury			43 hits	TRIOBP	intronic	5	1.586
22	38164106	rs4821708	C	T	0.05	0.31	0.34	0.34				3 tissues	BLD		4 altered motifs		8 hits	50 hits	TRIOBP	synonymous	1f	13.87
22	38163013	rs35076956	A	C	0.05	0.31	0.34	0.33				BRN			CAC-binding-protein,Ik-2,NRSF			43 hits	TRIOBP	intronic	No Data	7.116
22	38160794	rs58765732	A	C	0.05	0.31	0.34	0.34				6 tissues	9 tissues	MAFF,MAFK	8 altered motifs			43 hits	TRIOBP	intronic	4	12.47
22	38158709	rs3788529	A	G	0.08	0.31	0.34	0.34			CRVX	9 tissues	12 tissues	9 bound proteins	BDP1,EWSR1-FLI1,Rad21			44 hits	TRIOBP	intronic	4	5.265
22	38156183	rs1074407	T	A	0.43	0.61	0.66	0.57						MAFK	Evi-1,Pax-4,Pou2f2		4 hits	38 hits	TRIOBP	intronic	2b	4.394
22	38154690	rs4821706	A	G	0.05	0.3	0.34	0.33				6 tissues	BLD,SKIN		5 altered motifs			43 hits	TRIOBP	intronic	2b	1.526
22	38130385	rs13054052	A	C	0.39	0.6	0.65	0.57			LIV	8 tissues	4 tissues	FOXA1,FOXA2,TCF4	17 altered motifs			27 hits	TRIOBP	intronic	2b	0.07
22	38119213	rs12628603	G	A	0.39	0.6	0.66	0.56							4 altered motifs			27 hits	TRIOBP	missense	5	13.36
22	38118805	rs1006139	A	C	0.39	0.6	0.65	0.56							Irf,STAT,Smad			27 hits	TRIOBP	intronic	5	2.613
22	38117943	rs5750482	T	C	0.39	0.6	0.65	0.56							CEBPG,CHD2,Myc		2 hits	29 hits	TRIOBP	intronic	5	3.596
22	38115969	rs71324871	C	27-mer	0.39	0.61	0.65	0.55					MUS		Pax-8,Zbtb3			11 hits	TRIOBP	intronic	5	NA
22	38114503	rs2413479	C	T	0.4	0.6	0.66	0.56				IPSC						27 hits	TRIOBP	intronic	5	1.76
22	38114219	rs10854704	C	T	0.41	0.6	0.66	0.55							6 altered motifs			26 hits	TRIOBP	intronic	No Data	2.518
22	38113878	rs8135498	C	G	0.06	0.3	0.34	0.34							7 altered motifs			36 hits	TRIOBP	intronic	No Data	1.002
22	38113067	rs4821696	T	C	0.39	0.6	0.66	0.56			2 tissues	4 tissues	ESDR,SKIN		Smad3			26 hits	TRIOBP	intronic	3a	2.111
22	38109115	rs13055217	G	T	0.09	0.3	0.34	0.34					SKIN,MUS		Rad21			34 hits	TRIOBP	intronic	5	0.204
22	38106743	rs35554660	G	GC	0.41	0.59	0.65	0.54			SKIN	4 tissues	BLD,BRN	AP2ALPHA,AP2GAMMA	SREBP			11 hits	TRIOBP	intronic	4	NA
22	38106259	rs4821691	A	T	0.39	0.6	0.66	0.56				SKIN	IPSC,THYM		AP-1,GR		1 hit	32 hits	TRIOBP	intronic	5	5.962
22	38106108	rs62236745	C	T	0.05	0.3	0.34	0.34				SKIN	ESDR,BLD		EBF,ZBTB33			34 hits	TRIOBP	intronic	5	6.796
22	38105981	rs4820297	C	T	0.39	0.6	0.66	0.56				3 tissues			5 altered motifs		2 hits	32 hits	TRIOBP	intronic	5	5.123
22	38105810	rs4821688	C	T	0.39	0.6	0.66	0.56				3 tissues			15 altered motifs			26 hits	TRIOBP	intronic	5	0.747
22	38104705	rs4820296	A	T	0.39	0.6	0.66	0.56			BLD	7 tissues	10 tissues	PU1	BCL,HDAC2			26 hits	TRIOBP	intronic	4	4.076
10	21822856	rs10828247	A	G	0.47	0.25	0.03	0.35					53 tissues	20 bound proteins	11 altered motifs		3 hits	2 hits	243bp 5' of MLLT10	intergenic	2b	9.655
10	21819824	rs12253527	G	A	0.45	0.25	0.03	0.34			3 tissues	9 tissues	16 tissues		Foxa			1 hit	3.3kb 5' of MLLT10	intergenic	5	0.165
7	2912928	rs1182143	T	C	0.22	0.31	0.42	0.3				14 tissues	18 tissues		5 altered motifs			17 hits	29kb 5' of GNA12	intergenic	5	4.351
7	2909225	rs1182151	C	G	0.13	0.26	0.33	0.3				BLD, OVRY	6 tissues		6 altered motifs			18 hits	25kb 5' of GNA12	intergenic	1f	0.09
7	2902890	rs1182155	G	C	0.28	0.24	0.29	0.31			10 tissues	18 tissues	11 tissues		5 altered motifs		1 hit	20 hits	19kb 5' of GNA12	intergenic	4	3.963
7	2900309	rs2533889	G	C	0.14	0.28	0.32	0.3			LIV	7 tissues	17 tissues	4 bound proteins	AP-2rep			20 hits	16kb 5' of GNA12	intergenic	4	1.764
7	2899197	rs199751993	A	AT	0.35	0.29	0.34	0.32				MUS			26 altered motifs			25 hits	15kb 5' of GNA12	intergenic	6
7	2899196	rs113132701	TA	T	0.35	0.3	0.32	0.33				MUS			24 altered motifs			24 hits	15kb 5' of GNA12	intergenic	6
7	2897799	rs71524003	G	C	0.13	0.28	0.31	0.3				LIV			16 altered motifs			19 hits	14kb 5' of GNA12	intergenic	6	4.619
7	2897772	rs71522302	T	C	0.11	0.27	0.31	0.29				LIV			Irf			18 hits	14kb 5' of GNA12	intergenic	6	7.7
7	2895784	rs1713912	C	A	0.24	0.29	0.32	0.31							TCF12,ZEB1		1 hit	23 hits	12kb 5' of GNA12	intergenic	6	1.171
7	2894434	rs7783400	C	A	0.22	0.3	0.31	0.32							GR,HP1-site-factor		1 hit	23 hits	10kb 5' of GNA12	intergenic	6	0.313
7	2893776	rs13230946	C	T	0.13	0.28	0.3	0.31							7 altered motifs			19 hits	9.8kb 5' of GNA12	intergenic	No Data	2.823
7	2893440	rs1636256	C	T	0.34	0.3	0.31	0.32					BLD		NF-kappaB,Pax-5			24 hits	9.5kb 5' of GNA12	intergenic	5	7.065
7	2892972	rs1639066	A	G	0.12	0.29	0.29	0.32				9 tissues	15 tissues	CFOS	ERalpha-a,Znf143			22 hits	9kb 5' of GNA12	intergenic	1d	1.583
7	2892804	rs1636255	C	A	0.1	0.28	0.29	0.3				9 tissues	10 tissues	CFOS	Hand1		1 hit	21 hits	8.8kb 5' of GNA12	intergenic	1f	0.086
7	2892384	rs2527681	A	T	0.26	0.29	0.29	0.32				4 tissues			8 altered motifs			20 hits	8.4kb 5' of GNA12	intergenic	6	2.97
7	2892361	rs2527680	C	T	0.1	0.28	0.29	0.3				4 tissues			GR			19 hits	8.4kb 5' of GNA12	intergenic	No Data	1.399
7	2891822	rs2533891	G	A	0.3	0.3	0.29	0.32				FAT, BLD			7 altered motifs			24 hits	7.9kb 5' of GNA12	intergenic	6	3.302
7	2890774	rs2644293	C	T	0.3	0.3	0.29	0.32				BLD			Nanog,TEF-1,Zbtb3			24 hits	6.8kb 5' of GNA12	intergenic	6	0.617
7	2889034	rs2644309	T	C	0.1	0.28	0.29	0.3							T3R			19 hits	5.1kb 5' of GNA12	intergenic	No Data	14.64
7	2888057	rs1614791	G	T	0.11	0.29	0.29	0.32							SP1,Sox,Znf143			21 hits	4.1kb 5' of GNA12	intergenic	1f	0.497
7	2887350	rs2644286	C	G	0.3	0.3	0.3	0.32				GI			5 altered motifs			23 hits	3.4kb 5' of GNA12	intergenic	5	0.071
7	2887284	rs13230995	G	A	0.31	0.3	0.3	0.32				GI	PANC		Klf7,SIX5			23 hits	3.3kb 5' of GNA12	intergenic	5	0.672
7	2887195	rs71522301	C	T	0.31	0.3	0.3	0.32				GI	PANC		GR			23 hits	3.2kb 5' of GNA12	intergenic	5	0.674
7	2886873	rs11973498	C	A	0.31	0.3	0.3	0.31				GI			AP-1		2 hits	27 hits	2.9kb 5' of GNA12	intergenic	6	0.616
7	2886748	rs2644281	A	G	0.31	0.3	0.3	0.31				GI	BLD		Pax-8,TCF12		5 hits	26 hits	2.8kb 5' of GNA12	intergenic	1f	0.796
7	2886576	rs2533867	C	G	0.31	0.3	0.3	0.31							4 altered motifs			23 hits	2.6kb 5' of GNA12	intergenic	6	2.106
7	2886559	rs2533868	G	A	0.31	0.3	0.3	0.31							Hdx,SREBP			23 hits	2.6kb 5' of GNA12	intergenic	6	0.221
7	2886125	rs12700373	G	A	0.3	0.3	0.3	0.31							4 altered motifs			23 hits	2.2kb 5' of GNA12	intergenic	6	1.524
7	2885724	rs1636254	T	C	0.16	0.29	0.3	0.31				LNG, LIV, BLD	11 tissues	JUND,EGR1,FOSL1	4 altered motifs			20 hits	1.8kb 5' of GNA12	intergenic	2b	1.097
7	2885274	rs2533870	G	C	0.16	0.29	0.3	0.31				GI, LIV, BLD	4 tissues		Irf		1 hit	20 hits	1.3kb 5' of GNA12	intergenic	5	10.36
7	2885123	rs1636253	A	G	0.11	0.29	0.3	0.31				GI, LIV, BLD	GI,GI		Nanog			19 hits	1.2kb 5' of GNA12	intergenic	5	1.014
7	2885089	rs1639036	G	A	0.31	0.3	0.3	0.31				GI, LIV, BLD	8 tissues		RFX5,Zbtb3			23 hits	1.1kb 5' of GNA12	intergenic	4	1.655
7	2884433	rs1636250	T	C	0.11	0.29	0.3	0.31			23 tissues	4 tissues	40 tissues	11 bound proteins	Myf		2 hits	21 hits	473bp 5' of GNA12	intergenic	1f	9.91
7	2884283	rs1636249	T	G	0.31	0.3	0.3	0.31			23 tissues	GI	53 tissues	18 bound proteins	Egr-1,RREB-1,TATA		2 hits	25 hits	323bp 5' of GNA12	intergenic	2b	10.61
7	2884116	rs1639040	G	T	0.11	0.29	0.3	0.31			23 tissues	BLD	53 tissues	16 bound proteins	SP1			20 hits	156bp 5' of GNA12	intergenic	4	5.488
7	2883071	rs2644300	G	A	0.17	0.29	0.3	0.32			23 tissues	5 tissues	7 tissues		Rad21			20 hits	GNA12	intronic	4	1.364
7	2883006	rs2533871	C	G	0.11	0.28	0.3	0.31			23 tissues	5 tissues	20 tissues		20 altered motifs			19 hits	GNA12	intronic	2b	0.866
7	2883004	rs67856623	G	C	0.11	0.28	0.3	0.32			23 tissues	5 tissues	20 tissues		Bach1			6 hits	GNA12	intronic	2b	2.181
7	2882621	rs2527677	A	G	0.11	0.29	0.3	0.32			21 tissues	14 tissues	BLD		6 altered motifs			20 hits	GNA12	intronic	5	1.78
7	2882421	rs2533877	G	A	0.12	0.29	0.3	0.32			17 tissues	17 tissues	5 tissues		Zbtb3			20 hits	GNA12	intronic	5	1.756
7	2881917	rs1636247	A	G	0.17	0.27	0.3	0.3			4 tissues	18 tissues	PLCNT		BDP1			19 hits	GNA12	intronic	5	3.786
7	2881717	rs201517448	10-mer	G	0.16	0.27	0.3	0.29			BRN	17 tissues			6 altered motifs			19 hits	GNA12	intronic	6
7	2878707	rs2533878	G	A	0.11	0.29	0.17	0.31			BLD	11 tissues	21 tissues	PAX5C20,GATA1	6 altered motifs		3 hits	22 hits	GNA12	intronic	1f	2.62
7	2878510	rs1182171	A	G	0.15	0.29	0.17	0.31			BLD	8 tissues	BLD,BLD		BRCA1,RREB-1		3 hits	23 hits	GNA12	intronic	1d	3.941
7	2878103	rs1182172	G	A	0.12	0.28	0.17	0.3				10 tissues			LUN-1,Mxi1,Pitx2			19 hits	GNA12	intronic	No Data	4.196
7	2875570	rs1183085	G	A	0.11	0.29	0.17	0.31				6 tissues			AIRE,Irf		2 hits	20 hits	GNA12	intronic	1f	2.841
7	2875420	rs1182174	G	A	0.15	0.29	0.18	0.31				6 tissues	IPSC		Mrg		2 hits	23 hits	GNA12	intronic	6	0.019
7	2874601	rs1182176	A	G	0.24	0.29	0.18	0.31				10 tissues	6 tissues	STAT3	4 altered motifs			21 hits	GNA12	intronic	4	1.388
7	2874540	rs1182177	C	T	0.1	0.29	0.17	0.31				8 tissues	7 tissues	STAT3	Ets		2 hits	22 hits	GNA12	intronic	1f	1.765
7	2873763	rs1182178	G	A	0.12	0.29	0.17	0.31				4 tissues	ESDR,BLD		Egr-1,HNF4			20 hits	GNA12	intronic	No Data	4.808
7	2873648	rs1182179	A	G	0.12	0.29	0.18	0.31				4 tissues	OVRY				5 hits	23 hits	GNA12	intronic	6	1.202
7	2873373	rs33942482	CTG	C	0.13	0.29	0.18	0.31				6 tissues	IPSC,PLCNT		Hand1,LF-A1,NERF1a			20 hits	GNA12	intronic	5
7	2873247	rs1182181	C	G	0.12	0.29	0.17	0.31				6 tissues	HRT,PLCNT		6 altered motifs		3 hits	23 hits	GNA12	intronic	1f	3.34
7	2873234	rs80098895	C	T	0.22	0.3	0.18	0.31				6 tissues	HRT,PLCNT		HNF1,HNF4			7 hits	GNA12	intronic	1d	3.663
7	2873136	rs1182183	C	T	0.12	0.29	0.18	0.31				8 tissues	4 tissues	GATA2	19 altered motifs		1 hit	22 hits	GNA12	intronic	2b	3.154
7	2872446	rs1182184	G	A	0.12	0.29	0.17	0.31			GI, PANC	8 tissues	6 tissues		6 altered motifs			20 hits	GNA12	intronic	1f	2.88
7	2872233	rs1182185	A	G	0.22	0.3	0.18	0.31			3 tissues	9 tissues	4 tissues		4 altered motifs		2 hits	23 hits	GNA12	intronic	1f	0.949
7	2871317	rs1182186	A	G	0.13	0.29	0.18	0.31				PLCNT, LIV	KID		LBP-1			20 hits	GNA12	intronic	6	1.546
7	2871087	rs143078860	GAGTGC	G	0.08	0.29	0.18	0.3				3 tissues			Pou2f2,Zbtb3			7 hits	GNA12	intronic	5
7	2870454	rs1182187	T	G	0.13	0.29	0.17	0.31				13 tissues	4 tissues	TCF4	7 altered motifs			20 hits	GNA12	intronic	2b	2.296
7	2869985	rs1182188	T	C	0.13	0.29	0.18	0.31				9 tissues	SKIN		ZEB1	1 hit	325 hits	23 hits	GNA12	intronic	6	3.084
7	2869522	rs1182189	G	A	0.12	0.29	0.18	0.3				8 tissues	ESDR,PLCNT		SP2,Smad3,Smad		2 hits	23 hits	GNA12	intronic	6	4.03
7	2867557	rs3837080	A	AT								7 tissues			8 altered motifs			7 hits	GNA12	intronic	6
7	2864706	rs1713919	C	A	0.13	0.29	0.19	0.31			ESC, IPSC	19 tissues	7 tissues	5 bound proteins	Foxd1,Foxq1,YY1		2 hits	23 hits	GNA12	intronic	1d	5.757
7	2864586	rs1636264	G	T	0.35	0.31	0.2	0.32			ESC, IPSC	19 tissues	12 tissues	12 bound proteins	ZNF263		5 hits	28 hits	GNA12	intronic	1f	2.151
7	2863574	rs2107964	G	A	0.06	0.25	0.2	0.3			FAT, HRT	19 tissues	ESDR				2 hits	22 hits	GNA12	intronic	6	1.335
7	2863443	rs2158694	T	G	0.12	0.29	0.21	0.31			FAT, HRT	19 tissues	HRT,MUS				2 hits	23 hits	GNA12	intronic	6	2.262
7	2863289	rs1182197	A	C	0.37	0.41	0.27	0.37			FAT, HRT	19 tissues	SKIN		CHOP::CEBPalpha		1 hit	21 hits	GNA12	intronic	1f	3.431
7	2862906	rs1182198	C	T	0.06	0.25	0.2	0.3			FAT	20 tissues	8 tissues				2 hits	23 hits	GNA12	intronic	1f	0.672
7	2862542	rs76308922	C	A	0.36	0.32	0.21	0.32			HRT	20 tissues			4 altered motifs			12 hits	GNA12	intronic	1f	2.042
7	2861595	rs74902059	C	T	0.01	0.03	0	0.09			4 tissues	24 tissues	26 tissues	CFOS,CJUN,STAT3	AP-2,EBF			8 hits	GNA12	intronic	3a	6.808
7	2859847	rs2533879	G	A	0.08	0.3	0.2	0.31			FAT	19 tissues	IPSC		9 altered motifs			21 hits	GNA12	intronic	3a	1.809
7	2857876	rs960273	T	C	0.08	0.29	0.2	0.31				14 tissues	7 tissues		5 altered motifs		2 hits	23 hits	GNA12	intronic	1f	2.294
7	2846894	rs2533882	G	T	0.1	0.29	0.2	0.3				6 tissues	LNG		7 altered motifs			21 hits	GNA12	intronic	6	0.35
7	2841164	rs2644312	G	A	0.11	0.3	0.2	0.31			5 tissues	21 tissues	34 tissues	P300	4 altered motifs		2 hits	24 hits	GNA12	intronic	1b	0.026
7	2836848	rs2533884	T	G	0.08	0.29	0.23	0.31				18 tissues	HRT,LNG,MUS		4 altered motifs			21 hits	GNA12	intronic	5	10.66
7	2832973	rs2644307	G	A	0.11	0.38	0.3	0.44			BLD	10 tissues	IPSC,BLD,BLD		6 altered motifs			11 hits	GNA12	intronic	5	1.59
7	2830498	rs7790322	C	T	0.09	0.38	0.31	0.43				4 tissues						14 hits	GNA12	intronic	No Data	0.984
7	2823476	rs2644294	G	A	0.09	0.3	0.2	0.31				ESDR, HRT			4 altered motifs			21 hits	GNA12	intronic	6	0.151
7	2822986	rs2260230	T	A	0.09	0.3	0.2	0.31				6 tissues	KID,PLCNT		PPAR,RXRA,Zic		2 hits	22 hits	GNA12	intronic	1f	5.838
7	2819727	rs7784066	T	A	0.28	0.31	0.2	0.3							4 altered motifs			18 hits	GNA12	intronic	6	0.476
7	2817455	rs13243214	G	T	0.08	0.3	0.2	0.31				4 tissues	OVRY					21 hits	GNA12	intronic	No Data	1.056
7	2816590	rs141304588	TAAG	T	0.08	0.29	0.2	0.31				6 tissues			17 altered motifs			7 hits	GNA12	intronic	5
7	2812632	rs35957220	C	G	0.12	0.3	0.2	0.31				BLD, SKIN, GI	13 tissues	5 bound proteins	18 altered motifs			23 hits	GNA12	intronic	4	0.458
7	2810746	rs1182207	G	A	0.09	0.29	0.2	0.3				BLD, OVRY			4 altered motifs			22 hits	GNA12	intronic	5	0.238
7	2808732	rs1182208	T	G	0.08	0.28	0.2	0.31							5 altered motifs		1 hit	22 hits	GNA12	intronic	6	10.76
7	2808309	rs67530250	AAC	A	0.17	0.29	0.19	0.28							12 altered motifs			21 hits	GNA12	intronic	6
7	2808308	rs200154636	AAAC	A	0.14	0.23	0.16	0.25							12 altered motifs			19 hits	GNA12	intronic	6
7	2807248	rs11420712	T	TA	0.11	0.29	0.2	0.31				SKIN	SKIN		8 altered motifs			7 hits	GNA12	intronic	6
7	2805509	rs71026552	G	GC									IPSC,PLCNT		26 altered motifs			20 hits	GNA12	intronic	6
7	2803510	rs798485	C	T	0.11	0.29	0.2	0.3			GI	20 tissues	7 tissues		TATA,ZID		6 hits	22 hits	GNA12	intronic	6	0.55
7	2803037	rs798486	A	G	0.15	0.29	0.2	0.3			10 tissues	17 tissues	23 tissues		DMRT2,NRSF		2 hits	22 hits	GNA12	intronic	1f	3.911
7	2802943	rs798487	G	A	0.15	0.29	0.2	0.3			11 tissues	15 tissues	30 tissues					20 hits	GNA12	intronic	4	5.457
7	2802522	rs798488	T	C	0.19	0.3	0.2	0.3			9 tissues	16 tissues	18 tissues		NRSF,Roaz		2 hits	26 hits	GNA12	intronic	1f	3.295
7	2801997	rs33991430	A	AG	0.16	0.29	0.2	0.3			FAT, MUS	19 tissues	6 tissues		7 altered motifs			7 hits	GNA12	intronic	5
7	2801803	rs798489	C	T	0.02	0.23	0.09	0.29			FAT, MUS	19 tissues	5 tissues		BDP1,CACD	1 hit	1 hit	22 hits	GNA12	intronic	5	3.535
7	2801542	rs798490	G	A	0.11	0.29	0.2	0.3				18 tissues	6 tissues		Mrg,Tgif1		3 hits	24 hits	GNA12	intronic	1f	3.052
7	2800521	rs798491	A	G	0.11	0.29	0.21	0.31			5 tissues	22 tissues	26 tissues	CTCF,RAD21			2 hits	24 hits	GNA12	intronic	1f	3.003
7	2798731	rs798493	A	G	0.11	0.29	0.21	0.31				20 tissues	ADRL,OVRY		4 altered motifs			21 hits	GNA12	intronic	No Data	0.116
7	2798294	rs798494	C	A	0.1	0.29	0.21	0.31			11 tissues	20 tissues	16 tissues	POL2,ZBTB7A			2 hits	24 hits	GNA12	intronic	1f	1.898
7	2797267	rs798495	T	C	0.11	0.3	0.21	0.31			12 tissues	18 tissues	30 tissues	8 bound proteins			3 hits	25 hits	GNA12	intronic	1f	4.007
7	2796763	rs798496	C	T	0.08	0.26	0.21	0.3				17 tissues	ADRL		4 altered motifs			20 hits	GNA12	intronic	6	0.8
7	2795957	rs798497	A	G	0.14	0.3	0.21	0.31							Pou3f1,TATA	2 hits	3 hits	24 hits	GNA12	intronic	1f	4.834
7	2795882	rs798498	T	G	0.22	0.31	0.22	0.32							Gm397		2 hits	25 hits	GNA12	intronic	6	1.203
7	2790685	rs798500	T	C	0.08	0.29	0.21	0.3				9 tissues					1 hit	24 hits	GNA12	intronic	1f	1.767
7	2789880	rs798502	A	C	0.09	0.29	0.27	0.3				11 tissues	8 tissues	CTCF	AP-1,Glis2,HNF4	2 hits	3 hits	24 hits	GNA12	intronic	1b	6.789
7	2788912	rs798506	T	C	0.06	0.25	0.27	0.28							Dmbx1			23 hits	GNA12	intronic	No Data	4.758
7	2783815	rs798508	C	G	0.12	0.29	0.21	0.3										23 hits	GNA12	intronic	No Data	0.175
7	2783306	rs798511	T	C	0.1	0.3	0.21	0.3			ESC	HRT			SREBP			22 hits	GNA12	intronic	No Data	2.442
7	2781892	rs798514	T	C	0.09	0.29	0.21	0.3				HRT			7 altered motifs			22 hits	GNA12	intronic	6	3.304
7	2777825	rs798518	A	G	0.16	0.3	0.22	0.32			BRN	11 tissues	9 tissues	GATA1	YY1,Zfx		2 hits	26 hits	GNA12	intronic	1f	0.678
7	2776903	rs1724917	G	T	0.12	0.28	0.2	0.26				3 tissues			13 altered motifs			14 hits	GNA12	intronic	6	0.494
7	2775542	rs798526	G	C	0.24	0.3	0.22	0.3			BLD	15 tissues	7 tissues		HDAC2,SP1,VDR			22 hits	GNA12	intronic	4	4.222
7	2772431	rs798528	A	C	0.1	0.31	0.21	0.32			BLD	10 tissues	ADRL,BLD		5 altered motifs		2 hits	25 hits	GNA12	intronic	1b	2.846
7	2767135	rs2969021	A	T	0.01	0.06	0	0.13				BLD, GI			LUN-1			9 hits	604bp 3' of GNA12	intergenic	No Data	7.693
7	2766383	rs798536	G	A	0.09	0.3	0.2	0.31				ESDR, PLCNT	BLD,PANC		Znf143,p53		1 hit	22 hits	1.4kb 3' of GNA12	intergenic	1f	1.114
7	2764616	rs78018097	C	CA	0.09	0.31	0.2	0.31				3 tissues	THYM		5 altered motifs			20 hits	3.1kb 3' of GNA12	intergenic	5
7	2764130	rs798540	G	A	0.09	0.3	0.2	0.31				3 tissues	THYM,OVRY		Ets,STAT			20 hits	3.6kb 3' of GNA12	intergenic	5	3.719
7	2763102	rs798544	C	T	0.14	0.3	0.2	0.31				3 tissues	5 tissues		EBF,TFIIA	1 hit	7 hits	23 hits	4.6kb 3' of GNA12	intergenic	1f	2.238
7	2762769	rs71026547	AG	A,AGAA	0.09	0.28	0.18	0.29				3 tissues						13 hits	5kb 3' of GNA12	intergenic	5
7	2762768	rs199588585	AAG	A	0.09	0.28	0.18	0.29				3 tissues			9 altered motifs			19 hits	5kb 3' of GNA12	intergenic	5
7	2762764	rs143783244	AAAG	A	0.09	0.28	0.18	0.29				3 tissues			9 altered motifs			6 hits	5kb 3' of GNA12	intergenic	5
7	2762386	rs798545	C	T	0.13	0.31	0.2	0.31				BLD, THYM			DEC,Nkx2,OTX			20 hits	5.4kb 3' of GNA12	intergenic	5	1.309
7	2762126	rs798546	C	T	0.13	0.3	0.2	0.31				BLD			Ets			20 hits	5.6kb 3' of GNA12	intergenic	No Data	2.073
7	2761177	rs798547	T	C	0.15	0.31	0.21	0.31				5 tissues						20 hits	6.1kb 3' of AMZ1	intergenic	No Data	0.259
7	2760935	rs798548	T	C	0.15	0.3	0.2	0.32				11 tissues	8 tissues		4 altered motifs		3 hits	23 hits	5.9kb 3' of AMZ1	intergenic	1f	0.028
7	2760609	rs798550	A	G	0.15	0.3	0.21	0.31				11 tissues	32 tissues	10 bound proteins	4 altered motifs			20 hits	5.5kb 3' of AMZ1	intergenic	2b	1.57
7	2760338	rs798551	A	T	0.13	0.29	0.21	0.3				4 tissues			HDAC2,TATA,Zfp105			18 hits	5.3kb 3' of AMZ1	intergenic	5	6.475
7	2760124	rs798552	G	A	0.13	0.3	0.21	0.31				4 tissues			5 altered motifs			20 hits	5.1kb 3' of AMZ1	intergenic	5	2.893
7	2759795	rs798554	C	T	0.14	0.3	0.21	0.31				3 tissues	4 tissues	EGR1	Whn,ZBRK1	1 hit	1 hit	23 hits	4.7kb 3' of AMZ1	intergenic	1b	3.6
7	2759473	rs798555	T	C	0.1	0.3	0.2	0.31				3 tissues			AhR,CACD,Rad21			20 hits	4.4kb 3' of AMZ1	intergenic	No Data	0.59
7	2759296	rs34802551	T	TA								3 tissues	3 tissues		14 altered motifs			13 hits	4.2kb 3' of AMZ1	intergenic	6
7	2759002	rs798556	C	A	0.14	0.3	0.21	0.31				6 tissues	10 tissues		9 altered motifs		2 hits	23 hits	3.9kb 3' of AMZ1	intergenic	1b	4.161
7	2758982	rs798557	G	A	0.09	0.3	0.2	0.31				9 tissues	13 tissues				1 hit	20 hits	3.9kb 3' of AMZ1	intergenic	1f	1.106
7	2758935	rs798558	T	G	0.14	0.3	0.21	0.31				9 tissues	14 tissues	CTCF	Hic1			20 hits	3.9kb 3' of AMZ1	intergenic	4	5.311
7	2758341	rs798559	T	C	0.14	0.3	0.2	0.32				15 tissues	8 tissues		Irf,PRDM1			19 hits	3.3kb 3' of AMZ1	intergenic	5	2.482
7	2758309	rs798560	A	G	0.15	0.3	0.2	0.31				15 tissues	4 tissues		Hsf			19 hits	3.2kb 3' of AMZ1	intergenic	5	2.289
7	2757938	rs798562	C	A,G,T	0.14	0.3	0.2	0.31			3 tissues	15 tissues	6 tissues					19 hits	2.9kb 3' of AMZ1	intergenic	5	5.664
7	2757867	rs798563	A	C	0.15	0.31	0.22	0.29			3 tissues	15 tissues	6 tissues	USF1				20 hits	2.8kb 3' of AMZ1	intergenic	4	6.287
7	2756140	rs3830624	T	TTAAA							BLD	12 tissues	4 tissues		20 altered motifs			6 hits	1.1kb 3' of AMZ1	intergenic	5
7	2752152	rs798565	G	A	0.09	0.28	0.19	0.3				9 tissues	7 tissues		AP-2,Brachyury,TATA		2 hits	20 hits	AMZ1	exonic	1d	0.377
