# Supplementary material for: Genome-wide association study of 23,500 individuals identifies 7 loci associated with brain ventricular volume
Source: Nat Commun. 2018 Sep 26;9:3945. doi: 10.1038/s41467-018-06234-w (PMC6158214; doi:10.1038/s41467-018-06234-w)
Supplement: Supplementary file 10 — Supplementary Data 7 [file 41467_2018_6234_MOESM10_ESM.xlsx]

## Sheet: Blad1
Supplementary Data 7. Functional enrichment analysis of lateral ventricular volume loci using GARFIELD
Index	PThresh	FE	EmpPval	NAnnotThesh	NAnnot	NThresh	N	Annotation	Celltype	Tissue	Type	Category
961	1e-08	20.0182	0.00202143	4	20572	7	720674	seg_CTCF_huvec	HUVEC	blood_vessel	CTCF	Chromatin_States
960	1e-08	18.2947	0.00544662	4	22510	7	720674	seg_CTCF_hepg2	HepG2	liver	CTCF	Chromatin_States
962	1e-08	16.8479	0.00591716	4	24443	7	720674	seg_CTCF_k562	K562	blood	CTCF	Chromatin_States
957	1e-08	20.3345	0.0081103	4	20252	7	720674	seg_CTCF_gm12878	GM12878	blood	CTCF	Chromatin_States
959	1e-08	15.5972	0.0136612	4	26403	7	720674	seg_CTCF_helas3	HeLa-S3	cervix	CTCF	Chromatin_States
958	1e-08	15.5319	0.0137552	4	26514	7	720674	seg_CTCF_h1hesc	H1HESC	es_cell	CTCF	Chromatin_States
974	1e-08	126.014	0.045045	1	817	7	720674	seg_PROMOTER_FLANK_k562	K562	blood	PROMOTER_FLANK	Chromatin_States
994	1e-08	12.9322	0.0581395	3	23883	7	720674	seg_WEAK_ENHANCER_h1hesc	H1HESC	es_cell	WEAK_ENHANCER	Chromatin_States
984	1e-08	3.51239	0.0606061	4	117246	7	720674	seg_TRANSCRIBED_hepg2	HepG2	liver	TRANSCRIBED	Chromatin_States
966	1e-08	13.4862	0.0980392	2	15268	7	720674	seg_ENHANCER_hepg2	HepG2	liver	ENHANCER	Chromatin_States
982	1e-08	4.17669	0.148515	4	98598	7	720674	seg_TRANSCRIBED_h1hesc	H1HESC	es_cell	TRANSCRIBED	Chromatin_States
985	1e-08	2.78981	0.168317	6	221420	7	720674	seg_TRANSCRIBED_huvec	HUVEC	blood_vessel	TRANSCRIBED	Chromatin_States
971	1e-08	29.661	0.19802	1	3471	7	720674	seg_PROMOTER_FLANK_helas3	HeLa-S3	cervix	PROMOTER_FLANK	Chromatin_States
983	1e-08	2.9541	0.207921	6	209106	7	720674	seg_TRANSCRIBED_helas3	HeLa-S3	cervix	TRANSCRIBED	Chromatin_States
972	1e-08	22.0741	0.227723	1	4664	7	720674	seg_PROMOTER_FLANK_hepg2	HepG2	liver	PROMOTER_FLANK	Chromatin_States
986	1e-08	2.93982	0.257426	3	105061	7	720674	seg_TRANSCRIBED_k562	K562	blood	TRANSCRIBED	Chromatin_States
998	1e-08	17.0877	0.306931	1	6025	7	720674	seg_WEAK_ENHANCER_k562	K562	blood	WEAK_ENHANCER	Chromatin_States
993	1e-08	10.9142	0.316832	1	9433	7	720674	seg_WEAK_ENHANCER_gm12878	GM12878	blood	WEAK_ENHANCER	Chromatin_States
970	1e-08	15.118	0.376238	1	6810	7	720674	seg_PROMOTER_FLANK_h1hesc	H1HESC	es_cell	PROMOTER_FLANK	Chromatin_States
969	1e-08	13.5003	0.386139	1	7626	7	720674	seg_PROMOTER_FLANK_gm12878	GM12878	blood	PROMOTER_FLANK	Chromatin_States
964	1e-08	6.458	0.405941	1	15942	7	720674	seg_ENHANCER_h1hesc	H1HESC	es_cell	ENHANCER	Chromatin_States
989	1e-08	9.70435	0.405941	1	10609	7	720674	seg_TSS_helas3	HeLa-S3	cervix	TSS	Chromatin_States
991	1e-08	8.71748	0.435644	1	11810	7	720674	seg_TSS_huvec	HUVEC	blood_vessel	TSS	Chromatin_States
995	1e-08	8.85926	0.445545	1	11621	7	720674	seg_WEAK_ENHANCER_helas3	HeLa-S3	cervix	WEAK_ENHANCER	Chromatin_States
968	1e-08	7.77359	0.455446	1	13244	7	720674	seg_ENHANCER_k562	K562	blood	ENHANCER	Chromatin_States
990	1e-08	7.66308	0.455446	1	13435	7	720674	seg_TSS_hepg2	HepG2	liver	TSS	Chromatin_States
965	1e-08	5.90871	0.49505	1	17424	7	720674	seg_ENHANCER_helas3	HeLa-S3	cervix	ENHANCER	Chromatin_States
988	1e-08	7.27535	0.49505	1	14151	7	720674	seg_TSS_h1hesc	H1HESC	es_cell	TSS	Chromatin_States
992	1e-08	7.32973	0.50495	1	14046	7	720674	seg_TSS_k562	K562	blood	TSS	Chromatin_States
987	1e-08	5.68646	0.524752	1	18105	7	720674	seg_TSS_gm12878	GM12878	blood	TSS	Chromatin_States
963	1e-08	5.41262	0.574257	1	19021	7	720674	seg_ENHANCER_gm12878	GM12878	blood	ENHANCER	Chromatin_States
977	1e-08	0.977858	0.673267	5	526423	7	720674	seg_REPRESSED_helas3	HeLa-S3	cervix	REPRESSED	Chromatin_States
981	1e-08	2.06514	0.673267	3	149559	7	720674	seg_TRANSCRIBED_gm12878	GM12878	blood	TRANSCRIBED	Chromatin_States
967	1e-08	3.75318	0.683168	1	27431	7	720674	seg_ENHANCER_huvec	HUVEC	blood_vessel	ENHANCER	Chromatin_States
980	1e-08	0.699717	0.950495	4	588543	7	720674	seg_REPRESSED_k562	K562	blood	REPRESSED	Chromatin_States
975	1e-08	0.727165	0.960396	4	566328	7	720674	seg_REPRESSED_gm12878	GM12878	blood	REPRESSED	Chromatin_States
978	1e-08	0.53329	0.990099	3	579160	7	720674	seg_REPRESSED_hepg2	HepG2	liver	REPRESSED	Chromatin_States
973	1e-08	0	1	0	1222	7	720674	seg_PROMOTER_FLANK_huvec	HUVEC	blood_vessel	PROMOTER_FLANK	Chromatin_States
979	1e-08	0.398152	1	2	517157	7	720674	seg_REPRESSED_huvec	HUVEC	blood_vessel	REPRESSED	Chromatin_States
976	1e-08	0.353846	1	2	581911	7	720674	seg_REPRESSED_h1hesc	H1HESC	es_cell	REPRESSED	Chromatin_States
997	1e-08	0	1	0	1359	7	720674	seg_WEAK_ENHANCER_huvec	HUVEC	blood_vessel	WEAK_ENHANCER	Chromatin_States
996	1e-08	0	1	0	1588	7	720674	seg_WEAK_ENHANCER_hepg2	HepG2	liver	WEAK_ENHANCER	Chromatin_States
971	1e-07	56.6256	0.00274048	3	3471	11	720674	seg_PROMOTER_FLANK_helas3	HeLa-S3	cervix	PROMOTER_FLANK	Chromatin_States
984	1e-07	3.91153	0.00387597	7	117246	11	720674	seg_TRANSCRIBED_hepg2	HepG2	liver	TRANSCRIBED	Chromatin_States
966	1e-07	17.1642	0.00535619	4	15268	11	720674	seg_ENHANCER_hepg2	HepG2	liver	ENHANCER	Chromatin_States
985	1e-07	2.95889	0.0138313	10	221420	11	720674	seg_TRANSCRIBED_huvec	HUVEC	blood_vessel	TRANSCRIBED	Chromatin_States
969	1e-07	25.7733	0.0165017	3	7626	11	720674	seg_PROMOTER_FLANK_gm12878	GM12878	blood	PROMOTER_FLANK	Chromatin_States
982	1e-07	4.65132	0.017452	7	98598	11	720674	seg_TRANSCRIBED_h1hesc	H1HESC	es_cell	TRANSCRIBED	Chromatin_States
992	1e-07	13.9931	0.0203252	3	14046	11	720674	seg_TSS_k562	K562	blood	TSS	Chromatin_States
988	1e-07	13.8893	0.0231481	3	14151	11	720674	seg_TSS_h1hesc	H1HESC	es_cell	TSS	Chromatin_States
957	1e-07	12.9401	0.0334448	4	20252	11	720674	seg_CTCF_gm12878	GM12878	blood	CTCF	Chromatin_States
961	1e-07	12.7388	0.0401606	4	20572	11	720674	seg_CTCF_huvec	HUVEC	blood_vessel	CTCF	Chromatin_States
974	1e-07	80.1907	0.046729	1	817	11	720674	seg_PROMOTER_FLANK_k562	K562	blood	PROMOTER_FLANK	Chromatin_States
972	1e-07	28.0943	0.0473934	2	4664	11	720674	seg_PROMOTER_FLANK_hepg2	HepG2	liver	PROMOTER_FLANK	Chromatin_States
960	1e-07	11.6421	0.0515464	4	22510	11	720674	seg_CTCF_hepg2	HepG2	liver	CTCF	Chromatin_States
994	1e-07	10.9728	0.0584795	4	23883	11	720674	seg_WEAK_ENHANCER_h1hesc	H1HESC	es_cell	WEAK_ENHANCER	Chromatin_States
959	1e-07	9.92551	0.0595238	4	26403	11	720674	seg_CTCF_helas3	HeLa-S3	cervix	CTCF	Chromatin_States
963	1e-07	10.3332	0.0636943	3	19021	11	720674	seg_ENHANCER_gm12878	GM12878	blood	ENHANCER	Chromatin_States
962	1e-07	10.7214	0.0671141	4	24443	11	720674	seg_CTCF_k562	K562	blood	CTCF	Chromatin_States
986	1e-07	3.11799	0.0826446	5	105061	11	720674	seg_TRANSCRIBED_k562	K562	blood	TRANSCRIBED	Chromatin_States
970	1e-07	19.2411	0.0854701	2	6810	11	720674	seg_PROMOTER_FLANK_h1hesc	H1HESC	es_cell	PROMOTER_FLANK	Chromatin_States
989	1e-07	12.351	0.0990099	2	10609	11	720674	seg_TSS_helas3	HeLa-S3	cervix	TSS	Chromatin_States
958	1e-07	9.88396	0.108911	4	26514	11	720674	seg_CTCF_h1hesc	H1HESC	es_cell	CTCF	Chromatin_States
991	1e-07	11.095	0.108911	2	11810	11	720674	seg_TSS_huvec	HUVEC	blood_vessel	TSS	Chromatin_States
996	1e-07	41.2568	0.108911	1	1588	11	720674	seg_WEAK_ENHANCER_hepg2	HepG2	liver	WEAK_ENHANCER	Chromatin_States
990	1e-07	9.75301	0.118812	2	13435	11	720674	seg_TSS_hepg2	HepG2	liver	TSS	Chromatin_States
987	1e-07	7.23732	0.168317	2	18105	11	720674	seg_TSS_gm12878	GM12878	blood	TSS	Chromatin_States
965	1e-07	7.52018	0.247525	2	17424	11	720674	seg_ENHANCER_helas3	HeLa-S3	cervix	ENHANCER	Chromatin_States
981	1e-07	2.62836	0.306931	6	149559	11	720674	seg_TRANSCRIBED_gm12878	GM12878	blood	TRANSCRIBED	Chromatin_States
983	1e-07	2.50651	0.306931	8	209106	11	720674	seg_TRANSCRIBED_helas3	HeLa-S3	cervix	TRANSCRIBED	Chromatin_States
998	1e-07	10.874	0.366337	1	6025	11	720674	seg_WEAK_ENHANCER_k562	K562	blood	WEAK_ENHANCER	Chromatin_States
967	1e-07	4.77677	0.435644	2	27431	11	720674	seg_ENHANCER_huvec	HUVEC	blood_vessel	ENHANCER	Chromatin_States
993	1e-07	6.94539	0.49505	1	9433	11	720674	seg_WEAK_ENHANCER_gm12878	GM12878	blood	WEAK_ENHANCER	Chromatin_States
995	1e-07	5.63771	0.49505	1	11621	11	720674	seg_WEAK_ENHANCER_helas3	HeLa-S3	cervix	WEAK_ENHANCER	Chromatin_States
977	1e-07	0.995638	0.564356	8	526423	11	720674	seg_REPRESSED_helas3	HeLa-S3	cervix	REPRESSED	Chromatin_States
968	1e-07	4.94683	0.594059	1	13244	11	720674	seg_ENHANCER_k562	K562	blood	ENHANCER	Chromatin_States
964	1e-07	4.10964	0.633663	1	15942	11	720674	seg_ENHANCER_h1hesc	H1HESC	es_cell	ENHANCER	Chromatin_States
973	1e-07	0	1	0	1222	11	720674	seg_PROMOTER_FLANK_huvec	HUVEC	blood_vessel	PROMOTER_FLANK	Chromatin_States
980	1e-07	0.556593	1	5	588543	11	720674	seg_REPRESSED_k562	K562	blood	REPRESSED	Chromatin_States
975	1e-07	0.694112	1	6	566328	11	720674	seg_REPRESSED_gm12878	GM12878	blood	REPRESSED	Chromatin_States
979	1e-07	0.633423	1	5	517157	11	720674	seg_REPRESSED_huvec	HUVEC	blood_vessel	REPRESSED	Chromatin_States
976	1e-07	0.337762	1	3	581911	11	720674	seg_REPRESSED_h1hesc	H1HESC	es_cell	REPRESSED	Chromatin_States
978	1e-07	0.565611	1	5	579160	11	720674	seg_REPRESSED_hepg2	HepG2	liver	REPRESSED	Chromatin_States
997	1e-07	0	1	0	1359	11	720674	seg_WEAK_ENHANCER_huvec	HUVEC	blood_vessel	WEAK_ENHANCER	Chromatin_States
971	1e-06	48.8535	0.000255539	4	3471	17	720674	seg_PROMOTER_FLANK_helas3	HeLa-S3	cervix	PROMOTER_FLANK	Chromatin_States
957	1e-06	12.5595	0.00276167	6	20252	17	720674	seg_CTCF_gm12878	GM12878	blood	CTCF	Chromatin_States
969	1e-06	22.2358	0.00343643	4	7626	17	720674	seg_PROMOTER_FLANK_gm12878	GM12878	blood	PROMOTER_FLANK	Chromatin_States
988	1e-06	11.9829	0.00591366	4	14151	17	720674	seg_TSS_h1hesc	H1HESC	es_cell	TSS	Chromatin_States
992	1e-06	12.0725	0.00615385	4	14046	17	720674	seg_TSS_k562	K562	blood	TSS	Chromatin_States
959	1e-06	9.63358	0.00988142	6	26403	17	720674	seg_CTCF_helas3	HeLa-S3	cervix	CTCF	Chromatin_States
962	1e-06	10.4061	0.0105597	6	24443	17	720674	seg_CTCF_k562	K562	blood	CTCF	Chromatin_States
958	1e-06	9.59325	0.0128535	6	26514	17	720674	seg_CTCF_h1hesc	H1HESC	es_cell	CTCF	Chromatin_States
966	1e-06	11.1063	0.0174825	4	15268	17	720674	seg_ENHANCER_hepg2	HepG2	liver	ENHANCER	Chromatin_States
970	1e-06	18.6751	0.0186567	3	6810	17	720674	seg_PROMOTER_FLANK_h1hesc	H1HESC	es_cell	PROMOTER_FLANK	Chromatin_States
984	1e-06	2.89256	0.0203666	8	117246	17	720674	seg_TRANSCRIBED_hepg2	HepG2	liver	TRANSCRIBED	Chromatin_States
961	1e-06	10.3035	0.02079	5	20572	17	720674	seg_CTCF_huvec	HUVEC	blood_vessel	CTCF	Chromatin_States
965	1e-06	9.732	0.0255754	4	17424	17	720674	seg_ENHANCER_helas3	HeLa-S3	cervix	ENHANCER	Chromatin_States
994	1e-06	8.87506	0.0292398	5	23883	17	720674	seg_WEAK_ENHANCER_h1hesc	H1HESC	es_cell	WEAK_ENHANCER	Chromatin_States
990	1e-06	9.46615	0.0352113	3	13435	17	720674	seg_TSS_hepg2	HepG2	liver	TSS	Chromatin_States
960	1e-06	9.41639	0.0384615	5	22510	17	720674	seg_CTCF_hepg2	HepG2	liver	CTCF	Chromatin_States
991	1e-06	10.7687	0.0392157	3	11810	17	720674	seg_TSS_huvec	HUVEC	blood_vessel	TSS	Chromatin_States
963	1e-06	8.9149	0.0393701	4	19021	17	720674	seg_ENHANCER_gm12878	GM12878	blood	ENHANCER	Chromatin_States
982	1e-06	3.43963	0.0546448	8	98598	17	720674	seg_TRANSCRIBED_h1hesc	H1HESC	es_cell	TRANSCRIBED	Chromatin_States
989	1e-06	11.9877	0.0571429	3	10609	17	720674	seg_TSS_helas3	HeLa-S3	cervix	TSS	Chromatin_States
974	1e-06	51.8881	0.070922	1	817	17	720674	seg_PROMOTER_FLANK_k562	K562	blood	PROMOTER_FLANK	Chromatin_States
987	1e-06	7.02446	0.0847458	3	18105	17	720674	seg_TSS_gm12878	GM12878	blood	TSS	Chromatin_States
972	1e-06	18.1786	0.0980392	2	4664	17	720674	seg_PROMOTER_FLANK_hepg2	HepG2	liver	PROMOTER_FLANK	Chromatin_States
986	1e-06	2.42103	0.118812	6	105061	17	720674	seg_TRANSCRIBED_k562	K562	blood	TRANSCRIBED	Chromatin_States
998	1e-06	14.0722	0.128713	2	6025	17	720674	seg_WEAK_ENHANCER_k562	K562	blood	WEAK_ENHANCER	Chromatin_States
967	1e-06	6.18171	0.138614	4	27431	17	720674	seg_ENHANCER_huvec	HUVEC	blood_vessel	ENHANCER	Chromatin_States
996	1e-06	26.6956	0.168317	1	1588	17	720674	seg_WEAK_ENHANCER_hepg2	HepG2	liver	WEAK_ENHANCER	Chromatin_States
968	1e-06	6.40178	0.217822	2	13244	17	720674	seg_ENHANCER_k562	K562	blood	ENHANCER	Chromatin_States
985	1e-06	2.10604	0.237624	11	221420	17	720674	seg_TRANSCRIBED_huvec	HUVEC	blood_vessel	TRANSCRIBED	Chromatin_States
964	1e-06	5.31835	0.29703	2	15942	17	720674	seg_ENHANCER_h1hesc	H1HESC	es_cell	ENHANCER	Chromatin_States
995	1e-06	7.29586	0.356436	2	11621	17	720674	seg_WEAK_ENHANCER_helas3	HeLa-S3	cervix	WEAK_ENHANCER	Chromatin_States
981	1e-06	1.98415	0.514851	7	149559	17	720674	seg_TRANSCRIBED_gm12878	GM12878	blood	TRANSCRIBED	Chromatin_States
983	1e-06	2.02733	0.514851	10	209106	17	720674	seg_TRANSCRIBED_helas3	HeLa-S3	cervix	TRANSCRIBED	Chromatin_States
993	1e-06	4.49407	0.574257	1	9433	17	720674	seg_WEAK_ENHANCER_gm12878	GM12878	blood	WEAK_ENHANCER	Chromatin_States
977	1e-06	0.885825	0.90099	11	526423	17	720674	seg_REPRESSED_helas3	HeLa-S3	cervix	REPRESSED	Chromatin_States
979	1e-06	0.819724	0.920792	10	517157	17	720674	seg_REPRESSED_huvec	HUVEC	blood_vessel	REPRESSED	Chromatin_States
975	1e-06	0.823407	0.980198	11	566328	17	720674	seg_REPRESSED_gm12878	GM12878	blood	REPRESSED	Chromatin_States
973	1e-06	0	1	0	1222	17	720674	seg_PROMOTER_FLANK_huvec	HUVEC	blood_vessel	PROMOTER_FLANK	Chromatin_States
980	1e-06	0.720297	1	10	588543	17	720674	seg_REPRESSED_k562	K562	blood	REPRESSED	Chromatin_States
976	1e-06	0.509954	1	7	581911	17	720674	seg_REPRESSED_h1hesc	H1HESC	es_cell	REPRESSED	Chromatin_States
978	1e-06	0.731967	1	10	579160	17	720674	seg_REPRESSED_hepg2	HepG2	liver	REPRESSED	Chromatin_States
997	1e-06	0	1	0	1359	17	720674	seg_WEAK_ENHANCER_huvec	HUVEC	blood_vessel	WEAK_ENHANCER	Chromatin_States
987	1e-05	8.44354	5e-05	14	18105	66	720674	seg_TSS_gm12878	GM12878	blood	TSS	Chromatin_States
988	1e-05	9.25953	0.000164104	12	14151	66	720674	seg_TSS_h1hesc	H1HESC	es_cell	TSS	Chromatin_States
969	1e-05	12.8867	0.000460575	9	7626	66	720674	seg_PROMOTER_FLANK_gm12878	GM12878	blood	PROMOTER_FLANK	Chromatin_States
992	1e-05	8.55136	0.000561924	11	14046	66	720674	seg_TSS_k562	K562	blood	TSS	Chromatin_States
991	1e-05	9.24581	0.00109158	10	11810	66	720674	seg_TSS_huvec	HUVEC	blood_vessel	TSS	Chromatin_States
965	1e-05	6.8935	0.00136221	11	17424	66	720674	seg_ENHANCER_helas3	HeLa-S3	cervix	ENHANCER	Chromatin_States
966	1e-05	7.86693	0.00241896	11	15268	66	720674	seg_ENHANCER_hepg2	HepG2	liver	ENHANCER	Chromatin_States
963	1e-05	6.88879	0.00263158	12	19021	66	720674	seg_ENHANCER_gm12878	GM12878	blood	ENHANCER	Chromatin_States
994	1e-05	6.4008	0.00331016	14	23883	66	720674	seg_WEAK_ENHANCER_h1hesc	H1HESC	es_cell	WEAK_ENHANCER	Chromatin_States
967	1e-05	5.5729	0.0041684	14	27431	66	720674	seg_ENHANCER_huvec	HUVEC	blood_vessel	ENHANCER	Chromatin_States
986	1e-05	2.39046	0.00592417	23	105061	66	720674	seg_TRANSCRIBED_k562	K562	blood	TRANSCRIBED	Chromatin_States
982	1e-05	2.87939	0.00628536	26	98598	66	720674	seg_TRANSCRIBED_h1hesc	H1HESC	es_cell	TRANSCRIBED	Chromatin_States
990	1e-05	7.31475	0.0126103	9	13435	66	720674	seg_TSS_hepg2	HepG2	liver	TSS	Chromatin_States
989	1e-05	7.20474	0.0277008	7	10609	66	720674	seg_TSS_helas3	HeLa-S3	cervix	TSS	Chromatin_States
981	1e-05	2.11729	0.0289855	29	149559	66	720674	seg_TRANSCRIBED_gm12878	GM12878	blood	TRANSCRIBED	Chromatin_States
984	1e-05	2.14203	0.030303	23	117246	66	720674	seg_TRANSCRIBED_hepg2	HepG2	liver	TRANSCRIBED	Chromatin_States
971	1e-05	12.5835	0.0315457	4	3471	66	720674	seg_PROMOTER_FLANK_helas3	HeLa-S3	cervix	PROMOTER_FLANK	Chromatin_States
970	1e-05	9.62053	0.0346021	6	6810	66	720674	seg_PROMOTER_FLANK_h1hesc	H1HESC	es_cell	PROMOTER_FLANK	Chromatin_States
961	1e-05	5.30785	0.0543478	10	20572	66	720674	seg_CTCF_huvec	HUVEC	blood_vessel	CTCF	Chromatin_States
995	1e-05	6.57733	0.0549451	7	11621	66	720674	seg_WEAK_ENHANCER_helas3	HeLa-S3	cervix	WEAK_ENHANCER	Chromatin_States
985	1e-05	1.92328	0.0657895	39	221420	66	720674	seg_TRANSCRIBED_huvec	HUVEC	blood_vessel	TRANSCRIBED	Chromatin_States
959	1e-05	4.96276	0.0680272	12	26403	66	720674	seg_CTCF_helas3	HeLa-S3	cervix	CTCF	Chromatin_States
962	1e-05	4.91398	0.0763359	11	24443	66	720674	seg_CTCF_k562	K562	blood	CTCF	Chromatin_States
968	1e-05	5.7713	0.0793651	7	13244	66	720674	seg_ENHANCER_k562	K562	blood	ENHANCER	Chromatin_States
996	1e-05	13.7523	0.08	2	1588	66	720674	seg_WEAK_ENHANCER_hepg2	HepG2	liver	WEAK_ENHANCER	Chromatin_States
960	1e-05	5.33595	0.0990099	11	22510	66	720674	seg_CTCF_hepg2	HepG2	liver	CTCF	Chromatin_States
957	1e-05	5.39172	0.148515	10	20252	66	720674	seg_CTCF_gm12878	GM12878	blood	CTCF	Chromatin_States
958	1e-05	4.11832	0.247525	10	26514	66	720674	seg_CTCF_h1hesc	H1HESC	es_cell	CTCF	Chromatin_States
974	1e-05	13.3651	0.316832	1	817	66	720674	seg_PROMOTER_FLANK_k562	K562	blood	PROMOTER_FLANK	Chromatin_States
998	1e-05	5.437	0.336634	3	6025	66	720674	seg_WEAK_ENHANCER_k562	K562	blood	WEAK_ENHANCER	Chromatin_States
973	1e-05	8.9356	0.425743	1	1222	66	720674	seg_PROMOTER_FLANK_huvec	HUVEC	blood_vessel	PROMOTER_FLANK	Chromatin_States
972	1e-05	4.68238	0.50495	2	4664	66	720674	seg_PROMOTER_FLANK_hepg2	HepG2	liver	PROMOTER_FLANK	Chromatin_States
983	1e-05	1.77545	0.554455	34	209106	66	720674	seg_TRANSCRIBED_helas3	HeLa-S3	cervix	TRANSCRIBED	Chromatin_States
964	1e-05	2.73976	0.643564	4	15942	66	720674	seg_ENHANCER_h1hesc	H1HESC	es_cell	ENHANCER	Chromatin_States
993	1e-05	2.31513	0.821782	2	9433	66	720674	seg_WEAK_ENHANCER_gm12878	GM12878	blood	WEAK_ENHANCER	Chromatin_States
979	1e-05	0.760107	0.980198	36	517157	66	720674	seg_REPRESSED_huvec	HUVEC	blood_vessel	REPRESSED	Chromatin_States
978	1e-05	0.848416	0.990099	45	579160	66	720674	seg_REPRESSED_hepg2	HepG2	liver	REPRESSED	Chromatin_States
980	1e-05	0.760678	1	41	588543	66	720674	seg_REPRESSED_k562	K562	blood	REPRESSED	Chromatin_States
975	1e-05	0.829078	1	43	566328	66	720674	seg_REPRESSED_gm12878	GM12878	blood	REPRESSED	Chromatin_States
977	1e-05	0.767471	1	37	526423	66	720674	seg_REPRESSED_helas3	HeLa-S3	cervix	REPRESSED	Chromatin_States
976	1e-05	0.750582	1	40	581911	66	720674	seg_REPRESSED_h1hesc	H1HESC	es_cell	REPRESSED	Chromatin_States
997	1e-05	0	1	0	1359	66	720674	seg_WEAK_ENHANCER_huvec	HUVEC	blood_vessel	WEAK_ENHANCER	Chromatin_States
962	0.0001	3.26713	-1	41	24443	370	720674	seg_CTCF_k562	K562	blood	CTCF	Chromatin_States
957	0.0001	3.27	-1	34	20252	370	720674	seg_CTCF_gm12878	GM12878	blood	CTCF	Chromatin_States
961	0.0001	2.84042	-1	30	20572	370	720674	seg_CTCF_huvec	HUVEC	blood_vessel	CTCF	Chromatin_States
959	0.0001	3.17214	-1	43	26403	370	720674	seg_CTCF_helas3	HeLa-S3	cervix	CTCF	Chromatin_States
958	0.0001	3.52617	-1	48	26514	370	720674	seg_CTCF_h1hesc	H1HESC	es_cell	CTCF	Chromatin_States
960	0.0001	3.54769	-1	41	22510	370	720674	seg_CTCF_hepg2	HepG2	liver	CTCF	Chromatin_States
968	0.0001	3.52963	-1	24	13244	370	720674	seg_ENHANCER_k562	K562	blood	ENHANCER	Chromatin_States
963	0.0001	3.48163	-1	34	19021	370	720674	seg_ENHANCER_gm12878	GM12878	blood	ENHANCER	Chromatin_States
967	0.0001	2.98226	-1	42	27431	370	720674	seg_ENHANCER_huvec	HUVEC	blood_vessel	ENHANCER	Chromatin_States
965	0.0001	3.01823	-1	27	17424	370	720674	seg_ENHANCER_helas3	HeLa-S3	cervix	ENHANCER	Chromatin_States
964	0.0001	3.29882	-1	27	15942	370	720674	seg_ENHANCER_h1hesc	H1HESC	es_cell	ENHANCER	Chromatin_States
966	0.0001	3.95473	-1	31	15268	370	720674	seg_ENHANCER_hepg2	HepG2	liver	ENHANCER	Chromatin_States
974	0.0001	7.15215	-1	3	817	370	720674	seg_PROMOTER_FLANK_k562	K562	blood	PROMOTER_FLANK	Chromatin_States
969	0.0001	7.15152	-1	28	7626	370	720674	seg_PROMOTER_FLANK_gm12878	GM12878	blood	PROMOTER_FLANK	Chromatin_States
973	0.0001	4.78175	-1	3	1222	370	720674	seg_PROMOTER_FLANK_huvec	HUVEC	blood_vessel	PROMOTER_FLANK	Chromatin_States
971	0.0001	7.85616	-1	14	3471	370	720674	seg_PROMOTER_FLANK_helas3	HeLa-S3	cervix	PROMOTER_FLANK	Chromatin_States
970	0.0001	4.00422	-1	14	6810	370	720674	seg_PROMOTER_FLANK_h1hesc	H1HESC	es_cell	PROMOTER_FLANK	Chromatin_States
972	0.0001	3.34094	-1	8	4664	370	720674	seg_PROMOTER_FLANK_hepg2	HepG2	liver	PROMOTER_FLANK	Chromatin_States
980	0.0001	0.923343	-1	279	588543	370	720674	seg_REPRESSED_k562	K562	blood	REPRESSED	Chromatin_States
975	0.0001	0.911412	-1	265	566328	370	720674	seg_REPRESSED_gm12878	GM12878	blood	REPRESSED	Chromatin_States
979	0.0001	0.949107	-1	252	517157	370	720674	seg_REPRESSED_huvec	HUVEC	blood_vessel	REPRESSED	Chromatin_States
977	0.0001	0.932401	-1	252	526423	370	720674	seg_REPRESSED_helas3	HeLa-S3	cervix	REPRESSED	Chromatin_States
976	0.0001	0.897047	-1	268	581911	370	720674	seg_REPRESSED_h1hesc	H1HESC	es_cell	REPRESSED	Chromatin_States
978	0.0001	0.92485	-1	275	579160	370	720674	seg_REPRESSED_hepg2	HepG2	liver	REPRESSED	Chromatin_States
986	0.0001	1.76124	-1	95	105061	370	720674	seg_TRANSCRIBED_k562	K562	blood	TRANSCRIBED	Chromatin_States
981	0.0001	1.75816	-1	135	149559	370	720674	seg_TRANSCRIBED_gm12878	GM12878	blood	TRANSCRIBED	Chromatin_States
985	0.0001	1.54822	-1	176	221420	370	720674	seg_TRANSCRIBED_huvec	HUVEC	blood_vessel	TRANSCRIBED	Chromatin_States
983	0.0001	1.63008	-1	175	209106	370	720674	seg_TRANSCRIBED_helas3	HeLa-S3	cervix	TRANSCRIBED	Chromatin_States
982	0.0001	2.07424	-1	105	98598	370	720674	seg_TRANSCRIBED_h1hesc	H1HESC	es_cell	TRANSCRIBED	Chromatin_States
984	0.0001	1.67788	-1	101	117246	370	720674	seg_TRANSCRIBED_hepg2	HepG2	liver	TRANSCRIBED	Chromatin_States
992	0.0001	4.7148	-1	34	14046	370	720674	seg_TSS_k562	K562	blood	TSS	Chromatin_States
987	0.0001	4.41085	-1	41	18105	370	720674	seg_TSS_gm12878	GM12878	blood	TSS	Chromatin_States
991	0.0001	5.60746	-1	34	11810	370	720674	seg_TSS_huvec	HUVEC	blood_vessel	TSS	Chromatin_States
989	0.0001	5.50787	-1	30	10609	370	720674	seg_TSS_helas3	HeLa-S3	cervix	TSS	Chromatin_States
988	0.0001	4.9551	-1	36	14151	370	720674	seg_TSS_h1hesc	H1HESC	es_cell	TSS	Chromatin_States
990	0.0001	5.65411	-1	39	13435	370	720674	seg_TSS_hepg2	HepG2	liver	TSS	Chromatin_States
998	0.0001	5.49578	-1	17	6025	370	720674	seg_WEAK_ENHANCER_k562	K562	blood	WEAK_ENHANCER	Chromatin_States
993	0.0001	2.47781	-1	12	9433	370	720674	seg_WEAK_ENHANCER_gm12878	GM12878	blood	WEAK_ENHANCER	Chromatin_States
997	0.0001	2.86647	-1	2	1359	370	720674	seg_WEAK_ENHANCER_huvec	HUVEC	blood_vessel	WEAK_ENHANCER	Chromatin_States
995	0.0001	3.85497	-1	23	11621	370	720674	seg_WEAK_ENHANCER_helas3	HeLa-S3	cervix	WEAK_ENHANCER	Chromatin_States
994	0.0001	3.91462	-1	48	23883	370	720674	seg_WEAK_ENHANCER_h1hesc	H1HESC	es_cell	WEAK_ENHANCER	Chromatin_States
996	0.0001	4.90622	-1	4	1588	370	720674	seg_WEAK_ENHANCER_hepg2	HepG2	liver	WEAK_ENHANCER	Chromatin_States
962	0.001	2.279	-1	207	24443	2678	720674	seg_CTCF_k562	K562	blood	CTCF	Chromatin_States
957	0.001	2.24568	-1	169	20252	2678	720674	seg_CTCF_gm12878	GM12878	blood	CTCF	Chromatin_States
961	0.001	2.22383	-1	170	20572	2678	720674	seg_CTCF_huvec	HUVEC	blood_vessel	CTCF	Chromatin_States
959	0.001	2.39521	-1	235	26403	2678	720674	seg_CTCF_helas3	HeLa-S3	cervix	CTCF	Chromatin_States
958	0.001	2.27353	-1	224	26514	2678	720674	seg_CTCF_h1hesc	H1HESC	es_cell	CTCF	Chromatin_States
960	0.001	2.3432	-1	196	22510	2678	720674	seg_CTCF_hepg2	HepG2	liver	CTCF	Chromatin_States
968	0.001	2.09289	-1	103	13244	2678	720674	seg_ENHANCER_k562	K562	blood	ENHANCER	Chromatin_States
963	0.001	1.78265	-1	126	19021	2678	720674	seg_ENHANCER_gm12878	GM12878	blood	ENHANCER	Chromatin_States
967	0.001	2.01113	-1	205	27431	2678	720674	seg_ENHANCER_huvec	HUVEC	blood_vessel	ENHANCER	Chromatin_States
965	0.001	1.88426	-1	122	17424	2678	720674	seg_ENHANCER_helas3	HeLa-S3	cervix	ENHANCER	Chromatin_States
964	0.001	2.26199	-1	134	15942	2678	720674	seg_ENHANCER_h1hesc	H1HESC	es_cell	ENHANCER	Chromatin_States
966	0.001	2.30897	-1	131	15268	2678	720674	seg_ENHANCER_hepg2	HepG2	liver	ENHANCER	Chromatin_States
974	0.001	3.95264	-1	12	817	2678	720674	seg_PROMOTER_FLANK_k562	K562	blood	PROMOTER_FLANK	Chromatin_States
969	0.001	2.89365	-1	82	7626	2678	720674	seg_PROMOTER_FLANK_gm12878	GM12878	blood	PROMOTER_FLANK	Chromatin_States
973	0.001	3.52352	-1	16	1222	2678	720674	seg_PROMOTER_FLANK_huvec	HUVEC	blood_vessel	PROMOTER_FLANK	Chromatin_States
971	0.001	2.86864	-1	37	3471	2678	720674	seg_PROMOTER_FLANK_helas3	HeLa-S3	cervix	PROMOTER_FLANK	Chromatin_States
970	0.001	2.09439	-1	53	6810	2678	720674	seg_PROMOTER_FLANK_h1hesc	H1HESC	es_cell	PROMOTER_FLANK	Chromatin_States
972	0.001	3.17346	-1	55	4664	2678	720674	seg_PROMOTER_FLANK_hepg2	HepG2	liver	PROMOTER_FLANK	Chromatin_States
980	0.001	0.964789	-1	2110	588543	2678	720674	seg_REPRESSED_k562	K562	blood	REPRESSED	Chromatin_States
975	0.001	0.957017	-1	2014	566328	2678	720674	seg_REPRESSED_gm12878	GM12878	blood	REPRESSED	Chromatin_States
979	0.001	0.96215	-1	1849	517157	2678	720674	seg_REPRESSED_huvec	HUVEC	blood_vessel	REPRESSED	Chromatin_States
977	0.001	0.966174	-1	1890	526423	2678	720674	seg_REPRESSED_helas3	HeLa-S3	cervix	REPRESSED	Chromatin_States
976	0.001	0.953587	-1	2062	581911	2678	720674	seg_REPRESSED_h1hesc	H1HESC	es_cell	REPRESSED	Chromatin_States
978	0.001	0.956258	-1	2058	579160	2678	720674	seg_REPRESSED_hepg2	HepG2	liver	REPRESSED	Chromatin_States
986	0.001	1.39599	-1	545	105061	2678	720674	seg_TRANSCRIBED_k562	K562	blood	TRANSCRIBED	Chromatin_States
981	0.001	1.43048	-1	795	149559	2678	720674	seg_TRANSCRIBED_gm12878	GM12878	blood	TRANSCRIBED	Chromatin_States
985	0.001	1.35879	-1	1118	221420	2678	720674	seg_TRANSCRIBED_huvec	HUVEC	blood_vessel	TRANSCRIBED	Chromatin_States
983	0.001	1.40792	-1	1094	209106	2678	720674	seg_TRANSCRIBED_helas3	HeLa-S3	cervix	TRANSCRIBED	Chromatin_States
982	0.001	1.58576	-1	581	98598	2678	720674	seg_TRANSCRIBED_h1hesc	H1HESC	es_cell	TRANSCRIBED	Chromatin_States
984	0.001	1.33813	-1	583	117246	2678	720674	seg_TRANSCRIBED_hepg2	HepG2	liver	TRANSCRIBED	Chromatin_States
992	0.001	2.39489	-1	125	14046	2678	720674	seg_TSS_k562	K562	blood	TSS	Chromatin_States
987	0.001	2.17011	-1	146	18105	2678	720674	seg_TSS_gm12878	GM12878	blood	TSS	Chromatin_States
991	0.001	2.64324	-1	116	11810	2678	720674	seg_TSS_huvec	HUVEC	blood_vessel	TSS	Chromatin_States
989	0.001	2.63808	-1	104	10609	2678	720674	seg_TSS_helas3	HeLa-S3	cervix	TSS	Chromatin_States
988	0.001	2.47221	-1	130	14151	2678	720674	seg_TSS_h1hesc	H1HESC	es_cell	TSS	Chromatin_States
990	0.001	2.70411	-1	135	13435	2678	720674	seg_TSS_hepg2	HepG2	liver	TSS	Chromatin_States
998	0.001	2.81392	-1	63	6025	2678	720674	seg_WEAK_ENHANCER_k562	K562	blood	WEAK_ENHANCER	Chromatin_States
993	0.001	2.08258	-1	73	9433	2678	720674	seg_WEAK_ENHANCER_gm12878	GM12878	blood	WEAK_ENHANCER	Chromatin_States
997	0.001	1.78218	-1	9	1359	2678	720674	seg_WEAK_ENHANCER_huvec	HUVEC	blood_vessel	WEAK_ENHANCER	Chromatin_States
995	0.001	2.73254	-1	118	11621	2678	720674	seg_WEAK_ENHANCER_helas3	HeLa-S3	cervix	WEAK_ENHANCER	Chromatin_States
994	0.001	2.15215	-1	191	23883	2678	720674	seg_WEAK_ENHANCER_h1hesc	H1HESC	es_cell	WEAK_ENHANCER	Chromatin_States
996	0.001	2.54196	-1	15	1588	2678	720674	seg_WEAK_ENHANCER_hepg2	HepG2	liver	WEAK_ENHANCER	Chromatin_States
962	0.01	1.78065	-1	1251	24443	20714	720674	seg_CTCF_k562	K562	blood	CTCF	Chromatin_States
957	0.01	1.77291	-1	1032	20252	20714	720674	seg_CTCF_gm12878	GM12878	blood	CTCF	Chromatin_States
961	0.01	1.74533	-1	1032	20572	20714	720674	seg_CTCF_huvec	HUVEC	blood_vessel	CTCF	Chromatin_States
959	0.01	1.74597	-1	1325	26403	20714	720674	seg_CTCF_helas3	HeLa-S3	cervix	CTCF	Chromatin_States
958	0.01	1.81477	-1	1383	26514	20714	720674	seg_CTCF_h1hesc	H1HESC	es_cell	CTCF	Chromatin_States
960	0.01	1.76508	-1	1142	22510	20714	720674	seg_CTCF_hepg2	HepG2	liver	CTCF	Chromatin_States
968	0.01	1.68389	-1	641	13244	20714	720674	seg_ENHANCER_k562	K562	blood	ENHANCER	Chromatin_States
963	0.01	1.54377	-1	844	19021	20714	720674	seg_ENHANCER_gm12878	GM12878	blood	ENHANCER	Chromatin_States
967	0.01	1.59937	-1	1261	27431	20714	720674	seg_ENHANCER_huvec	HUVEC	blood_vessel	ENHANCER	Chromatin_States
965	0.01	1.56347	-1	783	17424	20714	720674	seg_ENHANCER_helas3	HeLa-S3	cervix	ENHANCER	Chromatin_States
964	0.01	1.55386	-1	712	15942	20714	720674	seg_ENHANCER_h1hesc	H1HESC	es_cell	ENHANCER	Chromatin_States
966	0.01	1.71588	-1	753	15268	20714	720674	seg_ENHANCER_hepg2	HepG2	liver	ENHANCER	Chromatin_States
974	0.01	2.29957	-1	54	817	20714	720674	seg_PROMOTER_FLANK_k562	K562	blood	PROMOTER_FLANK	Chromatin_States
969	0.01	1.80208	-1	395	7626	20714	720674	seg_PROMOTER_FLANK_gm12878	GM12878	blood	PROMOTER_FLANK	Chromatin_States
973	0.01	2.13533	-1	75	1222	20714	720674	seg_PROMOTER_FLANK_huvec	HUVEC	blood_vessel	PROMOTER_FLANK	Chromatin_States
971	0.01	1.97463	-1	197	3471	20714	720674	seg_PROMOTER_FLANK_helas3	HeLa-S3	cervix	PROMOTER_FLANK	Chromatin_States
970	0.01	1.82899	-1	358	6810	20714	720674	seg_PROMOTER_FLANK_h1hesc	H1HESC	es_cell	PROMOTER_FLANK	Chromatin_States
972	0.01	1.84998	-1	248	4664	20714	720674	seg_PROMOTER_FLANK_hepg2	HepG2	liver	PROMOTER_FLANK	Chromatin_States
980	0.01	0.990647	-1	16758	588543	20714	720674	seg_REPRESSED_k562	K562	blood	REPRESSED	Chromatin_States
975	0.01	0.993138	-1	16166	566328	20714	720674	seg_REPRESSED_gm12878	GM12878	blood	REPRESSED	Chromatin_States
979	0.01	0.990218	-1	14719	517157	20714	720674	seg_REPRESSED_huvec	HUVEC	blood_vessel	REPRESSED	Chromatin_States
977	0.01	0.987593	-1	14943	526423	20714	720674	seg_REPRESSED_helas3	HeLa-S3	cervix	REPRESSED	Chromatin_States
976	0.01	0.989561	-1	16551	581911	20714	720674	seg_REPRESSED_h1hesc	H1HESC	es_cell	REPRESSED	Chromatin_States
978	0.01	0.988855	-1	16461	579160	20714	720674	seg_REPRESSED_hepg2	HepG2	liver	REPRESSED	Chromatin_States
986	0.01	1.17428	-1	3546	105061	20714	720674	seg_TRANSCRIBED_k562	K562	blood	TRANSCRIBED	Chromatin_States
981	0.01	1.24363	-1	5346	149559	20714	720674	seg_TRANSCRIBED_gm12878	GM12878	blood	TRANSCRIBED	Chromatin_States
985	0.01	1.23881	-1	7884	221420	20714	720674	seg_TRANSCRIBED_huvec	HUVEC	blood_vessel	TRANSCRIBED	Chromatin_States
983	0.01	1.29978	-1	7812	209106	20714	720674	seg_TRANSCRIBED_helas3	HeLa-S3	cervix	TRANSCRIBED	Chromatin_States
982	0.01	1.30807	-1	3707	98598	20714	720674	seg_TRANSCRIBED_h1hesc	H1HESC	es_cell	TRANSCRIBED	Chromatin_States
984	0.01	1.15017	-1	3876	117246	20714	720674	seg_TRANSCRIBED_hepg2	HepG2	liver	TRANSCRIBED	Chromatin_States
992	0.01	1.65214	-1	667	14046	20714	720674	seg_TSS_k562	K562	blood	TSS	Chromatin_States
987	0.01	1.59882	-1	832	18105	20714	720674	seg_TSS_gm12878	GM12878	blood	TSS	Chromatin_States
991	0.01	1.69981	-1	577	11810	20714	720674	seg_TSS_huvec	HUVEC	blood_vessel	TSS	Chromatin_States
989	0.01	1.74139	-1	531	10609	20714	720674	seg_TSS_helas3	HeLa-S3	cervix	TSS	Chromatin_States
988	0.01	1.71119	-1	696	14151	20714	720674	seg_TSS_h1hesc	H1HESC	es_cell	TSS	Chromatin_States
990	0.01	1.76613	-1	682	13435	20714	720674	seg_TSS_hepg2	HepG2	liver	TSS	Chromatin_States
998	0.01	1.78433	-1	309	6025	20714	720674	seg_WEAK_ENHANCER_k562	K562	blood	WEAK_ENHANCER	Chromatin_States
993	0.01	1.6376	-1	444	9433	20714	720674	seg_WEAK_ENHANCER_gm12878	GM12878	blood	WEAK_ENHANCER	Chromatin_States
997	0.01	1.74086	-1	68	1359	20714	720674	seg_WEAK_ENHANCER_huvec	HUVEC	blood_vessel	WEAK_ENHANCER	Chromatin_States
995	0.01	1.84422	-1	616	11621	20714	720674	seg_WEAK_ENHANCER_helas3	HeLa-S3	cervix	WEAK_ENHANCER	Chromatin_States
994	0.01	1.6505	-1	1133	23883	20714	720674	seg_WEAK_ENHANCER_h1hesc	H1HESC	es_cell	WEAK_ENHANCER	Chromatin_States
996	0.01	1.73082	-1	79	1588	20714	720674	seg_WEAK_ENHANCER_hepg2	HepG2	liver	WEAK_ENHANCER	Chromatin_States
962	0.1	1.38839	-1	6936	24443	147293	720674	seg_CTCF_k562	K562	blood	CTCF	Chromatin_States
957	0.1	1.40222	-1	5804	20252	147293	720674	seg_CTCF_gm12878	GM12878	blood	CTCF	Chromatin_States
961	0.1	1.39706	-1	5874	20572	147293	720674	seg_CTCF_huvec	HUVEC	blood_vessel	CTCF	Chromatin_States
959	0.1	1.38706	-1	7485	26403	147293	720674	seg_CTCF_helas3	HeLa-S3	cervix	CTCF	Chromatin_States
958	0.1	1.40063	-1	7590	26514	147293	720674	seg_CTCF_h1hesc	H1HESC	es_cell	CTCF	Chromatin_States
960	0.1	1.39676	-1	6426	22510	147293	720674	seg_CTCF_hepg2	HepG2	liver	CTCF	Chromatin_States
968	0.1	1.38021	-1	3736	13244	147293	720674	seg_ENHANCER_k562	K562	blood	ENHANCER	Chromatin_States
963	0.1	1.32165	-1	5138	19021	147293	720674	seg_ENHANCER_gm12878	GM12878	blood	ENHANCER	Chromatin_States
967	0.1	1.30476	-1	7315	27431	147293	720674	seg_ENHANCER_huvec	HUVEC	blood_vessel	ENHANCER	Chromatin_States
965	0.1	1.30913	-1	4662	17424	147293	720674	seg_ENHANCER_helas3	HeLa-S3	cervix	ENHANCER	Chromatin_States
964	0.1	1.34919	-1	4396	15942	147293	720674	seg_ENHANCER_h1hesc	H1HESC	es_cell	ENHANCER	Chromatin_States
966	0.1	1.35747	-1	4236	15268	147293	720674	seg_ENHANCER_hepg2	HepG2	liver	ENHANCER	Chromatin_States
974	0.1	1.57504	-1	263	817	147293	720674	seg_PROMOTER_FLANK_k562	K562	blood	PROMOTER_FLANK	Chromatin_States
969	0.1	1.46668	-1	2286	7626	147293	720674	seg_PROMOTER_FLANK_gm12878	GM12878	blood	PROMOTER_FLANK	Chromatin_States
973	0.1	1.48946	-1	372	1222	147293	720674	seg_PROMOTER_FLANK_huvec	HUVEC	blood_vessel	PROMOTER_FLANK	Chromatin_States
971	0.1	1.47587	-1	1047	3471	147293	720674	seg_PROMOTER_FLANK_helas3	HeLa-S3	cervix	PROMOTER_FLANK	Chromatin_States
970	0.1	1.43479	-1	1997	6810	147293	720674	seg_PROMOTER_FLANK_h1hesc	H1HESC	es_cell	PROMOTER_FLANK	Chromatin_States
972	0.1	1.50959	-1	1439	4664	147293	720674	seg_PROMOTER_FLANK_hepg2	HepG2	liver	PROMOTER_FLANK	Chromatin_States
980	0.1	0.99819	-1	120070	588543	147293	720674	seg_REPRESSED_k562	K562	blood	REPRESSED	Chromatin_States
975	0.1	0.998174	-1	115536	566328	147293	720674	seg_REPRESSED_gm12878	GM12878	blood	REPRESSED	Chromatin_States
979	0.1	0.997458	-1	105429	517157	147293	720674	seg_REPRESSED_huvec	HUVEC	blood_vessel	REPRESSED	Chromatin_States
977	0.1	0.996296	-1	107193	526423	147293	720674	seg_REPRESSED_helas3	HeLa-S3	cervix	REPRESSED	Chromatin_States
976	0.1	0.997088	-1	118586	581911	147293	720674	seg_REPRESSED_h1hesc	H1HESC	es_cell	REPRESSED	Chromatin_States
978	0.1	0.999214	-1	118277	579160	147293	720674	seg_REPRESSED_hepg2	HepG2	liver	REPRESSED	Chromatin_States
986	0.1	1.09409	-1	23493	105061	147293	720674	seg_TRANSCRIBED_k562	K562	blood	TRANSCRIBED	Chromatin_States
981	0.1	1.13082	-1	34566	149559	147293	720674	seg_TRANSCRIBED_gm12878	GM12878	blood	TRANSCRIBED	Chromatin_States
985	0.1	1.13901	-1	51545	221420	147293	720674	seg_TRANSCRIBED_huvec	HUVEC	blood_vessel	TRANSCRIBED	Chromatin_States
983	0.1	1.16392	-1	49743	209106	147293	720674	seg_TRANSCRIBED_helas3	HeLa-S3	cervix	TRANSCRIBED	Chromatin_States
982	0.1	1.16576	-1	23492	98598	147293	720674	seg_TRANSCRIBED_h1hesc	H1HESC	es_cell	TRANSCRIBED	Chromatin_States
984	0.1	1.07674	-1	25802	117246	147293	720674	seg_TRANSCRIBED_hepg2	HepG2	liver	TRANSCRIBED	Chromatin_States
992	0.1	1.34425	-1	3859	14046	147293	720674	seg_TSS_k562	K562	blood	TSS	Chromatin_States
987	0.1	1.30907	-1	4844	18105	147293	720674	seg_TSS_gm12878	GM12878	blood	TSS	Chromatin_States
991	0.1	1.35101	-1	3261	11810	147293	720674	seg_TSS_huvec	HUVEC	blood_vessel	TSS	Chromatin_States
989	0.1	1.3785	-1	2989	10609	147293	720674	seg_TSS_helas3	HeLa-S3	cervix	TSS	Chromatin_States
988	0.1	1.3806	-1	3993	14151	147293	720674	seg_TSS_h1hesc	H1HESC	es_cell	TSS	Chromatin_States
990	0.1	1.37625	-1	3779	13435	147293	720674	seg_TSS_hepg2	HepG2	liver	TSS	Chromatin_States
998	0.1	1.4585	-1	1796	6025	147293	720674	seg_WEAK_ENHANCER_k562	K562	blood	WEAK_ENHANCER	Chromatin_States
993	0.1	1.39164	-1	2683	9433	147293	720674	seg_WEAK_ENHANCER_gm12878	GM12878	blood	WEAK_ENHANCER	Chromatin_States
997	0.1	1.47612	-1	410	1359	147293	720674	seg_WEAK_ENHANCER_huvec	HUVEC	blood_vessel	WEAK_ENHANCER	Chromatin_States
995	0.1	1.42645	-1	3388	11621	147293	720674	seg_WEAK_ENHANCER_helas3	HeLa-S3	cervix	WEAK_ENHANCER	Chromatin_States
994	0.1	1.36747	-1	6675	23883	147293	720674	seg_WEAK_ENHANCER_h1hesc	H1HESC	es_cell	WEAK_ENHANCER	Chromatin_States
996	0.1	1.40806	-1	457	1588	147293	720674	seg_WEAK_ENHANCER_hepg2	HepG2	liver	WEAK_ENHANCER	Chromatin_States
898	1e-08	8.05992	0.0416667	4	51094	7	720674	FAIRE_helas3	HeLa-S3	cervix	faire	FAIRE
899	1e-08	13.7758	0.0990099	2	14947	7	720674	FAIRE_hepg2	HepG2	liver	faire	FAIRE
896	1e-08	14.6438	0.128713	2	14061	7	720674	FAIRE_gm12878	GM12878	blood	faire	FAIRE
900	1e-08	7.1426	0.386139	2	28828	7	720674	FAIRE_huvec	HUVEC	blood_vessel	faire	FAIRE
897	1e-08	9.62092	0.415842	1	10701	7	720674	FAIRE_h1hesc	H1HESC	es_cell	faire	FAIRE
901	1e-08	2.94692	0.831683	1	34936	7	720674	FAIRE_k562	K562	blood	faire	FAIRE
899	1e-07	13.1496	0.0558659	3	14947	11	720674	FAIRE_hepg2	HepG2	liver	faire	FAIRE
898	1e-07	6.4113	0.0584795	5	51094	11	720674	FAIRE_helas3	HeLa-S3	cervix	faire	FAIRE
896	1e-07	13.9782	0.0588235	3	14061	11	720674	FAIRE_gm12878	GM12878	blood	faire	FAIRE
900	1e-07	6.81794	0.217822	3	28828	11	720674	FAIRE_huvec	HUVEC	blood_vessel	faire	FAIRE
897	1e-07	6.1224	0.574257	1	10701	11	720674	FAIRE_h1hesc	H1HESC	es_cell	faire	FAIRE
901	1e-07	3.75062	0.70297	2	34936	11	720674	FAIRE_k562	K562	blood	faire	FAIRE
898	1e-06	4.97819	0.0510204	6	51094	17	720674	FAIRE_helas3	HeLa-S3	cervix	faire	FAIRE
899	1e-06	8.50858	0.0990099	3	14947	17	720674	FAIRE_hepg2	HepG2	liver	faire	FAIRE
900	1e-06	5.88214	0.108911	4	28828	17	720674	FAIRE_huvec	HUVEC	blood_vessel	faire	FAIRE
896	1e-06	9.04472	0.138614	3	14061	17	720674	FAIRE_gm12878	GM12878	blood	faire	FAIRE
901	1e-06	3.64031	0.594059	3	34936	17	720674	FAIRE_k562	K562	blood	faire	FAIRE
897	1e-06	3.96155	0.722772	1	10701	17	720674	FAIRE_h1hesc	H1HESC	es_cell	faire	FAIRE
900	1e-05	5.30284	0.0104167	14	28828	66	720674	FAIRE_huvec	HUVEC	blood_vessel	faire	FAIRE
898	1e-05	4.06049	0.013369	19	51094	66	720674	FAIRE_helas3	HeLa-S3	cervix	faire	FAIRE
896	1e-05	7.76567	0.0188324	10	14061	66	720674	FAIRE_gm12878	GM12878	blood	faire	FAIRE
899	1e-05	6.57481	0.0231481	9	14947	66	720674	FAIRE_hepg2	HepG2	liver	faire	FAIRE
897	1e-05	7.1428	0.0826446	7	10701	66	720674	FAIRE_h1hesc	H1HESC	es_cell	faire	FAIRE
901	1e-05	4.06317	0.19802	13	34936	66	720674	FAIRE_k562	K562	blood	faire	FAIRE
901	0.0001	3.56816	-1	64	34936	370	720674	FAIRE_k562	K562	blood	faire	FAIRE
896	0.0001	4.43273	-1	32	14061	370	720674	FAIRE_gm12878	GM12878	blood	faire	FAIRE
900	0.0001	3.51339	-1	52	28828	370	720674	FAIRE_huvec	HUVEC	blood_vessel	faire	FAIRE
898	0.0001	2.93534	-1	77	51094	370	720674	FAIRE_helas3	HeLa-S3	cervix	faire	FAIRE
897	0.0001	3.82236	-1	21	10701	370	720674	FAIRE_h1hesc	H1HESC	es_cell	faire	FAIRE
899	0.0001	4.82153	-1	37	14947	370	720674	FAIRE_hepg2	HepG2	liver	faire	FAIRE
901	0.001	2.20303	-1	286	34936	2678	720674	FAIRE_k562	K562	blood	faire	FAIRE
896	0.001	2.50717	-1	131	14061	2678	720674	FAIRE_gm12878	GM12878	blood	faire	FAIRE
900	0.001	2.34308	-1	251	28828	2678	720674	FAIRE_huvec	HUVEC	blood_vessel	faire	FAIRE
898	0.001	1.96457	-1	373	51094	2678	720674	FAIRE_helas3	HeLa-S3	cervix	faire	FAIRE
897	0.001	2.48965	-1	99	10701	2678	720674	FAIRE_h1hesc	H1HESC	es_cell	faire	FAIRE
899	0.001	2.77265	-1	154	14947	2678	720674	FAIRE_hepg2	HepG2	liver	faire	FAIRE
901	0.01	1.67804	-1	1685	34936	20714	720674	FAIRE_k562	K562	blood	faire	FAIRE
896	0.01	1.7642	-1	713	14061	20714	720674	FAIRE_gm12878	GM12878	blood	faire	FAIRE
900	0.01	1.67876	-1	1391	28828	20714	720674	FAIRE_huvec	HUVEC	blood_vessel	faire	FAIRE
898	0.01	1.52802	-1	2244	51094	20714	720674	FAIRE_helas3	HeLa-S3	cervix	faire	FAIRE
897	0.01	1.76868	-1	544	10701	20714	720674	FAIRE_h1hesc	H1HESC	es_cell	faire	FAIRE
899	0.01	1.85515	-1	797	14947	20714	720674	FAIRE_hepg2	HepG2	liver	faire	FAIRE
901	0.1	1.35499	-1	9675	34936	147293	720674	FAIRE_k562	K562	blood	faire	FAIRE
896	0.1	1.4298	-1	4109	14061	147293	720674	FAIRE_gm12878	GM12878	blood	faire	FAIRE
900	0.1	1.35185	-1	7965	28828	147293	720674	FAIRE_huvec	HUVEC	blood_vessel	faire	FAIRE
898	0.1	1.29171	-1	13489	51094	147293	720674	FAIRE_helas3	HeLa-S3	cervix	faire	FAIRE
897	0.1	1.47227	-1	3220	10701	147293	720674	FAIRE_h1hesc	H1HESC	es_cell	faire	FAIRE
899	0.1	1.4043	-1	4290	14947	147293	720674	FAIRE_hepg2	HepG2	liver	faire	FAIRE
29	1e-08	13.9778	0.118812	2	14731	7	720674	HVMF_footprints.txt	HVMF	connective	footprints	Footprints
14	1e-08	13.4632	0.138614	2	15294	7	720674	HCPEpiC_footprints.txt	HCPEpiC	epithelium	footprints	Footprints
34	1e-08	12.505	0.148515	2	16466	7	720674	NHDF-Ad_footprints.txt	NHDF-Ad	skin	footprints	Footprints
1	1e-08	11.7937	0.188119	2	17459	7	720674	AoAF_footprints.txt	AoAF	blood_vessel	footprints	Footprints
25	1e-08	13.2373	0.188119	2	15555	7	720674	HPdLF_footprints.txt	HPdLF	epithelium	footprints	Footprints
7	1e-08	18.3714	0.237624	1	5604	7	720674	GM06990_footprints.txt	GM06990	blood	footprints	Footprints
28	1e-08	10.8042	0.247525	2	19058	7	720674	HSMM_footprints.txt	HSMM	muscle	footprints	Footprints
40	1e-08	16.5387	0.287129	1	6225	7	720674	Th1_footprints.txt	Th1	blood	footprints	Footprints
31	1e-08	17.1047	0.287129	1	6019	7	720674	K562_footprints.txt	K562	blood	footprints	Footprints
2	1e-08	15.223	0.287129	1	6763	7	720674	CD20+_footprints.txt	CD20+	blood	footprints	Footprints
16	1e-08	17.5808	0.29703	1	5856	7	720674	HepG2_footprints.txt	HepG2	liver	footprints	Footprints
17	1e-08	13.9447	0.316832	1	7383	7	720674	HFF_footprints.txt	HFF	foreskin	footprints	Footprints
39	1e-08	16.0239	0.366337	1	6425	7	720674	SK-N-SH_RA_footprints.txt	SK-N-SH	brain	footprints	Footprints
23	1e-08	9.7503	0.39604	1	10559	7	720674	HMVEC-LLy_footprints.txt	HMVEC-LLy	blood_vessel	footprints	Footprints
33	1e-08	8.54811	0.415842	1	12044	7	720674	NH-A_footprints.txt	NH-A	nervous	footprints	Footprints
22	1e-08	8.68512	0.425743	1	11854	7	720674	HMVEC-dLy-Neo_footprints.txt	HMVEC-dLy-Neo	blood_vessel	footprints	Footprints
8	1e-08	10.3129	0.435644	1	9983	7	720674	GM12865_footprints.txt	GM12865	blood	footprints	Footprints
11	1e-08	9.01519	0.435644	1	11420	7	720674	HA-h_footprints.txt	HA-h	brain_hippocampus	footprints	Footprints
37	1e-08	6.76746	0.445545	1	15213	7	720674	SAEC_footprints.txt	SAEC	epithelium	footprints	Footprints
32	1e-08	8.29534	0.455446	1	12411	7	720674	NB4_footprints.txt	NB4	blood	footprints	Footprints
4	1e-08	7.86084	0.465347	1	13097	7	720674	fBrain_footprints.txt	fBrain	fetal_brain	footprints	Footprints
12	1e-08	8.02756	0.465347	1	12825	7	720674	HCF_footprints.txt	HCF	heart	footprints	Footprints
26	1e-08	7.54846	0.465347	1	13639	7	720674	HPF_footprints.txt	HPF	lung	footprints	Footprints
27	1e-08	7.46905	0.475248	1	13784	7	720674	HRCEpiC_footprints.txt	HRCEpiC	epithelium	footprints	Footprints
20	1e-08	8.35322	0.485149	1	12325	7	720674	HMVEC-dBl-Ad_footprints.txt	HMVEC-dBl-Ad	blood_vessel	footprints	Footprints
15	1e-08	6.59282	0.485149	1	15616	7	720674	HEEpiC_footprints.txt	HEEpiC	epithelium	footprints	Footprints
5	1e-08	8.71822	0.49505	1	11809	7	720674	fHeart_footprints.txt	fHeart	fetal_heart	footprints	Footprints
30	1e-08	8.57302	0.49505	1	12009	7	720674	IMR90_footprints.txt	IMR90	lung	footprints	Footprints
0	1e-08	7.94271	0.49505	1	12962	7	720674	AG10803_footprints.txt	AG10803	skin	footprints	Footprints
3	1e-08	9.13355	0.50495	1	11272	7	720674	CD34+_Mobilized_footprints.txt	CD34+	blood	footprints	Footprints
19	1e-08	6.42575	0.514851	1	16022	7	720674	HMF_footprints.txt	HMF	breast	footprints	Footprints
24	1e-08	7.83035	0.524752	1	13148	7	720674	HPAF_footprints.txt	HPAF	blood_vessel	footprints	Footprints
21	1e-08	8.22377	0.524752	1	12519	7	720674	HMVEC-dBl-Neo_footprints.txt	HMVEC-dBl-Neo	blood_vessel	footprints	Footprints
13	1e-08	7.30788	0.534653	1	14088	7	720674	HCM_footprints.txt	HCM	heart	footprints	Footprints
18	1e-08	7.6409	0.584158	1	13474	7	720674	HIPEpiC_footprints.txt	HIPEpiC	epithelium	footprints	Footprints
9	1e-08	6.36261	0.584158	1	16181	7	720674	H7-hESC_footprints.txt	H7-hESC	es_cell	footprints	Footprints
35	1e-08	5.95416	0.584158	1	17291	7	720674	NHDF-neo_footprints.txt	NHDF-neo	skin	footprints	Footprints
10	1e-08	6.18859	0.60396	1	16636	7	720674	HAEpiC_footprints.txt	HAEpiC	epithelium	footprints	Footprints
6	1e-08	6.63274	0.60396	1	15522	7	720674	fLung_footprints.txt	fLung	fetal_lung	footprints	Footprints
36	1e-08	5.62833	0.623762	1	18292	7	720674	NHLF_footprints.txt	NHLF	lung	footprints	Footprints
38	1e-08	4.21077	0.693069	1	24450	7	720674	SKMC_footprints.txt	SKMC	muscle	footprints	Footprints
16	1e-07	22.3756	0.03663	2	5856	11	720674	HepG2_footprints.txt	HepG2	liver	footprints	Footprints
32	1e-07	15.8366	0.0512821	3	12411	11	720674	NB4_footprints.txt	NB4	blood	footprints	Footprints
27	1e-07	14.2591	0.0578035	3	13784	11	720674	HRCEpiC_footprints.txt	HRCEpiC	epithelium	footprints	Footprints
7	1e-07	23.3818	0.0625	2	5604	11	720674	GM06990_footprints.txt	GM06990	blood	footprints	Footprints
31	1e-07	21.7697	0.0714286	2	6019	11	720674	K562_footprints.txt	K562	blood	footprints	Footprints
29	1e-07	13.3424	0.0714286	3	14731	11	720674	HVMF_footprints.txt	HVMF	connective	footprints	Footprints
39	1e-07	20.394	0.0719424	2	6425	11	720674	SK-N-SH_RA_footprints.txt	SK-N-SH	brain	footprints	Footprints
17	1e-07	17.7477	0.0787402	2	7383	11	720674	HFF_footprints.txt	HFF	foreskin	footprints	Footprints
2	1e-07	19.3748	0.08	2	6763	11	720674	CD20+_footprints.txt	CD20+	blood	footprints	Footprints
25	1e-07	12.6356	0.0990099	3	15555	11	720674	HPdLF_footprints.txt	HPdLF	epithelium	footprints	Footprints
14	1e-07	12.8513	0.0990099	3	15294	11	720674	HCPEpiC_footprints.txt	HCPEpiC	epithelium	footprints	Footprints
40	1e-07	21.0493	0.108911	2	6225	11	720674	Th1_footprints.txt	Th1	blood	footprints	Footprints
34	1e-07	11.9366	0.108911	3	16466	11	720674	NHDF-Ad_footprints.txt	NHDF-Ad	skin	footprints	Footprints
8	1e-07	13.1255	0.118812	2	9983	11	720674	GM12865_footprints.txt	GM12865	blood	footprints	Footprints
23	1e-07	12.4095	0.118812	2	10559	11	720674	HMVEC-LLy_footprints.txt	HMVEC-LLy	blood_vessel	footprints	Footprints
28	1e-07	10.3131	0.128713	3	19058	11	720674	HSMM_footprints.txt	HSMM	muscle	footprints	Footprints
1	1e-07	11.2577	0.138614	3	17459	11	720674	AoAF_footprints.txt	AoAF	blood_vessel	footprints	Footprints
5	1e-07	11.0959	0.158416	2	11809	11	720674	fHeart_footprints.txt	fHeart	fetal_heart	footprints	Footprints
22	1e-07	11.0538	0.188119	2	11854	11	720674	HMVEC-dLy-Neo_footprints.txt	HMVEC-dLy-Neo	blood_vessel	footprints	Footprints
33	1e-07	10.8794	0.188119	2	12044	11	720674	NH-A_footprints.txt	NH-A	nervous	footprints	Footprints
11	1e-07	11.4739	0.19802	2	11420	11	720674	HA-h_footprints.txt	HA-h	brain_hippocampus	footprints	Footprints
3	1e-07	11.6245	0.227723	2	11272	11	720674	CD34+_Mobilized_footprints.txt	CD34+	blood	footprints	Footprints
0	1e-07	10.1089	0.227723	2	12962	11	720674	AG10803_footprints.txt	AG10803	skin	footprints	Footprints
26	1e-07	9.60713	0.237624	2	13639	11	720674	HPF_footprints.txt	HPF	lung	footprints	Footprints
20	1e-07	10.6314	0.247525	2	12325	11	720674	HMVEC-dBl-Ad_footprints.txt	HMVEC-dBl-Ad	blood_vessel	footprints	Footprints
12	1e-07	10.2169	0.247525	2	12825	11	720674	HCF_footprints.txt	HCF	heart	footprints	Footprints
30	1e-07	10.9111	0.257426	2	12009	11	720674	IMR90_footprints.txt	IMR90	lung	footprints	Footprints
15	1e-07	8.39086	0.29703	2	15616	11	720674	HEEpiC_footprints.txt	HEEpiC	epithelium	footprints	Footprints
13	1e-07	9.30094	0.306931	2	14088	11	720674	HCM_footprints.txt	HCM	heart	footprints	Footprints
24	1e-07	9.9659	0.346535	2	13148	11	720674	HPAF_footprints.txt	HPAF	blood_vessel	footprints	Footprints
18	1e-07	9.72478	0.346535	2	13474	11	720674	HIPEpiC_footprints.txt	HIPEpiC	epithelium	footprints	Footprints
6	1e-07	8.44167	0.356436	2	15522	11	720674	fLung_footprints.txt	fLung	fetal_lung	footprints	Footprints
10	1e-07	7.87639	0.376238	2	16636	11	720674	HAEpiC_footprints.txt	HAEpiC	epithelium	footprints	Footprints
9	1e-07	8.09787	0.376238	2	16181	11	720674	H7-hESC_footprints.txt	H7-hESC	es_cell	footprints	Footprints
35	1e-07	7.57803	0.405941	2	17291	11	720674	NHDF-neo_footprints.txt	NHDF-neo	skin	footprints	Footprints
19	1e-07	8.17823	0.425743	2	16022	11	720674	HMF_footprints.txt	HMF	breast	footprints	Footprints
37	1e-07	8.61314	0.435644	2	15213	11	720674	SAEC_footprints.txt	SAEC	epithelium	footprints	Footprints
38	1e-07	5.35917	0.455446	2	24450	11	720674	SKMC_footprints.txt	SKMC	muscle	footprints	Footprints
36	1e-07	7.16333	0.524752	2	18292	11	720674	NHLF_footprints.txt	NHLF	lung	footprints	Footprints
4	1e-07	5.00235	0.633663	1	13097	11	720674	fBrain_footprints.txt	fBrain	fetal_brain	footprints	Footprints
21	1e-07	5.23331	0.653465	1	12519	11	720674	HMVEC-dBl-Neo_footprints.txt	HMVEC-dBl-Neo	blood_vessel	footprints	Footprints
7	1e-06	22.6941	0.00771605	3	5604	17	720674	GM06990_footprints.txt	GM06990	blood	footprints	Footprints
2	1e-06	18.8049	0.0140056	3	6763	17	720674	CD20+_footprints.txt	CD20+	blood	footprints	Footprints
32	1e-06	13.6629	0.0164474	4	12411	17	720674	NB4_footprints.txt	NB4	blood	footprints	Footprints
40	1e-06	20.4302	0.0195695	3	6225	17	720674	Th1_footprints.txt	Th1	blood	footprints	Footprints
29	1e-06	11.5111	0.022779	4	14731	17	720674	HVMF_footprints.txt	HVMF	connective	footprints	Footprints
39	1e-06	19.7942	0.0259067	3	6425	17	720674	SK-N-SH_RA_footprints.txt	SK-N-SH	brain	footprints	Footprints
25	1e-06	10.9013	0.027027	4	15555	17	720674	HPdLF_footprints.txt	HPdLF	epithelium	footprints	Footprints
16	1e-06	21.7175	0.0285714	3	5856	17	720674	HepG2_footprints.txt	HepG2	liver	footprints	Footprints
34	1e-06	10.2982	0.0338983	4	16466	17	720674	NHDF-Ad_footprints.txt	NHDF-Ad	skin	footprints	Footprints
17	1e-06	17.2258	0.0371747	3	7383	17	720674	HFF_footprints.txt	HFF	foreskin	footprints	Footprints
14	1e-06	11.0874	0.0471698	4	15294	17	720674	HCPEpiC_footprints.txt	HCPEpiC	epithelium	footprints	Footprints
8	1e-06	12.7394	0.0574713	3	9983	17	720674	GM12865_footprints.txt	GM12865	blood	footprints	Footprints
1	1e-06	9.71249	0.0574713	4	17459	17	720674	AoAF_footprints.txt	AoAF	blood_vessel	footprints	Footprints
27	1e-06	12.302	0.0588235	4	13784	17	720674	HRCEpiC_footprints.txt	HRCEpiC	epithelium	footprints	Footprints
28	1e-06	8.89759	0.0729927	4	19058	17	720674	HSMM_footprints.txt	HSMM	muscle	footprints	Footprints
6	1e-06	10.9245	0.0757576	4	15522	17	720674	fLung_footprints.txt	fLung	fetal_lung	footprints	Footprints
22	1e-06	10.7287	0.0787402	3	11854	17	720674	HMVEC-dLy-Neo_footprints.txt	HMVEC-dLy-Neo	blood_vessel	footprints	Footprints
23	1e-06	12.0445	0.0813008	3	10559	17	720674	HMVEC-LLy_footprints.txt	HMVEC-LLy	blood_vessel	footprints	Footprints
31	1e-06	14.0863	0.0833333	2	6019	17	720674	K562_footprints.txt	K562	blood	footprints	Footprints
0	1e-06	9.81158	0.0854701	3	12962	17	720674	AG10803_footprints.txt	AG10803	skin	footprints	Footprints
5	1e-06	10.7696	0.0892857	3	11809	17	720674	fHeart_footprints.txt	fHeart	fetal_heart	footprints	Footprints
9	1e-06	7.8597	0.108911	3	16181	17	720674	H7-hESC_footprints.txt	H7-hESC	es_cell	footprints	Footprints
26	1e-06	9.32457	0.108911	3	13639	17	720674	HPF_footprints.txt	HPF	lung	footprints	Footprints
33	1e-06	10.5594	0.108911	3	12044	17	720674	NH-A_footprints.txt	NH-A	nervous	footprints	Footprints
3	1e-06	11.2826	0.118812	3	11272	17	720674	CD34+_Mobilized_footprints.txt	CD34+	blood	footprints	Footprints
24	1e-06	9.67278	0.118812	3	13148	17	720674	HPAF_footprints.txt	HPAF	blood_vessel	footprints	Footprints
11	1e-06	11.1364	0.118812	3	11420	17	720674	HA-h_footprints.txt	HA-h	brain_hippocampus	footprints	Footprints
37	1e-06	8.35981	0.128713	3	15213	17	720674	SAEC_footprints.txt	SAEC	epithelium	footprints	Footprints
30	1e-06	10.5902	0.158416	3	12009	17	720674	IMR90_footprints.txt	IMR90	lung	footprints	Footprints
13	1e-06	9.02738	0.168317	3	14088	17	720674	HCM_footprints.txt	HCM	heart	footprints	Footprints
12	1e-06	9.91639	0.178218	3	12825	17	720674	HCF_footprints.txt	HCF	heart	footprints	Footprints
36	1e-06	6.95264	0.188119	3	18292	17	720674	NHLF_footprints.txt	NHLF	lung	footprints	Footprints
19	1e-06	7.9377	0.19802	3	16022	17	720674	HMF_footprints.txt	HMF	breast	footprints	Footprints
18	1e-06	9.43875	0.19802	3	13474	17	720674	HIPEpiC_footprints.txt	HIPEpiC	epithelium	footprints	Footprints
15	1e-06	8.14407	0.19802	3	15616	17	720674	HEEpiC_footprints.txt	HEEpiC	epithelium	footprints	Footprints
10	1e-06	7.64473	0.19802	3	16636	17	720674	HAEpiC_footprints.txt	HAEpiC	epithelium	footprints	Footprints
35	1e-06	7.35514	0.247525	3	17291	17	720674	NHDF-neo_footprints.txt	NHDF-neo	skin	footprints	Footprints
21	1e-06	6.77252	0.29703	2	12519	17	720674	HMVEC-dBl-Neo_footprints.txt	HMVEC-dBl-Neo	blood_vessel	footprints	Footprints
4	1e-06	6.47363	0.346535	2	13097	17	720674	fBrain_footprints.txt	fBrain	fetal_brain	footprints	Footprints
38	1e-06	5.20154	0.405941	3	24450	17	720674	SKMC_footprints.txt	SKMC	muscle	footprints	Footprints
20	1e-06	6.87912	0.425743	2	12325	17	720674	HMVEC-dBl-Ad_footprints.txt	HMVEC-dBl-Ad	blood_vessel	footprints	Footprints
23	1e-05	11.3754	0.00101595	11	10559	66	720674	HMVEC-LLy_footprints.txt	HMVEC-LLy	blood_vessel	footprints	Footprints
1	1e-05	8.13053	0.00157704	13	17459	66	720674	AoAF_footprints.txt	AoAF	blood_vessel	footprints	Footprints
16	1e-05	13.0524	0.00403063	7	5856	66	720674	HepG2_footprints.txt	HepG2	liver	footprints	Footprints
12	1e-05	8.51408	0.00506329	10	12825	66	720674	HCF_footprints.txt	HCF	heart	footprints	Footprints
2	1e-05	11.302	0.00692042	7	6763	66	720674	CD20+_footprints.txt	CD20+	blood	footprints	Footprints
32	1e-05	7.91828	0.00745156	9	12411	66	720674	NB4_footprints.txt	NB4	blood	footprints	Footprints
25	1e-05	7.72178	0.00898473	11	15555	66	720674	HPdLF_footprints.txt	HPdLF	epithelium	footprints	Footprints
5	1e-05	8.32193	0.0105708	9	11809	66	720674	fHeart_footprints.txt	fHeart	fetal_heart	footprints	Footprints
11	1e-05	8.60541	0.0111732	9	11420	66	720674	HA-h_footprints.txt	HA-h	brain_hippocampus	footprints	Footprints
21	1e-05	8.72218	0.0112613	10	12519	66	720674	HMVEC-dBl-Neo_footprints.txt	HMVEC-dBl-Neo	blood_vessel	footprints	Footprints
34	1e-05	7.29457	0.0124688	11	16466	66	720674	NHDF-Ad_footprints.txt	NHDF-Ad	skin	footprints	Footprints
6	1e-05	7.03473	0.0138889	10	15522	66	720674	fLung_footprints.txt	fLung	fetal_lung	footprints	Footprints
29	1e-05	7.41247	0.015456	10	14731	66	720674	HVMF_footprints.txt	HVMF	connective	footprints	Footprints
13	1e-05	7.75078	0.015528	10	14088	66	720674	HCM_footprints.txt	HCM	heart	footprints	Footprints
7	1e-05	11.6909	0.0198413	6	5604	66	720674	GM06990_footprints.txt	GM06990	blood	footprints	Footprints
9	1e-05	6.74823	0.026178	10	16181	66	720674	H7-hESC_footprints.txt	H7-hESC	es_cell	footprints	Footprints
20	1e-05	7.97353	0.0301205	9	12325	66	720674	HMVEC-dBl-Ad_footprints.txt	HMVEC-dBl-Ad	blood_vessel	footprints	Footprints
24	1e-05	6.64393	0.0478469	8	13148	66	720674	HPAF_footprints.txt	HPAF	blood_vessel	footprints	Footprints
19	1e-05	6.13367	0.0502513	9	16022	66	720674	HMF_footprints.txt	HMF	breast	footprints	Footprints
3	1e-05	7.74968	0.0578035	8	11272	66	720674	CD34+_Mobilized_footprints.txt	CD34+	blood	footprints	Footprints
28	1e-05	5.72951	0.0588235	10	19058	66	720674	HSMM_footprints.txt	HSMM	muscle	footprints	Footprints
22	1e-05	7.36919	0.0632911	8	11854	66	720674	HMVEC-dLy-Neo_footprints.txt	HMVEC-dLy-Neo	blood_vessel	footprints	Footprints
26	1e-05	7.20535	0.0653595	9	13639	66	720674	HPF_footprints.txt	HPF	lung	footprints	Footprints
36	1e-05	5.3725	0.0735294	9	18292	66	720674	NHLF_footprints.txt	NHLF	lung	footprints	Footprints
40	1e-05	8.77052	0.0793651	5	6225	66	720674	Th1_footprints.txt	Th1	blood	footprints	Footprints
30	1e-05	6.36482	0.0854701	7	12009	66	720674	IMR90_footprints.txt	IMR90	lung	footprints	Footprints
39	1e-05	8.49751	0.0943396	5	6425	66	720674	SK-N-SH_RA_footprints.txt	SK-N-SH	brain	footprints	Footprints
27	1e-05	6.33738	0.0990099	8	13784	66	720674	HRCEpiC_footprints.txt	HRCEpiC	epithelium	footprints	Footprints
38	1e-05	4.91257	0.0990099	11	24450	66	720674	SKMC_footprints.txt	SKMC	muscle	footprints	Footprints
33	1e-05	6.34632	0.108911	7	12044	66	720674	NH-A_footprints.txt	NH-A	nervous	footprints	Footprints
14	1e-05	5.71168	0.138614	8	15294	66	720674	HCPEpiC_footprints.txt	HCPEpiC	epithelium	footprints	Footprints
17	1e-05	7.3949	0.138614	5	7383	66	720674	HFF_footprints.txt	HFF	foreskin	footprints	Footprints
0	1e-05	5.89686	0.138614	7	12962	66	720674	AG10803_footprints.txt	AG10803	skin	footprints	Footprints
10	1e-05	5.25093	0.178218	8	16636	66	720674	HAEpiC_footprints.txt	HAEpiC	epithelium	footprints	Footprints
4	1e-05	5.00235	0.188119	6	13097	66	720674	fBrain_footprints.txt	fBrain	fetal_brain	footprints	Footprints
8	1e-05	6.56274	0.207921	6	9983	66	720674	GM12865_footprints.txt	GM12865	blood	footprints	Footprints
18	1e-05	5.67279	0.247525	7	13474	66	720674	HIPEpiC_footprints.txt	HIPEpiC	epithelium	footprints	Footprints
15	1e-05	4.89467	0.267327	7	15616	66	720674	HEEpiC_footprints.txt	HEEpiC	epithelium	footprints	Footprints
35	1e-05	4.42051	0.306931	7	17291	66	720674	NHDF-neo_footprints.txt	NHDF-neo	skin	footprints	Footprints
31	1e-05	5.44242	0.336634	3	6019	66	720674	K562_footprints.txt	K562	blood	footprints	Footprints
37	1e-05	3.58881	0.673267	5	15213	66	720674	SAEC_footprints.txt	SAEC	epithelium	footprints	Footprints
40	0.0001	6.25789	-1	20	6225	370	720674	Th1_footprints.txt	Th1	blood	footprints	Footprints
32	0.0001	5.17898	-1	33	12411	370	720674	NB4_footprints.txt	NB4	blood	footprints	Footprints
31	0.0001	4.53044	-1	14	6019	370	720674	K562_footprints.txt	K562	blood	footprints	Footprints
8	0.0001	4.87771	-1	25	9983	370	720674	GM12865_footprints.txt	GM12865	blood	footprints	Footprints
7	0.0001	7.99405	-1	23	5604	370	720674	GM06990_footprints.txt	GM06990	blood	footprints	Footprints
3	0.0001	5.8751	-1	34	11272	370	720674	CD34+_Mobilized_footprints.txt	CD34+	blood	footprints	Footprints
2	0.0001	8.3521	-1	29	6763	370	720674	CD20+_footprints.txt	CD20+	blood	footprints	Footprints
24	0.0001	4.44425	-1	30	13148	370	720674	HPAF_footprints.txt	HPAF	blood_vessel	footprints	Footprints
23	0.0001	5.90288	-1	32	10559	370	720674	HMVEC-LLy_footprints.txt	HMVEC-LLy	blood_vessel	footprints	Footprints
22	0.0001	4.76508	-1	29	11854	370	720674	HMVEC-dLy-Neo_footprints.txt	HMVEC-dLy-Neo	blood_vessel	footprints	Footprints
21	0.0001	4.82313	-1	31	12519	370	720674	HMVEC-dBl-Neo_footprints.txt	HMVEC-dBl-Neo	blood_vessel	footprints	Footprints
20	0.0001	5.21512	-1	33	12325	370	720674	HMVEC-dBl-Ad_footprints.txt	HMVEC-dBl-Ad	blood_vessel	footprints	Footprints
1	0.0001	4.4625	-1	40	17459	370	720674	AoAF_footprints.txt	AoAF	blood_vessel	footprints	Footprints
39	0.0001	7.57886	-1	25	6425	370	720674	SK-N-SH_RA_footprints.txt	SK-N-SH	brain	footprints	Footprints
11	0.0001	5.45784	-1	32	11420	370	720674	HA-h_footprints.txt	HA-h	brain_hippocampus	footprints	Footprints
19	0.0001	3.89019	-1	32	16022	370	720674	HMF_footprints.txt	HMF	breast	footprints	Footprints
29	0.0001	4.76	-1	36	14731	370	720674	HVMF_footprints.txt	HVMF	connective	footprints	Footprints
37	0.0001	3.45689	-1	27	15213	370	720674	SAEC_footprints.txt	SAEC	epithelium	footprints	Footprints
27	0.0001	3.25005	-1	23	13784	370	720674	HRCEpiC_footprints.txt	HRCEpiC	epithelium	footprints	Footprints
25	0.0001	4.63307	-1	37	15555	370	720674	HPdLF_footprints.txt	HPdLF	epithelium	footprints	Footprints
18	0.0001	4.33672	-1	30	13474	370	720674	HIPEpiC_footprints.txt	HIPEpiC	epithelium	footprints	Footprints
15	0.0001	4.11606	-1	33	15616	370	720674	HEEpiC_footprints.txt	HEEpiC	epithelium	footprints	Footprints
14	0.0001	4.71214	-1	37	15294	370	720674	HCPEpiC_footprints.txt	HCPEpiC	epithelium	footprints	Footprints
10	0.0001	4.09785	-1	35	16636	370	720674	HAEpiC_footprints.txt	HAEpiC	epithelium	footprints	Footprints
9	0.0001	4.81495	-1	40	16181	370	720674	H7-hESC_footprints.txt	H7-hESC	es_cell	footprints	Footprints
4	0.0001	3.86668	-1	26	13097	370	720674	fBrain_footprints.txt	fBrain	fetal_brain	footprints	Footprints
5	0.0001	6.10275	-1	37	11809	370	720674	fHeart_footprints.txt	fHeart	fetal_heart	footprints	Footprints
6	0.0001	5.01937	-1	40	15522	370	720674	fLung_footprints.txt	fLung	fetal_lung	footprints	Footprints
17	0.0001	4.4849	-1	17	7383	370	720674	HFF_footprints.txt	HFF	foreskin	footprints	Footprints
13	0.0001	4.42423	-1	32	14088	370	720674	HCM_footprints.txt	HCM	heart	footprints	Footprints
12	0.0001	5.46742	-1	36	12825	370	720674	HCF_footprints.txt	HCF	heart	footprints	Footprints
16	0.0001	8.64788	-1	26	5856	370	720674	HepG2_footprints.txt	HepG2	liver	footprints	Footprints
36	0.0001	3.72687	-1	35	18292	370	720674	NHLF_footprints.txt	NHLF	lung	footprints	Footprints
30	0.0001	4.217	-1	26	12009	370	720674	IMR90_footprints.txt	IMR90	lung	footprints	Footprints
26	0.0001	5.14111	-1	36	13639	370	720674	HPF_footprints.txt	HPF	lung	footprints	Footprints
38	0.0001	3.34586	-1	42	24450	370	720674	SKMC_footprints.txt	SKMC	muscle	footprints	Footprints
28	0.0001	4.19029	-1	41	19058	370	720674	HSMM_footprints.txt	HSMM	muscle	footprints	Footprints
33	0.0001	4.36647	-1	27	12044	370	720674	NH-A_footprints.txt	NH-A	nervous	footprints	Footprints
35	0.0001	4.05527	-1	36	17291	370	720674	NHDF-neo_footprints.txt	NHDF-neo	skin	footprints	Footprints
34	0.0001	4.73161	-1	40	16466	370	720674	NHDF-Ad_footprints.txt	NHDF-Ad	skin	footprints	Footprints
0	0.0001	4.05722	-1	27	12962	370	720674	AG10803_footprints.txt	AG10803	skin	footprints	Footprints
40	0.001	3.02613	-1	70	6225	2678	720674	Th1_footprints.txt	Th1	blood	footprints	Footprints
32	0.001	2.49356	-1	115	12411	2678	720674	NB4_footprints.txt	NB4	blood	footprints	Footprints
31	0.001	2.72731	-1	61	6019	2678	720674	K562_footprints.txt	K562	blood	footprints	Footprints
8	0.001	2.37219	-1	88	9983	2678	720674	GM12865_footprints.txt	GM12865	blood	footprints	Footprints
7	0.001	2.78521	-1	58	5604	2678	720674	GM06990_footprints.txt	GM06990	blood	footprints	Footprints
3	0.001	2.84102	-1	119	11272	2678	720674	CD34+_Mobilized_footprints.txt	CD34+	blood	footprints	Footprints
2	0.001	3.34248	-1	84	6763	2678	720674	CD20+_footprints.txt	CD20+	blood	footprints	Footprints
24	0.001	2.64033	-1	129	13148	2678	720674	HPAF_footprints.txt	HPAF	blood_vessel	footprints	Footprints
23	0.001	2.778	-1	109	10559	2678	720674	HMVEC-LLy_footprints.txt	HMVEC-LLy	blood_vessel	footprints	Footprints
22	0.001	2.45181	-1	108	11854	2678	720674	HMVEC-dLy-Neo_footprints.txt	HMVEC-dLy-Neo	blood_vessel	footprints	Footprints
21	0.001	2.62252	-1	122	12519	2678	720674	HMVEC-dBl-Neo_footprints.txt	HMVEC-dBl-Neo	blood_vessel	footprints	Footprints
20	0.001	2.6638	-1	122	12325	2678	720674	HMVEC-dBl-Ad_footprints.txt	HMVEC-dBl-Ad	blood_vessel	footprints	Footprints
1	0.001	2.40455	-1	156	17459	2678	720674	AoAF_footprints.txt	AoAF	blood_vessel	footprints	Footprints
39	0.001	2.97381	-1	71	6425	2678	720674	SK-N-SH_RA_footprints.txt	SK-N-SH	brain	footprints	Footprints
11	0.001	2.54499	-1	108	11420	2678	720674	HA-h_footprints.txt	HA-h	brain_hippocampus	footprints	Footprints
19	0.001	2.40186	-1	143	16022	2678	720674	HMF_footprints.txt	HMF	breast	footprints	Footprints
29	0.001	2.63062	-1	144	14731	2678	720674	HVMF_footprints.txt	HVMF	connective	footprints	Footprints
37	0.001	2.29962	-1	130	15213	2678	720674	SAEC_footprints.txt	SAEC	epithelium	footprints	Footprints
27	0.001	2.40136	-1	123	13784	2678	720674	HRCEpiC_footprints.txt	HRCEpiC	epithelium	footprints	Footprints
25	0.001	2.47397	-1	143	15555	2678	720674	HPdLF_footprints.txt	HPdLF	epithelium	footprints	Footprints
18	0.001	2.3967	-1	120	13474	2678	720674	HIPEpiC_footprints.txt	HIPEpiC	epithelium	footprints	Footprints
15	0.001	2.36091	-1	137	15616	2678	720674	HEEpiC_footprints.txt	HEEpiC	epithelium	footprints	Footprints
14	0.001	2.51619	-1	143	15294	2678	720674	HCPEpiC_footprints.txt	HCPEpiC	epithelium	footprints	Footprints
10	0.001	2.32939	-1	144	16636	2678	720674	HAEpiC_footprints.txt	HAEpiC	epithelium	footprints	Footprints
9	0.001	2.47805	-1	149	16181	2678	720674	H7-hESC_footprints.txt	H7-hESC	es_cell	footprints	Footprints
4	0.001	2.09583	-1	102	13097	2678	720674	fBrain_footprints.txt	fBrain	fetal_brain	footprints	Footprints
5	0.001	2.5751	-1	113	11809	2678	720674	fHeart_footprints.txt	fHeart	fetal_heart	footprints	Footprints
6	0.001	2.42722	-1	140	15522	2678	720674	fLung_footprints.txt	fLung	fetal_lung	footprints	Footprints
17	0.001	2.66084	-1	73	7383	2678	720674	HFF_footprints.txt	HFF	foreskin	footprints	Footprints
13	0.001	2.36865	-1	124	14088	2678	720674	HCM_footprints.txt	HCM	heart	footprints	Footprints
12	0.001	2.72781	-1	130	12825	2678	720674	HCF_footprints.txt	HCF	heart	footprints	Footprints
16	0.001	2.98704	-1	65	5856	2678	720674	HepG2_footprints.txt	HepG2	liver	footprints	Footprints
36	0.001	2.30976	-1	157	18292	2678	720674	NHLF_footprints.txt	NHLF	lung	footprints	Footprints
30	0.001	2.39776	-1	107	12009	2678	720674	IMR90_footprints.txt	IMR90	lung	footprints	Footprints
26	0.001	2.48609	-1	126	13639	2678	720674	HPF_footprints.txt	HPF	lung	footprints	Footprints
38	0.001	2.19029	-1	199	24450	2678	720674	SKMC_footprints.txt	SKMC	muscle	footprints	Footprints
28	0.001	2.41461	-1	171	19058	2678	720674	HSMM_footprints.txt	HSMM	muscle	footprints	Footprints
33	0.001	2.14501	-1	96	12044	2678	720674	NH-A_footprints.txt	NH-A	nervous	footprints	Footprints
35	0.001	2.31897	-1	149	17291	2678	720674	NHDF-neo_footprints.txt	NHDF-neo	skin	footprints	Footprints
34	0.001	2.41881	-1	148	16466	2678	720674	NHDF-Ad_footprints.txt	NHDF-Ad	skin	footprints	Footprints
0	0.001	2.4706	-1	119	12962	2678	720674	AG10803_footprints.txt	AG10803	skin	footprints	Footprints
40	0.01	1.79966	-1	322	6225	20714	720674	Th1_footprints.txt	Th1	blood	footprints	Footprints
32	0.01	1.79971	-1	642	12411	20714	720674	NB4_footprints.txt	NB4	blood	footprints	Footprints
31	0.01	1.93062	-1	334	6019	20714	720674	K562_footprints.txt	K562	blood	footprints	Footprints
8	0.01	1.73557	-1	498	9983	20714	720674	GM12865_footprints.txt	GM12865	blood	footprints	Footprints
7	0.01	1.97426	-1	318	5604	20714	720674	GM06990_footprints.txt	GM06990	blood	footprints	Footprints
3	0.01	1.86428	-1	604	11272	20714	720674	CD34+_Mobilized_footprints.txt	CD34+	blood	footprints	Footprints
2	0.01	1.99603	-1	388	6763	20714	720674	CD20+_footprints.txt	CD20+	blood	footprints	Footprints
24	0.01	1.82849	-1	691	13148	20714	720674	HPAF_footprints.txt	HPAF	blood_vessel	footprints	Footprints
23	0.01	1.87484	-1	569	10559	20714	720674	HMVEC-LLy_footprints.txt	HMVEC-LLy	blood_vessel	footprints	Footprints
22	0.01	1.80503	-1	615	11854	20714	720674	HMVEC-dLy-Neo_footprints.txt	HMVEC-dLy-Neo	blood_vessel	footprints	Footprints
21	0.01	1.83977	-1	662	12519	20714	720674	HMVEC-dBl-Neo_footprints.txt	HMVEC-dBl-Neo	blood_vessel	footprints	Footprints
20	0.01	1.82921	-1	648	12325	20714	720674	HMVEC-dBl-Ad_footprints.txt	HMVEC-dBl-Ad	blood_vessel	footprints	Footprints
1	0.01	1.78352	-1	895	17459	20714	720674	AoAF_footprints.txt	AoAF	blood_vessel	footprints	Footprints
39	0.01	1.99274	-1	368	6425	20714	720674	SK-N-SH_RA_footprints.txt	SK-N-SH	brain	footprints	Footprints
11	0.01	1.74568	-1	573	11420	20714	720674	HA-h_footprints.txt	HA-h	brain_hippocampus	footprints	Footprints
19	0.01	1.76759	-1	814	16022	20714	720674	HMF_footprints.txt	HMF	breast	footprints	Footprints
29	0.01	1.86582	-1	790	14731	20714	720674	HVMF_footprints.txt	HVMF	connective	footprints	Footprints
37	0.01	1.84558	-1	807	15213	20714	720674	SAEC_footprints.txt	SAEC	epithelium	footprints	Footprints
27	0.01	1.86023	-1	737	13784	20714	720674	HRCEpiC_footprints.txt	HRCEpiC	epithelium	footprints	Footprints
25	0.01	1.86092	-1	832	15555	20714	720674	HPdLF_footprints.txt	HPdLF	epithelium	footprints	Footprints
18	0.01	1.82298	-1	706	13474	20714	720674	HIPEpiC_footprints.txt	HIPEpiC	epithelium	footprints	Footprints
15	0.01	1.79573	-1	806	15616	20714	720674	HEEpiC_footprints.txt	HEEpiC	epithelium	footprints	Footprints
14	0.01	1.83581	-1	807	15294	20714	720674	HCPEpiC_footprints.txt	HCPEpiC	epithelium	footprints	Footprints
10	0.01	1.75255	-1	838	16636	20714	720674	HAEpiC_footprints.txt	HAEpiC	epithelium	footprints	Footprints
9	0.01	1.76958	-1	823	16181	20714	720674	H7-hESC_footprints.txt	H7-hESC	es_cell	footprints	Footprints
4	0.01	1.66029	-1	625	13097	20714	720674	fBrain_footprints.txt	fBrain	fetal_brain	footprints	Footprints
5	0.01	1.79423	-1	609	11809	20714	720674	fHeart_footprints.txt	fHeart	fetal_heart	footprints	Footprints
6	0.01	1.78643	-1	797	15522	20714	720674	fLung_footprints.txt	fLung	fetal_lung	footprints	Footprints
17	0.01	1.87082	-1	397	7383	20714	720674	HFF_footprints.txt	HFF	foreskin	footprints	Footprints
13	0.01	1.79786	-1	728	14088	20714	720674	HCM_footprints.txt	HCM	heart	footprints	Footprints
12	0.01	1.79859	-1	663	12825	20714	720674	HCF_footprints.txt	HCF	heart	footprints	Footprints
16	0.01	1.99624	-1	336	5856	20714	720674	HepG2_footprints.txt	HepG2	liver	footprints	Footprints
36	0.01	1.74224	-1	916	18292	20714	720674	NHLF_footprints.txt	NHLF	lung	footprints	Footprints
30	0.01	1.89183	-1	653	12009	20714	720674	IMR90_footprints.txt	IMR90	lung	footprints	Footprints
26	0.01	1.78052	-1	698	13639	20714	720674	HPF_footprints.txt	HPF	lung	footprints	Footprints
38	0.01	1.73745	-1	1221	24450	20714	720674	SKMC_footprints.txt	SKMC	muscle	footprints	Footprints
28	0.01	1.79818	-1	985	19058	20714	720674	HSMM_footprints.txt	HSMM	muscle	footprints	Footprints
33	0.01	1.71301	-1	593	12044	20714	720674	NH-A_footprints.txt	NH-A	nervous	footprints	Footprints
35	0.01	1.75457	-1	872	17291	20714	720674	NHDF-neo_footprints.txt	NHDF-neo	skin	footprints	Footprints
34	0.01	1.85727	-1	879	16466	20714	720674	NHDF-Ad_footprints.txt	NHDF-Ad	skin	footprints	Footprints
0	0.01	1.81715	-1	677	12962	20714	720674	AG10803_footprints.txt	AG10803	skin	footprints	Footprints
40	0.1	1.4643	-1	1863	6225	147293	720674	Th1_footprints.txt	Th1	blood	footprints	Footprints
32	0.1	1.43184	-1	3632	12411	147293	720674	NB4_footprints.txt	NB4	blood	footprints	Footprints
31	0.1	1.50791	-1	1855	6019	147293	720674	K562_footprints.txt	K562	blood	footprints	Footprints
8	0.1	1.47475	-1	3009	9983	147293	720674	GM12865_footprints.txt	GM12865	blood	footprints	Footprints
7	0.1	1.4956	-1	1713	5604	147293	720674	GM06990_footprints.txt	GM06990	blood	footprints	Footprints
3	0.1	1.46888	-1	3384	11272	147293	720674	CD34+_Mobilized_footprints.txt	CD34+	blood	footprints	Footprints
2	0.1	1.47949	-1	2045	6763	147293	720674	CD20+_footprints.txt	CD20+	blood	footprints	Footprints
24	0.1	1.43122	-1	3846	13148	147293	720674	HPAF_footprints.txt	HPAF	blood_vessel	footprints	Footprints
23	0.1	1.44712	-1	3123	10559	147293	720674	HMVEC-LLy_footprints.txt	HMVEC-LLy	blood_vessel	footprints	Footprints
22	0.1	1.43061	-1	3466	11854	147293	720674	HMVEC-dLy-Neo_footprints.txt	HMVEC-dLy-Neo	blood_vessel	footprints	Footprints
21	0.1	1.45115	-1	3713	12519	147293	720674	HMVEC-dBl-Neo_footprints.txt	HMVEC-dBl-Neo	blood_vessel	footprints	Footprints
20	0.1	1.45136	-1	3656	12325	147293	720674	HMVEC-dBl-Ad_footprints.txt	HMVEC-dBl-Ad	blood_vessel	footprints	Footprints
1	0.1	1.39422	-1	4975	17459	147293	720674	AoAF_footprints.txt	AoAF	blood_vessel	footprints	Footprints
39	0.1	1.47126	-1	1932	6425	147293	720674	SK-N-SH_RA_footprints.txt	SK-N-SH	brain	footprints	Footprints
11	0.1	1.44342	-1	3369	11420	147293	720674	HA-h_footprints.txt	HA-h	brain_hippocampus	footprints	Footprints
19	0.1	1.40444	-1	4599	16022	147293	720674	HMF_footprints.txt	HMF	breast	footprints	Footprints
29	0.1	1.42556	-1	4292	14731	147293	720674	HVMF_footprints.txt	HVMF	connective	footprints	Footprints
37	0.1	1.41609	-1	4403	15213	147293	720674	SAEC_footprints.txt	SAEC	epithelium	footprints	Footprints
27	0.1	1.43014	-1	4029	13784	147293	720674	HRCEpiC_footprints.txt	HRCEpiC	epithelium	footprints	Footprints
25	0.1	1.43528	-1	4563	15555	147293	720674	HPdLF_footprints.txt	HPdLF	epithelium	footprints	Footprints
18	0.1	1.43182	-1	3943	13474	147293	720674	HIPEpiC_footprints.txt	HIPEpiC	epithelium	footprints	Footprints
15	0.1	1.44409	-1	4609	15616	147293	720674	HEEpiC_footprints.txt	HEEpiC	epithelium	footprints	Footprints
14	0.1	1.43962	-1	4500	15294	147293	720674	HCPEpiC_footprints.txt	HCPEpiC	epithelium	footprints	Footprints
10	0.1	1.40966	-1	4793	16636	147293	720674	HAEpiC_footprints.txt	HAEpiC	epithelium	footprints	Footprints
9	0.1	1.44537	-1	4780	16181	147293	720674	H7-hESC_footprints.txt	H7-hESC	es_cell	footprints	Footprints
4	0.1	1.42409	-1	3812	13097	147293	720674	fBrain_footprints.txt	fBrain	fetal_brain	footprints	Footprints
5	0.1	1.43357	-1	3460	11809	147293	720674	fHeart_footprints.txt	fHeart	fetal_heart	footprints	Footprints
6	0.1	1.43171	-1	4542	15522	147293	720674	fLung_footprints.txt	fLung	fetal_lung	footprints	Footprints
17	0.1	1.47652	-1	2228	7383	147293	720674	HFF_footprints.txt	HFF	foreskin	footprints	Footprints
13	0.1	1.41039	-1	4061	14088	147293	720674	HCM_footprints.txt	HCM	heart	footprints	Footprints
12	0.1	1.41157	-1	3700	12825	147293	720674	HCF_footprints.txt	HCF	heart	footprints	Footprints
16	0.1	1.48806	-1	1781	5856	147293	720674	HepG2_footprints.txt	HepG2	liver	footprints	Footprints
36	0.1	1.40134	-1	5239	18292	147293	720674	NHLF_footprints.txt	NHLF	lung	footprints	Footprints
30	0.1	1.46103	-1	3586	12009	147293	720674	IMR90_footprints.txt	IMR90	lung	footprints	Footprints
26	0.1	1.44534	-1	4029	13639	147293	720674	HPF_footprints.txt	HPF	lung	footprints	Footprints
38	0.1	1.4004	-1	6998	24450	147293	720674	SKMC_footprints.txt	SKMC	muscle	footprints	Footprints
28	0.1	1.40175	-1	5460	19058	147293	720674	HSMM_footprints.txt	HSMM	muscle	footprints	Footprints
33	0.1	1.39179	-1	3426	12044	147293	720674	NH-A_footprints.txt	NH-A	nervous	footprints	Footprints
35	0.1	1.40578	-1	4968	17291	147293	720674	NHDF-neo_footprints.txt	NHDF-neo	skin	footprints	Footprints
34	0.1	1.4049	-1	4728	16466	147293	720674	NHDF-Ad_footprints.txt	NHDF-Ad	skin	footprints	Footprints
0	0.1	1.41778	-1	3756	12962	147293	720674	AG10803_footprints.txt	AG10803	skin	footprints	Footprints
892	1e-08	1.73628	0.0395257	7	415067	7	720674	intron_variant	NA	NA	Intron	Genic
890	1e-08	10.8612	0.108911	2	18958	7	720674	3_prime_UTR_variant	NA	NA	3'UTR	Genic
889	1e-08	12.7252	0.158416	2	16181	7	720674	exon	NA	NA	Exon	Genic
893	1e-08	2.76129	0.168317	4	149138	7	720674	upstream_gene_variant	NA	NA	Upstream	Genic
891	1e-08	15.0407	0.316832	1	6845	7	720674	5_prime_UTR_variant	NA	NA	5'UTR	Genic
894	1e-08	1.35076	0.970297	2	152438	7	720674	downstream_gene_variant	NA	NA	Downstream	Genic
895	1e-08	0	1	0	269795	7	720674	intergenic_variant	NA	NA	Intergenic	Genic
892	1e-07	1.57844	0.0271739	10	415067	11	720674	intron_variant	NA	NA	Intron	Genic
889	1e-07	12.1468	0.0487805	3	16181	11	720674	exon	NA	NA	Exon	Genic
893	1e-07	2.63578	0.158416	6	149138	11	720674	upstream_gene_variant	NA	NA	Upstream	Genic
890	1e-07	6.91168	0.257426	2	18958	11	720674	3_prime_UTR_variant	NA	NA	3'UTR	Genic
891	1e-07	9.57134	0.366337	1	6845	11	720674	5_prime_UTR_variant	NA	NA	5'UTR	Genic
894	1e-07	1.71915	0.821782	4	152438	11	720674	downstream_gene_variant	NA	NA	Downstream	Genic
895	1e-07	0.242836	0.990099	1	269795	11	720674	intergenic_variant	NA	NA	Intergenic	Genic
889	1e-06	7.8597	0.0990099	3	16181	17	720674	exon	NA	NA	Exon	Genic
890	1e-06	6.7084	0.138614	3	18958	17	720674	3_prime_UTR_variant	NA	NA	3'UTR	Genic
893	1e-06	1.98976	0.277228	7	149138	17	720674	upstream_gene_variant	NA	NA	Upstream	Genic
892	1e-06	1.22561	0.287129	12	415067	17	720674	intron_variant	NA	NA	Intron	Genic
891	1e-06	6.19322	0.50495	1	6845	17	720674	5_prime_UTR_variant	NA	NA	5'UTR	Genic
894	1e-06	1.66858	0.653465	6	152438	17	720674	downstream_gene_variant	NA	NA	Downstream	Genic
895	1e-06	0.785644	0.871287	5	269795	17	720674	intergenic_variant	NA	NA	Intergenic	Genic
891	1e-05	14.357	0.000159253	9	6845	66	720674	5_prime_UTR_variant	NA	NA	5'UTR	Genic
889	1e-05	7.42305	0.00322581	11	16181	66	720674	exon	NA	NA	Exon	Genic
890	1e-05	6.33571	0.0117096	11	18958	66	720674	3_prime_UTR_variant	NA	NA	3'UTR	Genic
894	1e-05	2.14893	0.108911	30	152438	66	720674	downstream_gene_variant	NA	NA	Downstream	Genic
893	1e-05	1.90362	0.415842	26	149138	66	720674	upstream_gene_variant	NA	NA	Upstream	Genic
892	1e-05	1.10491	0.49505	42	415067	66	720674	intron_variant	NA	NA	Intron	Genic
895	1e-05	0.809452	0.792079	20	269795	66	720674	intergenic_variant	NA	NA	Intergenic	Genic
890	0.0001	3.80142	-1	37	18958	370	720674	3_prime_UTR_variant	NA	NA	3'UTR	Genic
891	0.0001	5.97562	-1	21	6845	370	720674	5_prime_UTR_variant	NA	NA	5'UTR	Genic
894	0.0001	1.68662	-1	132	152438	370	720674	downstream_gene_variant	NA	NA	Downstream	Genic
889	0.0001	4.45383	-1	37	16181	370	720674	exon	NA	NA	Exon	Genic
895	0.0001	0.873552	-1	121	269795	370	720674	intergenic_variant	NA	NA	Intergenic	Genic
892	0.0001	1.10747	-1	236	415067	370	720674	intron_variant	NA	NA	Intron	Genic
893	0.0001	1.69782	-1	130	149138	370	720674	upstream_gene_variant	NA	NA	Upstream	Genic
890	0.001	2.14345	-1	151	18958	2678	720674	3_prime_UTR_variant	NA	NA	3'UTR	Genic
891	0.001	2.83066	-1	72	6845	2678	720674	5_prime_UTR_variant	NA	NA	5'UTR	Genic
894	0.001	1.34874	-1	764	152438	2678	720674	downstream_gene_variant	NA	NA	Downstream	Genic
889	0.001	2.22858	-1	134	16181	2678	720674	exon	NA	NA	Exon	Genic
895	0.001	0.92963	-1	932	269795	2678	720674	intergenic_variant	NA	NA	Intergenic	Genic
892	0.001	1.05811	-1	1632	415067	2678	720674	intron_variant	NA	NA	Intron	Genic
893	0.001	1.37858	-1	764	149138	2678	720674	upstream_gene_variant	NA	NA	Upstream	Genic
890	0.01	1.58928	-1	866	18958	20714	720674	3_prime_UTR_variant	NA	NA	3'UTR	Genic
891	0.01	1.87046	-1	368	6845	20714	720674	5_prime_UTR_variant	NA	NA	5'UTR	Genic
894	0.01	1.21421	-1	5320	152438	20714	720674	downstream_gene_variant	NA	NA	Downstream	Genic
889	0.01	1.60832	-1	748	16181	20714	720674	exon	NA	NA	Exon	Genic
895	0.01	0.994249	-1	7710	269795	20714	720674	intergenic_variant	NA	NA	Intergenic	Genic
892	0.01	1.01843	-1	12150	415067	20714	720674	intron_variant	NA	NA	Intron	Genic
893	0.01	1.23384	-1	5289	149138	20714	720674	upstream_gene_variant	NA	NA	Upstream	Genic
890	0.1	1.31727	-1	5104	18958	147293	720674	3_prime_UTR_variant	NA	NA	3'UTR	Genic
891	0.1	1.40029	-1	1959	6845	147293	720674	5_prime_UTR_variant	NA	NA	5'UTR	Genic
894	0.1	1.12824	-1	35151	152438	147293	720674	downstream_gene_variant	NA	NA	Downstream	Genic
889	0.1	1.2963	-1	4287	16181	147293	720674	exon	NA	NA	Exon	Genic
895	0.1	1.00315	-1	55315	269795	147293	720674	intergenic_variant	NA	NA	Intergenic	Genic
892	0.1	1.01241	-1	85885	415067	147293	720674	intron_variant	NA	NA	Intron	Genic
893	0.1	1.13401	-1	34566	149138	147293	720674	upstream_gene_variant	NA	NA	Upstream	Genic
918	1e-08	12.3052	0.00623053	3	25100	7	720674	H3K36me3_h1hesc	H1HESC	es_cell	H3K36me3	Histone_Modifications
921	1e-08	6.19977	0.00707214	4	66424	7	720674	H3K36me3_huvec	HUVEC	blood_vessel	H3K36me3	Histone_Modifications
924	1e-08	8.70182	0.0107066	4	47325	7	720674	H3K4me1_h1hesc	H1HESC	es_cell	H3K4me1	Histone_Modifications
946	1e-08	8.81073	0.0273224	3	35055	7	720674	H3K9ac_hepg2	HepG2	liver	H3K9ac	Histone_Modifications
925	1e-08	4.93456	0.0591716	4	83455	7	720674	H3K4me1_huvec	HUVEC	blood_vessel	H3K4me1	Histone_Modifications
936	1e-08	8.75305	0.0617284	3	35286	7	720674	H3K4me3_hepg2	HepG2	liver	H3K4me3	Histone_Modifications
907	1e-08	8.11978	0.0869565	3	38038	7	720674	H3K27ac_helas3	HeLa-S3	cervix	H3K27ac	Histone_Modifications
930	1e-08	4.98419	0.158416	3	61968	7	720674	H3K4me2_hepg2	HepG2	liver	H3K4me2	Histone_Modifications
920	1e-08	3.71465	0.168317	2	55431	7	720674	H3K36me3_hepg2	HepG2	liver	H3K36me3	Histone_Modifications
941	1e-08	4.32878	0.168317	2	47567	7	720674	H3K79me2_hepg2	HepG2	liver	H3K79me2	Histone_Modifications
903	1e-08	8.4047	0.188119	2	24499	7	720674	H2AFZ_hepg2	HepG2	liver	H2AFZ	Histone_Modifications
919	1e-08	3.99145	0.19802	2	51587	7	720674	H3K36me3_helas3	HeLa-S3	cervix	H3K36me3	Histone_Modifications
929	1e-08	5.04031	0.19802	3	61278	7	720674	H3K4me2_helas3	HeLa-S3	cervix	H3K4me2	Histone_Modifications
955	1e-08	11.2382	0.19802	1	9161	7	720674	H4K20me1_huvec	HUVEC	blood_vessel	H4K20me1	Histone_Modifications
934	1e-08	7.92437	0.207921	2	25984	7	720674	H3K4me3_h1hesc	H1HESC	es_cell	H3K4me3	Histone_Modifications
940	1e-08	3.94548	0.227723	2	52188	7	720674	H3K79me2_helas3	HeLa-S3	cervix	H3K79me2	Histone_Modifications
950	1e-08	14.9816	0.277228	1	6872	7	720674	H3K9me3_k562	K562	blood	H3K9me3	Histone_Modifications
949	1e-08	6.09968	0.277228	2	33757	7	720674	H3K9me3_gm12878	GM12878	blood	H3K9me3	Histone_Modifications
956	1e-08	4.18629	0.287129	1	24593	7	720674	H4K20me1_k562	K562	blood	H4K20me1	Histone_Modifications
916	1e-08	2.26991	0.29703	3	136067	7	720674	H3K27me3_k562	K562	blood	H3K27me3	Histone_Modifications
953	1e-08	8.50995	0.29703	1	12098	7	720674	H4K20me1_helas3	HeLa-S3	cervix	H4K20me1	Histone_Modifications
932	1e-08	4.64193	0.316832	2	44358	7	720674	H3K4me2_k562	K562	blood	H3K4me2	Histone_Modifications
928	1e-08	4.43841	0.326733	2	46392	7	720674	H3K4me2_h1hesc	H1HESC	es_cell	H3K4me2	Histone_Modifications
945	1e-08	5.48631	0.326733	2	37531	7	720674	H3K9ac_helas3	HeLa-S3	cervix	H3K9ac	Histone_Modifications
952	1e-08	7.7136	0.326733	1	13347	7	720674	H4K20me1_h1hesc	H1HESC	es_cell	H4K20me1	Histone_Modifications
948	1e-08	3.75907	0.346535	2	54776	7	720674	H3K9ac_k562	K562	blood	H3K9ac	Histone_Modifications
926	1e-08	3.12034	0.366337	3	98983	7	720674	H3K4me1_k562	K562	blood	H3K4me1	Histone_Modifications
935	1e-08	4.84726	0.366337	2	42479	7	720674	H3K4me3_helas3	HeLa-S3	cervix	H3K4me3	Histone_Modifications
933	1e-08	4.50011	0.386139	2	45756	7	720674	H3K4me3_gm12878	GM12878	blood	H3K4me3	Histone_Modifications
954	1e-08	4.70386	0.425743	1	21887	7	720674	H4K20me1_hepg2	HepG2	liver	H4K20me1	Histone_Modifications
912	1e-08	4.02162	0.455446	1	25600	7	720674	H3K27me3_h1hesc	H1HESC	es_cell	H3K27me3	Histone_Modifications
927	1e-08	3.3646	0.455446	2	61198	7	720674	H3K4me2_gm12878	GM12878	blood	H3K4me2	Histone_Modifications
906	1e-08	5.49759	0.465347	1	18727	7	720674	H3K27ac_h1hesc	H1HESC	es_cell	H3K27ac	Histone_Modifications
923	1e-08	2.97381	0.514851	2	69240	7	720674	H3K4me1_gm12878	GM12878	blood	H3K4me1	Histone_Modifications
944	1e-08	5.23909	0.564356	1	19651	7	720674	H3K9ac_h1hesc	H1HESC	es_cell	H3K9ac	Histone_Modifications
939	1e-08	2.09976	0.663366	1	49031	7	720674	H3K79me2_gm12878	GM12878	blood	H3K79me2	Histone_Modifications
943	1e-08	3.02902	0.663366	1	33989	7	720674	H3K9ac_gm12878	GM12878	blood	H3K9ac	Histone_Modifications
910	1e-08	2.86643	0.673267	1	35917	7	720674	H3K27ac_k562	K562	blood	H3K27ac	Histone_Modifications
908	1e-08	2.79362	0.673267	1	36853	7	720674	H3K27ac_hepg2	HepG2	liver	H3K27ac	Histone_Modifications
937	1e-08	3.82783	0.70297	1	26896	7	720674	H3K4me3_huvec	HUVEC	blood_vessel	H3K4me3	Histone_Modifications
942	1e-08	2.31351	0.70297	1	44501	7	720674	H3K79me2_k562	K562	blood	H3K79me2	Histone_Modifications
947	1e-08	2.87539	0.70297	1	35805	7	720674	H3K9ac_huvec	HUVEC	blood_vessel	H3K9ac	Histone_Modifications
917	1e-08	1.5461	0.742574	1	66589	7	720674	H3K36me3_gm12878	GM12878	blood	H3K36me3	Histone_Modifications
938	1e-08	2.71244	0.752475	1	37956	7	720674	H3K4me3_k562	K562	blood	H3K4me3	Histone_Modifications
909	1e-08	2.12437	0.762376	1	48463	7	720674	H3K27ac_huvec	HUVEC	blood_vessel	H3K27ac	Histone_Modifications
904	1e-08	1.78219	0.782178	1	57768	7	720674	H2AFZ_k562	K562	blood	H2AFZ	Histone_Modifications
905	1e-08	2.21758	0.782178	1	46426	7	720674	H3K27ac_gm12878	GM12878	blood	H3K27ac	Histone_Modifications
902	1e-08	2.29704	0.811881	1	44820	7	720674	H2AFZ_gm12878	GM12878	blood	H2AFZ	Histone_Modifications
914	1e-08	1.251	0.821782	1	82297	7	720674	H3K27me3_hepg2	HepG2	liver	H3K27me3	Histone_Modifications
931	1e-08	1.73395	0.861386	1	59375	7	720674	H3K4me2_huvec	HUVEC	blood_vessel	H3K4me2	Histone_Modifications
911	1e-08	0	1	0	24662	7	720674	H3K27me3_gm12878	GM12878	blood	H3K27me3	Histone_Modifications
915	1e-08	0	1	0	65353	7	720674	H3K27me3_huvec	HUVEC	blood_vessel	H3K27me3	Histone_Modifications
913	1e-08	0	1	0	97007	7	720674	H3K27me3_helas3	HeLa-S3	cervix	H3K27me3	Histone_Modifications
922	1e-08	0	1	0	47703	7	720674	H3K36me3_k562	K562	blood	H3K36me3	Histone_Modifications
951	1e-08	0	1	0	6715	7	720674	H4K20me1_gm12878	GM12878	blood	H4K20me1	Histone_Modifications
952	1e-07	19.6346	0.000292167	4	13347	11	720674	H4K20me1_h1hesc	H1HESC	es_cell	H4K20me1	Histone_Modifications
918	1e-07	10.4408	0.0045106	4	25100	11	720674	H3K36me3_h1hesc	H1HESC	es_cell	H3K36me3	Histone_Modifications
946	1e-07	9.34472	0.00545554	5	35055	11	720674	H3K9ac_hepg2	HepG2	liver	H3K9ac	Histone_Modifications
936	1e-07	9.28354	0.00840336	5	35286	11	720674	H3K4me3_hepg2	HepG2	liver	H3K4me3	Histone_Modifications
924	1e-07	6.9219	0.0120919	5	47325	11	720674	H3K4me1_h1hesc	H1HESC	es_cell	H3K4me1	Histone_Modifications
903	1e-07	10.6969	0.0122399	4	24499	11	720674	H2AFZ_hepg2	HepG2	liver	H2AFZ	Histone_Modifications
921	1e-07	4.93164	0.0142045	5	66424	11	720674	H3K36me3_huvec	HUVEC	blood_vessel	H3K36me3	Histone_Modifications
954	1e-07	8.9801	0.0161812	3	21887	11	720674	H4K20me1_hepg2	HepG2	liver	H4K20me1	Histone_Modifications
925	1e-07	4.71026	0.0230947	6	83455	11	720674	H3K4me1_huvec	HUVEC	blood_vessel	H3K4me1	Histone_Modifications
926	1e-07	3.97134	0.0236407	6	98983	11	720674	H3K4me1_k562	K562	blood	H3K4me1	Histone_Modifications
944	1e-07	10.0019	0.0308642	3	19651	11	720674	H3K9ac_h1hesc	H1HESC	es_cell	H3K9ac	Histone_Modifications
930	1e-07	5.28626	0.04329	5	61968	11	720674	H3K4me2_hepg2	HepG2	liver	H3K4me2	Histone_Modifications
923	1e-07	4.73107	0.0478469	5	69240	11	720674	H3K4me1_gm12878	GM12878	blood	H3K4me1	Histone_Modifications
950	1e-07	19.0675	0.0520833	2	6872	11	720674	H3K9me3_k562	K562	blood	H3K9me3	Histone_Modifications
945	1e-07	6.98258	0.0529101	4	37531	11	720674	H3K9ac_helas3	HeLa-S3	cervix	H3K9ac	Histone_Modifications
907	1e-07	6.88951	0.0540541	4	38038	11	720674	H3K27ac_helas3	HeLa-S3	cervix	H3K27ac	Histone_Modifications
933	1e-07	5.72741	0.0735294	4	45756	11	720674	H3K4me3_gm12878	GM12878	blood	H3K4me3	Histone_Modifications
929	1e-07	5.34579	0.075188	5	61278	11	720674	H3K4me2_helas3	HeLa-S3	cervix	H3K4me2	Histone_Modifications
948	1e-07	4.78427	0.0793651	4	54776	11	720674	H3K9ac_k562	K562	blood	H3K9ac	Histone_Modifications
920	1e-07	3.5458	0.0813008	3	55431	11	720674	H3K36me3_hepg2	HepG2	liver	H3K36me3	Histone_Modifications
939	1e-07	4.00864	0.0813008	3	49031	11	720674	H3K79me2_gm12878	GM12878	blood	H3K79me2	Histone_Modifications
928	1e-07	5.64889	0.0917431	4	46392	11	720674	H3K4me2_h1hesc	H1HESC	es_cell	H3K4me2	Histone_Modifications
953	1e-07	10.8309	0.0980392	2	12098	11	720674	H4K20me1_helas3	HeLa-S3	cervix	H4K20me1	Histone_Modifications
934	1e-07	7.56417	0.0990099	3	25984	11	720674	H3K4me3_h1hesc	H1HESC	es_cell	H3K4me3	Histone_Modifications
932	1e-07	5.90791	0.108911	4	44358	11	720674	H3K4me2_k562	K562	blood	H3K4me2	Histone_Modifications
941	1e-07	4.13201	0.128713	3	47567	11	720674	H3K79me2_hepg2	HepG2	liver	H3K79me2	Histone_Modifications
919	1e-07	3.81002	0.138614	3	51587	11	720674	H3K36me3_helas3	HeLa-S3	cervix	H3K36me3	Histone_Modifications
949	1e-07	5.82242	0.138614	3	33757	11	720674	H3K9me3_gm12878	GM12878	blood	H3K9me3	Histone_Modifications
943	1e-07	5.78268	0.148515	3	33989	11	720674	H3K9ac_gm12878	GM12878	blood	H3K9ac	Histone_Modifications
927	1e-07	4.28222	0.158416	4	61198	11	720674	H3K4me2_gm12878	GM12878	blood	H3K4me2	Histone_Modifications
937	1e-07	7.30768	0.158416	3	26896	11	720674	H3K4me3_huvec	HUVEC	blood_vessel	H3K4me3	Histone_Modifications
908	1e-07	5.33328	0.168317	3	36853	11	720674	H3K27ac_hepg2	HepG2	liver	H3K27ac	Histone_Modifications
956	1e-07	5.32801	0.168317	2	24593	11	720674	H4K20me1_k562	K562	blood	H4K20me1	Histone_Modifications
938	1e-07	5.1783	0.178218	3	37956	11	720674	H3K4me3_k562	K562	blood	H3K4me3	Histone_Modifications
910	1e-07	5.47227	0.188119	3	35917	11	720674	H3K27ac_k562	K562	blood	H3K27ac	Histone_Modifications
940	1e-07	3.76614	0.19802	3	52188	11	720674	H3K79me2_helas3	HeLa-S3	cervix	H3K79me2	Histone_Modifications
905	1e-07	4.23356	0.207921	3	46426	11	720674	H3K27ac_gm12878	GM12878	blood	H3K27ac	Histone_Modifications
906	1e-07	6.99694	0.207921	2	18727	11	720674	H3K27ac_h1hesc	H1HESC	es_cell	H3K27ac	Histone_Modifications
955	1e-07	7.1516	0.257426	1	9161	11	720674	H4K20me1_huvec	HUVEC	blood_vessel	H4K20me1	Histone_Modifications
909	1e-07	4.05562	0.306931	3	48463	11	720674	H3K27ac_huvec	HUVEC	blood_vessel	H3K27ac	Histone_Modifications
902	1e-07	4.38526	0.316832	3	44820	11	720674	H2AFZ_gm12878	GM12878	blood	H2AFZ	Histone_Modifications
935	1e-07	4.62693	0.336634	3	42479	11	720674	H3K4me3_helas3	HeLa-S3	cervix	H3K4me3	Histone_Modifications
904	1e-07	3.40236	0.366337	3	57768	11	720674	H2AFZ_k562	K562	blood	H2AFZ	Histone_Modifications
931	1e-07	3.31027	0.376238	3	59375	11	720674	H3K4me2_huvec	HUVEC	blood_vessel	H3K4me2	Histone_Modifications
942	1e-07	2.94446	0.376238	2	44501	11	720674	H3K79me2_k562	K562	blood	H3K79me2	Histone_Modifications
916	1e-07	1.92599	0.39604	4	136067	11	720674	H3K27me3_k562	K562	blood	H3K27me3	Histone_Modifications
947	1e-07	3.65959	0.455446	2	35805	11	720674	H3K9ac_huvec	HUVEC	blood_vessel	H3K9ac	Histone_Modifications
917	1e-07	1.96777	0.465347	2	66589	11	720674	H3K36me3_gm12878	GM12878	blood	H3K36me3	Histone_Modifications
912	1e-07	2.55921	0.613861	1	25600	11	720674	H3K27me3_h1hesc	H1HESC	es_cell	H3K27me3	Histone_Modifications
911	1e-07	2.65655	0.633663	1	24662	11	720674	H3K27me3_gm12878	GM12878	blood	H3K27me3	Histone_Modifications
922	1e-07	1.37341	0.831683	1	47703	11	720674	H3K36me3_k562	K562	blood	H3K36me3	Histone_Modifications
914	1e-07	0.79609	0.881188	1	82297	11	720674	H3K27me3_hepg2	HepG2	liver	H3K27me3	Histone_Modifications
915	1e-07	0	1	0	65353	11	720674	H3K27me3_huvec	HUVEC	blood_vessel	H3K27me3	Histone_Modifications
913	1e-07	0	1	0	97007	11	720674	H3K27me3_helas3	HeLa-S3	cervix	H3K27me3	Histone_Modifications
951	1e-07	0	1	0	6715	11	720674	H4K20me1_gm12878	GM12878	blood	H4K20me1	Histone_Modifications
907	1e-06	7.80136	0.00103146	7	38038	17	720674	H3K27ac_helas3	HeLa-S3	cervix	H3K27ac	Histone_Modifications
946	1e-06	7.2559	0.00148434	6	35055	17	720674	H3K9ac_hepg2	HepG2	liver	H3K9ac	Histone_Modifications
952	1e-06	12.7048	0.00219394	4	13347	17	720674	H4K20me1_h1hesc	H1HESC	es_cell	H4K20me1	Histone_Modifications
929	1e-06	5.53446	0.00272331	8	61278	17	720674	H3K4me2_helas3	HeLa-S3	cervix	H3K4me2	Histone_Modifications
918	1e-06	8.44474	0.00301023	5	25100	17	720674	H3K36me3_h1hesc	H1HESC	es_cell	H3K36me3	Histone_Modifications
936	1e-06	7.2084	0.00465549	6	35286	17	720674	H3K4me3_hepg2	HepG2	liver	H3K4me3	Histone_Modifications
945	1e-06	6.77721	0.00490677	6	37531	17	720674	H3K9ac_helas3	HeLa-S3	cervix	H3K9ac	Histone_Modifications
903	1e-06	8.6519	0.00884956	5	24499	17	720674	H2AFZ_hepg2	HepG2	liver	H2AFZ	Histone_Modifications
921	1e-06	3.82927	0.0107527	6	66424	17	720674	H3K36me3_huvec	HUVEC	blood_vessel	H3K36me3	Histone_Modifications
925	1e-06	4.06376	0.0121065	8	83455	17	720674	H3K4me1_huvec	HUVEC	blood_vessel	H3K4me1	Histone_Modifications
935	1e-06	5.98779	0.0157233	6	42479	17	720674	H3K4me3_helas3	HeLa-S3	cervix	H3K4me3	Histone_Modifications
953	1e-06	10.5123	0.0223714	3	12098	17	720674	H4K20me1_helas3	HeLa-S3	cervix	H4K20me1	Histone_Modifications
944	1e-06	8.6291	0.0228311	4	19651	17	720674	H3K9ac_h1hesc	H1HESC	es_cell	H3K9ac	Histone_Modifications
930	1e-06	4.78873	0.0262467	7	61968	17	720674	H3K4me2_hepg2	HepG2	liver	H3K4me2	Histone_Modifications
926	1e-06	2.99797	0.0307692	7	98983	17	720674	H3K4me1_k562	K562	blood	H3K4me1	Histone_Modifications
954	1e-06	5.81065	0.0383142	3	21887	17	720674	H4K20me1_hepg2	HepG2	liver	H4K20me1	Histone_Modifications
950	1e-06	12.3378	0.0406504	2	6872	17	720674	H3K9me3_k562	K562	blood	H3K9me3	Histone_Modifications
924	1e-06	4.47888	0.052356	5	47325	17	720674	H3K4me1_h1hesc	H1HESC	es_cell	H3K4me1	Histone_Modifications
948	1e-06	3.86963	0.0555556	5	54776	17	720674	H3K9ac_k562	K562	blood	H3K9ac	Histone_Modifications
955	1e-06	9.25501	0.0558659	2	9161	17	720674	H4K20me1_huvec	HUVEC	blood_vessel	H4K20me1	Histone_Modifications
933	1e-06	4.63246	0.0568182	5	45756	17	720674	H3K4me3_gm12878	GM12878	blood	H3K4me3	Histone_Modifications
928	1e-06	4.56895	0.0574713	5	46392	17	720674	H3K4me2_h1hesc	H1HESC	es_cell	H3K4me2	Histone_Modifications
919	1e-06	3.28708	0.0591716	4	51587	17	720674	H3K36me3_helas3	HeLa-S3	cervix	H3K36me3	Histone_Modifications
923	1e-06	3.67353	0.0684932	6	69240	17	720674	H3K4me1_gm12878	GM12878	blood	H3K4me1	Histone_Modifications
932	1e-06	4.77846	0.0689655	5	44358	17	720674	H3K4me2_k562	K562	blood	H3K4me2	Histone_Modifications
941	1e-06	3.56487	0.0689655	4	47567	17	720674	H3K79me2_hepg2	HepG2	liver	H3K79me2	Histone_Modifications
909	1e-06	4.37371	0.0892857	5	48463	17	720674	H3K27ac_huvec	HUVEC	blood_vessel	H3K27ac	Histone_Modifications
910	1e-06	4.72117	0.0990099	4	35917	17	720674	H3K27ac_k562	K562	blood	H3K27ac	Histone_Modifications
906	1e-06	6.79114	0.0990099	3	18727	17	720674	H3K27ac_h1hesc	H1HESC	es_cell	H3K27ac	Histone_Modifications
920	1e-06	3.05912	0.108911	4	55431	17	720674	H3K36me3_hepg2	HepG2	liver	H3K36me3	Histone_Modifications
942	1e-06	2.85786	0.108911	3	44501	17	720674	H3K79me2_k562	K562	blood	H3K79me2	Histone_Modifications
943	1e-06	4.98898	0.108911	4	33989	17	720674	H3K9ac_gm12878	GM12878	blood	H3K9ac	Histone_Modifications
947	1e-06	4.73594	0.108911	4	35805	17	720674	H3K9ac_huvec	HUVEC	blood_vessel	H3K9ac	Histone_Modifications
937	1e-06	6.30467	0.128713	4	26896	17	720674	H3K4me3_huvec	HUVEC	blood_vessel	H3K4me3	Histone_Modifications
940	1e-06	3.24922	0.128713	4	52188	17	720674	H3K79me2_helas3	HeLa-S3	cervix	H3K79me2	Histone_Modifications
949	1e-06	5.02326	0.128713	4	33757	17	720674	H3K9me3_gm12878	GM12878	blood	H3K9me3	Histone_Modifications
908	1e-06	4.60126	0.138614	4	36853	17	720674	H3K27ac_hepg2	HepG2	liver	H3K27ac	Histone_Modifications
905	1e-06	3.65249	0.148515	4	46426	17	720674	H3K27ac_gm12878	GM12878	blood	H3K27ac	Histone_Modifications
931	1e-06	3.5699	0.148515	5	59375	17	720674	H3K4me2_huvec	HUVEC	blood_vessel	H3K4me2	Histone_Modifications
938	1e-06	4.46755	0.168317	4	37956	17	720674	H3K4me3_k562	K562	blood	H3K4me3	Histone_Modifications
939	1e-06	3.45843	0.168317	4	49031	17	720674	H3K79me2_gm12878	GM12878	blood	H3K79me2	Histone_Modifications
934	1e-06	4.89446	0.178218	3	25984	17	720674	H3K4me3_h1hesc	H1HESC	es_cell	H3K4me3	Histone_Modifications
927	1e-06	3.46356	0.188119	5	61198	17	720674	H3K4me2_gm12878	GM12878	blood	H3K4me2	Histone_Modifications
902	1e-06	3.78336	0.207921	4	44820	17	720674	H2AFZ_gm12878	GM12878	blood	H2AFZ	Histone_Modifications
956	1e-06	3.44753	0.277228	2	24593	17	720674	H4K20me1_k562	K562	blood	H4K20me1	Histone_Modifications
916	1e-06	1.86934	0.306931	6	136067	17	720674	H3K27me3_k562	K562	blood	H3K27me3	Histone_Modifications
917	1e-06	1.90989	0.306931	3	66589	17	720674	H3K36me3_gm12878	GM12878	blood	H3K36me3	Histone_Modifications
911	1e-06	3.43789	0.316832	2	24662	17	720674	H3K27me3_gm12878	GM12878	blood	H3K27me3	Histone_Modifications
904	1e-06	2.93537	0.366337	4	57768	17	720674	H2AFZ_k562	K562	blood	H2AFZ	Histone_Modifications
922	1e-06	1.77736	0.534653	2	47703	17	720674	H3K36me3_k562	K562	blood	H3K36me3	Histone_Modifications
914	1e-06	1.54535	0.613861	3	82297	17	720674	H3K27me3_hepg2	HepG2	liver	H3K27me3	Histone_Modifications
912	1e-06	1.65596	0.742574	1	25600	17	720674	H3K27me3_h1hesc	H1HESC	es_cell	H3K27me3	Histone_Modifications
915	1e-06	0	1	0	65353	17	720674	H3K27me3_huvec	HUVEC	blood_vessel	H3K27me3	Histone_Modifications
913	1e-06	0	1	0	97007	17	720674	H3K27me3_helas3	HeLa-S3	cervix	H3K27me3	Histone_Modifications
951	1e-06	0	1	0	6715	17	720674	H4K20me1_gm12878	GM12878	blood	H4K20me1	Histone_Modifications
944	1e-05	8.33492	2e-05	15	19651	66	720674	H3K9ac_h1hesc	H1HESC	es_cell	H3K9ac	Histone_Modifications
921	1e-05	3.45215	3e-05	21	66424	66	720674	H3K36me3_huvec	HUVEC	blood_vessel	H3K36me3	Histone_Modifications
919	1e-05	3.81002	0.000147007	18	51587	66	720674	H3K36me3_helas3	HeLa-S3	cervix	H3K36me3	Histone_Modifications
929	1e-05	4.27663	0.000202323	24	61278	66	720674	H3K4me2_helas3	HeLa-S3	cervix	H3K4me2	Histone_Modifications
939	1e-05	4.00864	0.000237209	18	49031	66	720674	H3K79me2_gm12878	GM12878	blood	H3K79me2	Histone_Modifications
955	1e-05	9.53547	0.000239172	8	9161	66	720674	H4K20me1_huvec	HUVEC	blood_vessel	H4K20me1	Histone_Modifications
947	1e-05	5.18442	0.000410779	17	35805	66	720674	H3K9ac_huvec	HUVEC	blood_vessel	H3K9ac	Histone_Modifications
907	1e-05	4.88007	0.00053268	17	38038	66	720674	H3K27ac_helas3	HeLa-S3	cervix	H3K27ac	Histone_Modifications
942	1e-05	3.92595	0.000625274	16	44501	66	720674	H3K79me2_k562	K562	blood	H3K79me2	Histone_Modifications
927	1e-05	3.92537	0.000682827	22	61198	66	720674	H3K4me2_gm12878	GM12878	blood	H3K4me2	Histone_Modifications
906	1e-05	6.99694	0.0008	12	18727	66	720674	H3K27ac_h1hesc	H1HESC	es_cell	H3K27ac	Histone_Modifications
903	1e-05	6.23986	0.000895817	14	24499	66	720674	H2AFZ_hepg2	HepG2	liver	H2AFZ	Histone_Modifications
932	1e-05	4.43094	0.00108331	18	44358	66	720674	H3K4me2_k562	K562	blood	H3K4me2	Histone_Modifications
945	1e-05	4.65505	0.00117841	16	37531	66	720674	H3K9ac_helas3	HeLa-S3	cervix	H3K9ac	Histone_Modifications
905	1e-05	4.23356	0.0011885	18	46426	66	720674	H3K27ac_gm12878	GM12878	blood	H3K27ac	Histone_Modifications
930	1e-05	3.87659	0.00127016	22	61968	66	720674	H3K4me2_hepg2	HepG2	liver	H3K4me2	Histone_Modifications
933	1e-05	4.29556	0.00133191	18	45756	66	720674	H3K4me3_gm12878	GM12878	blood	H3K4me3	Histone_Modifications
910	1e-05	4.86424	0.00181159	16	35917	66	720674	H3K27ac_k562	K562	blood	H3K27ac	Histone_Modifications
943	1e-05	4.8189	0.00190549	15	33989	66	720674	H3K9ac_gm12878	GM12878	blood	H3K9ac	Histone_Modifications
924	1e-05	3.92241	0.00207469	17	47325	66	720674	H3K4me1_h1hesc	H1HESC	es_cell	H3K4me1	Histone_Modifications
923	1e-05	3.31175	0.00309789	21	69240	66	720674	H3K4me1_gm12878	GM12878	blood	H3K4me1	Histone_Modifications
920	1e-05	3.15183	0.00315756	16	55431	66	720674	H3K36me3_hepg2	HepG2	liver	H3K36me3	Histone_Modifications
935	1e-05	4.36988	0.00317662	17	42479	66	720674	H3K4me3_helas3	HeLa-S3	cervix	H3K4me3	Histone_Modifications
936	1e-05	4.95122	0.00337724	16	35286	66	720674	H3K4me3_hepg2	HepG2	liver	H3K4me3	Histone_Modifications
954	1e-05	4.98894	0.00347947	10	21887	66	720674	H4K20me1_hepg2	HepG2	liver	H4K20me1	Histone_Modifications
941	1e-05	3.44334	0.00351865	15	47567	66	720674	H3K79me2_hepg2	HepG2	liver	H3K79me2	Histone_Modifications
917	1e-05	2.78767	0.0036075	17	66589	66	720674	H3K36me3_gm12878	GM12878	blood	H3K36me3	Histone_Modifications
909	1e-05	3.83031	0.00369686	17	48463	66	720674	H3K27ac_huvec	HUVEC	blood_vessel	H3K27ac	Histone_Modifications
934	1e-05	5.46301	0.00417014	13	25984	66	720674	H3K4me3_h1hesc	H1HESC	es_cell	H3K4me3	Histone_Modifications
953	1e-05	7.22057	0.00517866	8	12098	66	720674	H4K20me1_helas3	HeLa-S3	cervix	H4K20me1	Histone_Modifications
946	1e-05	4.67236	0.00518941	15	35055	66	720674	H3K9ac_hepg2	HepG2	liver	H3K9ac	Histone_Modifications
952	1e-05	6.54487	0.00543478	8	13347	66	720674	H4K20me1_h1hesc	H1HESC	es_cell	H4K20me1	Histone_Modifications
925	1e-05	3.00933	0.00548546	23	83455	66	720674	H3K4me1_huvec	HUVEC	blood_vessel	H3K4me1	Histone_Modifications
926	1e-05	2.75787	0.00575705	25	98983	66	720674	H3K4me1_k562	K562	blood	H3K4me1	Histone_Modifications
940	1e-05	3.13845	0.00705219	15	52188	66	720674	H3K79me2_helas3	HeLa-S3	cervix	H3K79me2	Histone_Modifications
908	1e-05	4.14811	0.00742942	14	36853	66	720674	H3K27ac_hepg2	HepG2	liver	H3K27ac	Histone_Modifications
948	1e-05	3.5882	0.00771605	18	54776	66	720674	H3K9ac_k562	K562	blood	H3K9ac	Histone_Modifications
937	1e-05	5.27777	0.00909091	13	26896	66	720674	H3K4me3_huvec	HUVEC	blood_vessel	H3K4me3	Histone_Modifications
902	1e-05	3.89801	0.0134048	16	44820	66	720674	H2AFZ_gm12878	GM12878	blood	H2AFZ	Histone_Modifications
918	1e-05	4.35032	0.0140056	10	25100	66	720674	H3K36me3_h1hesc	H1HESC	es_cell	H3K36me3	Histone_Modifications
928	1e-05	3.76593	0.0145773	16	46392	66	720674	H3K4me2_h1hesc	H1HESC	es_cell	H3K4me2	Histone_Modifications
938	1e-05	4.31525	0.0151286	15	37956	66	720674	H3K4me3_k562	K562	blood	H3K4me3	Histone_Modifications
931	1e-05	3.49418	0.018622	19	59375	66	720674	H3K4me2_huvec	HUVEC	blood_vessel	H3K4me2	Histone_Modifications
949	1e-05	3.88161	0.021978	12	33757	66	720674	H3K9me3_gm12878	GM12878	blood	H3K9me3	Histone_Modifications
922	1e-05	2.97572	0.033557	13	47703	66	720674	H3K36me3_k562	K562	blood	H3K36me3	Histone_Modifications
951	1e-05	6.50442	0.0515464	4	6715	66	720674	H4K20me1_gm12878	GM12878	blood	H4K20me1	Histone_Modifications
912	1e-05	3.41228	0.0684932	8	25600	66	720674	H3K27me3_h1hesc	H1HESC	es_cell	H3K27me3	Histone_Modifications
904	1e-05	2.8353	0.0806452	15	57768	66	720674	H2AFZ_k562	K562	blood	H2AFZ	Histone_Modifications
956	1e-05	3.108	0.118812	7	24593	66	720674	H4K20me1_k562	K562	blood	H4K20me1	Histone_Modifications
914	1e-05	1.99022	0.178218	15	82297	66	720674	H3K27me3_hepg2	HepG2	liver	H3K27me3	Histone_Modifications
950	1e-05	4.76687	0.217822	3	6872	66	720674	H3K9me3_k562	K562	blood	H3K9me3	Histone_Modifications
911	1e-05	2.65655	0.336634	6	24662	66	720674	H3K27me3_gm12878	GM12878	blood	H3K27me3	Histone_Modifications
916	1e-05	1.44449	0.524752	18	136067	66	720674	H3K27me3_k562	K562	blood	H3K27me3	Histone_Modifications
915	1e-05	1.67082	0.60396	10	65353	66	720674	H3K27me3_huvec	HUVEC	blood_vessel	H3K27me3	Histone_Modifications
913	1e-05	0.787934	0.950495	7	97007	66	720674	H3K27me3_helas3	HeLa-S3	cervix	H3K27me3	Histone_Modifications
904	0.0001	1.92187	-1	57	57768	370	720674	H2AFZ_k562	K562	blood	H2AFZ	Histone_Modifications
902	0.0001	2.69437	-1	62	44820	370	720674	H2AFZ_gm12878	GM12878	blood	H2AFZ	Histone_Modifications
903	0.0001	3.33917	-1	42	24499	370	720674	H2AFZ_hepg2	HepG2	liver	H2AFZ	Histone_Modifications
910	0.0001	2.5488	-1	47	35917	370	720674	H3K27ac_k562	K562	blood	H3K27ac	Histone_Modifications
905	0.0001	2.4753	-1	59	46426	370	720674	H3K27ac_gm12878	GM12878	blood	H3K27ac	Histone_Modifications
909	0.0001	2.77317	-1	69	48463	370	720674	H3K27ac_huvec	HUVEC	blood_vessel	H3K27ac	Histone_Modifications
907	0.0001	2.6115	-1	51	38038	370	720674	H3K27ac_helas3	HeLa-S3	cervix	H3K27ac	Histone_Modifications
906	0.0001	3.84832	-1	37	18727	370	720674	H3K27ac_h1hesc	H1HESC	es_cell	H3K27ac	Histone_Modifications
908	0.0001	3.22399	-1	61	36853	370	720674	H3K27ac_hepg2	HepG2	liver	H3K27ac	Histone_Modifications
916	0.0001	1.40285	-1	98	136067	370	720674	H3K27me3_k562	K562	blood	H3K27me3	Histone_Modifications
911	0.0001	2.05344	-1	26	24662	370	720674	H3K27me3_gm12878	GM12878	blood	H3K27me3	Histone_Modifications
915	0.0001	1.5498	-1	52	65353	370	720674	H3K27me3_huvec	HUVEC	blood_vessel	H3K27me3	Histone_Modifications
913	0.0001	1.16456	-1	58	97007	370	720674	H3K27me3_helas3	HeLa-S3	cervix	H3K27me3	Histone_Modifications
912	0.0001	2.58688	-1	34	25600	370	720674	H3K27me3_h1hesc	H1HESC	es_cell	H3K27me3	Histone_Modifications
914	0.0001	1.7514	-1	74	82297	370	720674	H3K27me3_hepg2	HepG2	liver	H3K27me3	Histone_Modifications
922	0.0001	1.91906	-1	47	47703	370	720674	H3K36me3_k562	K562	blood	H3K36me3	Histone_Modifications
917	0.0001	1.84279	-1	63	66589	370	720674	H3K36me3_gm12878	GM12878	blood	H3K36me3	Histone_Modifications
921	0.0001	1.93533	-1	66	66424	370	720674	H3K36me3_huvec	HUVEC	blood_vessel	H3K36me3	Histone_Modifications
919	0.0001	2.22766	-1	59	51587	370	720674	H3K36me3_helas3	HeLa-S3	cervix	H3K36me3	Histone_Modifications
918	0.0001	2.56081	-1	33	25100	370	720674	H3K36me3_h1hesc	H1HESC	es_cell	H3K36me3	Histone_Modifications
920	0.0001	2.24887	-1	64	55431	370	720674	H3K36me3_hepg2	HepG2	liver	H3K36me3	Histone_Modifications
926	0.0001	1.92842	-1	98	98983	370	720674	H3K4me1_k562	K562	blood	H3K4me1	Histone_Modifications
923	0.0001	2.02541	-1	72	69240	370	720674	H3K4me1_gm12878	GM12878	blood	H3K4me1	Histone_Modifications
925	0.0001	2.1472	-1	92	83455	370	720674	H3K4me1_huvec	HUVEC	blood_vessel	H3K4me1	Histone_Modifications
924	0.0001	2.75754	-1	67	47325	370	720674	H3K4me1_h1hesc	H1HESC	es_cell	H3K4me1	Histone_Modifications
932	0.0001	2.54679	-1	58	44358	370	720674	H3K4me2_k562	K562	blood	H3K4me2	Histone_Modifications
927	0.0001	2.35522	-1	74	61198	370	720674	H3K4me2_gm12878	GM12878	blood	H3K4me2	Histone_Modifications
931	0.0001	2.42753	-1	74	59375	370	720674	H3K4me2_huvec	HUVEC	blood_vessel	H3K4me2	Histone_Modifications
929	0.0001	2.57465	-1	81	61278	370	720674	H3K4me2_helas3	HeLa-S3	cervix	H3K4me2	Histone_Modifications
928	0.0001	2.81299	-1	67	46392	370	720674	H3K4me2_h1hesc	H1HESC	es_cell	H3K4me2	Histone_Modifications
930	0.0001	2.64027	-1	84	61968	370	720674	H3K4me2_hepg2	HepG2	liver	H3K4me2	Histone_Modifications
938	0.0001	2.71977	-1	53	37956	370	720674	H3K4me3_k562	K562	blood	H3K4me3	Histone_Modifications
933	0.0001	2.76696	-1	65	45756	370	720674	H3K4me3_gm12878	GM12878	blood	H3K4me3	Histone_Modifications
937	0.0001	3.33125	-1	46	26896	370	720674	H3K4me3_huvec	HUVEC	blood_vessel	H3K4me3	Histone_Modifications
935	0.0001	2.84285	-1	62	42479	370	720674	H3K4me3_helas3	HeLa-S3	cervix	H3K4me3	Histone_Modifications
934	0.0001	3.14833	-1	42	25984	370	720674	H3K4me3_h1hesc	H1HESC	es_cell	H3K4me3	Histone_Modifications
936	0.0001	3.31197	-1	60	35286	370	720674	H3K4me3_hepg2	HepG2	liver	H3K4me3	Histone_Modifications
942	0.0001	2.31976	-1	53	44501	370	720674	H3K79me2_k562	K562	blood	H3K79me2	Histone_Modifications
939	0.0001	2.10544	-1	53	49031	370	720674	H3K79me2_gm12878	GM12878	blood	H3K79me2	Histone_Modifications
940	0.0001	2.05272	-1	55	52188	370	720674	H3K79me2_helas3	HeLa-S3	cervix	H3K79me2	Histone_Modifications
941	0.0001	2.25213	-1	55	47567	370	720674	H3K79me2_hepg2	HepG2	liver	H3K79me2	Histone_Modifications
948	0.0001	2.31132	-1	65	54776	370	720674	H3K9ac_k562	K562	blood	H3K9ac	Histone_Modifications
943	0.0001	2.75068	-1	48	33989	370	720674	H3K9ac_gm12878	GM12878	blood	H3K9ac	Histone_Modifications
947	0.0001	2.82876	-1	52	35805	370	720674	H3K9ac_huvec	HUVEC	blood_vessel	H3K9ac	Histone_Modifications
945	0.0001	2.85437	-1	55	37531	370	720674	H3K9ac_helas3	HeLa-S3	cervix	H3K9ac	Histone_Modifications
944	0.0001	4.16296	-1	42	19651	370	720674	H3K9ac_h1hesc	H1HESC	es_cell	H3K9ac	Histone_Modifications
946	0.0001	3.33379	-1	60	35055	370	720674	H3K9ac_hepg2	HepG2	liver	H3K9ac	Histone_Modifications
950	0.0001	3.68466	-1	13	6872	370	720674	H3K9me3_k562	K562	blood	H3K9me3	Histone_Modifications
949	0.0001	3.00038	-1	52	33757	370	720674	H3K9me3_gm12878	GM12878	blood	H3K9me3	Histone_Modifications
956	0.0001	2.2968	-1	29	24593	370	720674	H4K20me1_k562	K562	blood	H4K20me1	Histone_Modifications
951	0.0001	2.90062	-1	10	6715	370	720674	H4K20me1_gm12878	GM12878	blood	H4K20me1	Histone_Modifications
955	0.0001	3.82707	-1	18	9161	370	720674	H4K20me1_huvec	HUVEC	blood_vessel	H4K20me1	Histone_Modifications
953	0.0001	3.70298	-1	23	12098	370	720674	H4K20me1_helas3	HeLa-S3	cervix	H4K20me1	Histone_Modifications
952	0.0001	3.35646	-1	23	13347	370	720674	H4K20me1_h1hesc	H1HESC	es_cell	H4K20me1	Histone_Modifications
954	0.0001	3.20371	-1	36	21887	370	720674	H4K20me1_hepg2	HepG2	liver	H4K20me1	Histone_Modifications
904	0.001	1.58387	-1	340	57768	2678	720674	H2AFZ_k562	K562	blood	H2AFZ	Histone_Modifications
902	0.001	1.83729	-1	306	44820	2678	720674	H2AFZ_gm12878	GM12878	blood	H2AFZ	Histone_Modifications
903	0.001	2.08705	-1	190	24499	2678	720674	H2AFZ_hepg2	HepG2	liver	H2AFZ	Histone_Modifications
910	0.001	1.86564	-1	249	35917	2678	720674	H3K27ac_k562	K562	blood	H3K27ac	Histone_Modifications
905	0.001	1.64041	-1	283	46426	2678	720674	H3K27ac_gm12878	GM12878	blood	H3K27ac	Histone_Modifications
909	0.001	1.81024	-1	326	48463	2678	720674	H3K27ac_huvec	HUVEC	blood_vessel	H3K27ac	Histone_Modifications
907	0.001	1.97385	-1	279	38038	2678	720674	H3K27ac_helas3	HeLa-S3	cervix	H3K27ac	Histone_Modifications
906	0.001	2.05493	-1	143	18727	2678	720674	H3K27ac_h1hesc	H1HESC	es_cell	H3K27ac	Histone_Modifications
908	0.001	1.9716	-1	270	36853	2678	720674	H3K27ac_hepg2	HepG2	liver	H3K27ac	Histone_Modifications
916	0.001	1.19853	-1	606	136067	2678	720674	H3K27me3_k562	K562	blood	H3K27me3	Histone_Modifications
911	0.001	1.58222	-1	145	24662	2678	720674	H3K27me3_gm12878	GM12878	blood	H3K27me3	Histone_Modifications
915	0.001	1.33828	-1	325	65353	2678	720674	H3K27me3_huvec	HUVEC	blood_vessel	H3K27me3	Histone_Modifications
913	0.001	1.15403	-1	416	97007	2678	720674	H3K27me3_helas3	HeLa-S3	cervix	H3K27me3	Histone_Modifications
912	0.001	1.71347	-1	163	25600	2678	720674	H3K27me3_h1hesc	H1HESC	es_cell	H3K27me3	Histone_Modifications
914	0.001	1.39628	-1	427	82297	2678	720674	H3K27me3_hepg2	HepG2	liver	H3K27me3	Histone_Modifications
922	0.001	1.47239	-1	261	47703	2678	720674	H3K36me3_k562	K562	blood	H3K36me3	Histone_Modifications
917	0.001	1.43872	-1	356	66589	2678	720674	H3K36me3_gm12878	GM12878	blood	H3K36me3	Histone_Modifications
921	0.001	1.34506	-1	332	66424	2678	720674	H3K36me3_huvec	HUVEC	blood_vessel	H3K36me3	Histone_Modifications
919	0.001	1.53368	-1	294	51587	2678	720674	H3K36me3_helas3	HeLa-S3	cervix	H3K36me3	Histone_Modifications
918	0.001	1.82265	-1	170	25100	2678	720674	H3K36me3_h1hesc	H1HESC	es_cell	H3K36me3	Histone_Modifications
920	0.001	1.50986	-1	311	55431	2678	720674	H3K36me3_hepg2	HepG2	liver	H3K36me3	Histone_Modifications
926	0.001	1.5089	-1	555	98983	2678	720674	H3K4me1_k562	K562	blood	H3K4me1	Histone_Modifications
923	0.001	1.55076	-1	399	69240	2678	720674	H3K4me1_gm12878	GM12878	blood	H3K4me1	Histone_Modifications
925	0.001	1.651	-1	512	83455	2678	720674	H3K4me1_huvec	HUVEC	blood_vessel	H3K4me1	Histone_Modifications
924	0.001	1.73435	-1	305	47325	2678	720674	H3K4me1_h1hesc	H1HESC	es_cell	H3K4me1	Histone_Modifications
932	0.001	1.86249	-1	307	44358	2678	720674	H3K4me2_k562	K562	blood	H3K4me2	Histone_Modifications
927	0.001	1.6534	-1	376	61198	2678	720674	H3K4me2_gm12878	GM12878	blood	H3K4me2	Histone_Modifications
931	0.001	1.74949	-1	386	59375	2678	720674	H3K4me2_huvec	HUVEC	blood_vessel	H3K4me2	Histone_Modifications
929	0.001	1.77421	-1	404	61278	2678	720674	H3K4me2_helas3	HeLa-S3	cervix	H3K4me2	Histone_Modifications
928	0.001	1.89685	-1	327	46392	2678	720674	H3K4me2_h1hesc	H1HESC	es_cell	H3K4me2	Histone_Modifications
930	0.001	1.82828	-1	421	61968	2678	720674	H3K4me2_hepg2	HepG2	liver	H3K4me2	Histone_Modifications
938	0.001	1.87886	-1	265	37956	2678	720674	H3K4me3_k562	K562	blood	H3K4me3	Histone_Modifications
933	0.001	1.79382	-1	305	45756	2678	720674	H3K4me3_gm12878	GM12878	blood	H3K4me3	Histone_Modifications
937	0.001	2.1712	-1	217	26896	2678	720674	H3K4me3_huvec	HUVEC	blood_vessel	H3K4me3	Histone_Modifications
935	0.001	1.83085	-1	289	42479	2678	720674	H3K4me3_helas3	HeLa-S3	cervix	H3K4me3	Histone_Modifications
934	0.001	2.0817	-1	201	25984	2678	720674	H3K4me3_h1hesc	H1HESC	es_cell	H3K4me3	Histone_Modifications
936	0.001	2.02103	-1	265	35286	2678	720674	H3K4me3_hepg2	HepG2	liver	H3K4me3	Histone_Modifications
942	0.001	1.58438	-1	262	44501	2678	720674	H3K79me2_k562	K562	blood	H3K79me2	Histone_Modifications
939	0.001	1.54777	-1	282	49031	2678	720674	H3K79me2_gm12878	GM12878	blood	H3K79me2	Histone_Modifications
940	0.001	1.5418	-1	299	52188	2678	720674	H3K79me2_helas3	HeLa-S3	cervix	H3K79me2	Histone_Modifications
941	0.001	1.53883	-1	272	47567	2678	720674	H3K79me2_hepg2	HepG2	liver	H3K79me2	Histone_Modifications
948	0.001	1.63108	-1	332	54776	2678	720674	H3K9ac_k562	K562	blood	H3K9ac	Histone_Modifications
943	0.001	1.78936	-1	226	33989	2678	720674	H3K9ac_gm12878	GM12878	blood	H3K9ac	Histone_Modifications
947	0.001	1.88651	-1	251	35805	2678	720674	H3K9ac_huvec	HUVEC	blood_vessel	H3K9ac	Histone_Modifications
945	0.001	1.78541	-1	249	37531	2678	720674	H3K9ac_helas3	HeLa-S3	cervix	H3K9ac	Histone_Modifications
944	0.001	2.28697	-1	167	19651	2678	720674	H3K9ac_h1hesc	H1HESC	es_cell	H3K9ac	Histone_Modifications
946	0.001	1.98061	-1	258	35055	2678	720674	H3K9ac_hepg2	HepG2	liver	H3K9ac	Histone_Modifications
950	0.001	2.03633	-1	52	6872	2678	720674	H3K9me3_k562	K562	blood	H3K9me3	Histone_Modifications
949	0.001	1.75383	-1	220	33757	2678	720674	H3K9me3_gm12878	GM12878	blood	H3K9me3	Histone_Modifications
956	0.001	1.71797	-1	157	24593	2678	720674	H4K20me1_k562	K562	blood	H4K20me1	Histone_Modifications
951	0.001	1.88356	-1	47	6715	2678	720674	H4K20me1_gm12878	GM12878	blood	H4K20me1	Histone_Modifications
955	0.001	2.08566	-1	71	9161	2678	720674	H4K20me1_huvec	HUVEC	blood_vessel	H4K20me1	Histone_Modifications
953	0.001	2.02421	-1	91	12098	2678	720674	H4K20me1_helas3	HeLa-S3	cervix	H4K20me1	Histone_Modifications
952	0.001	1.87511	-1	93	13347	2678	720674	H4K20me1_h1hesc	H1HESC	es_cell	H4K20me1	Histone_Modifications
954	0.001	1.79513	-1	146	21887	2678	720674	H4K20me1_hepg2	HepG2	liver	H4K20me1	Histone_Modifications
904	0.01	1.40448	-1	2332	57768	20714	720674	H2AFZ_k562	K562	blood	H2AFZ	Histone_Modifications
902	0.01	1.44228	-1	1858	44820	20714	720674	H2AFZ_gm12878	GM12878	blood	H2AFZ	Histone_Modifications
903	0.01	1.49397	-1	1052	24499	20714	720674	H2AFZ_hepg2	HepG2	liver	H2AFZ	Histone_Modifications
910	0.01	1.45203	-1	1499	35917	20714	720674	H3K27ac_k562	K562	blood	H3K27ac	Histone_Modifications
905	0.01	1.33768	-1	1785	46426	20714	720674	H3K27ac_gm12878	GM12878	blood	H3K27ac	Histone_Modifications
909	0.01	1.43365	-1	1997	48463	20714	720674	H3K27ac_huvec	HUVEC	blood_vessel	H3K27ac	Histone_Modifications
907	0.01	1.47168	-1	1609	38038	20714	720674	H3K27ac_helas3	HeLa-S3	cervix	H3K27ac	Histone_Modifications
906	0.01	1.55501	-1	837	18727	20714	720674	H3K27ac_h1hesc	H1HESC	es_cell	H3K27ac	Histone_Modifications
908	0.01	1.42554	-1	1510	36853	20714	720674	H3K27ac_hepg2	HepG2	liver	H3K27ac	Histone_Modifications
916	0.01	1.15114	-1	4502	136067	20714	720674	H3K27me3_k562	K562	blood	H3K27me3	Histone_Modifications
911	0.01	1.32045	-1	936	24662	20714	720674	H3K27me3_gm12878	GM12878	blood	H3K27me3	Histone_Modifications
915	0.01	1.23189	-1	2314	65353	20714	720674	H3K27me3_huvec	HUVEC	blood_vessel	H3K27me3	Histone_Modifications
913	0.01	1.12258	-1	3130	97007	20714	720674	H3K27me3_helas3	HeLa-S3	cervix	H3K27me3	Histone_Modifications
912	0.01	1.3441	-1	989	25600	20714	720674	H3K27me3_h1hesc	H1HESC	es_cell	H3K27me3	Histone_Modifications
914	0.01	1.22261	-1	2892	82297	20714	720674	H3K27me3_hepg2	HepG2	liver	H3K27me3	Histone_Modifications
922	0.01	1.22748	-1	1683	47703	20714	720674	H3K36me3_k562	K562	blood	H3K36me3	Histone_Modifications
917	0.01	1.17454	-1	2248	66589	20714	720674	H3K36me3_gm12878	GM12878	blood	H3K36me3	Histone_Modifications
921	0.01	1.17379	-1	2241	66424	20714	720674	H3K36me3_huvec	HUVEC	blood_vessel	H3K36me3	Histone_Modifications
919	0.01	1.18901	-1	1763	51587	20714	720674	H3K36me3_helas3	HeLa-S3	cervix	H3K36me3	Histone_Modifications
918	0.01	1.33483	-1	963	25100	20714	720674	H3K36me3_h1hesc	H1HESC	es_cell	H3K36me3	Histone_Modifications
920	0.01	1.22519	-1	1952	55431	20714	720674	H3K36me3_hepg2	HepG2	liver	H3K36me3	Histone_Modifications
926	0.01	1.28575	-1	3658	98983	20714	720674	H3K4me1_k562	K562	blood	H3K4me1	Histone_Modifications
923	0.01	1.2778	-1	2543	69240	20714	720674	H3K4me1_gm12878	GM12878	blood	H3K4me1	Histone_Modifications
925	0.01	1.31779	-1	3161	83455	20714	720674	H3K4me1_huvec	HUVEC	blood_vessel	H3K4me1	Histone_Modifications
924	0.01	1.41004	-1	1918	47325	20714	720674	H3K4me1_h1hesc	H1HESC	es_cell	H3K4me1	Histone_Modifications
932	0.01	1.43926	-1	1835	44358	20714	720674	H3K4me2_k562	K562	blood	H3K4me2	Histone_Modifications
927	0.01	1.34794	-1	2371	61198	20714	720674	H3K4me2_gm12878	GM12878	blood	H3K4me2	Histone_Modifications
931	0.01	1.41862	-1	2421	59375	20714	720674	H3K4me2_huvec	HUVEC	blood_vessel	H3K4me2	Histone_Modifications
929	0.01	1.40806	-1	2480	61278	20714	720674	H3K4me2_helas3	HeLa-S3	cervix	H3K4me2	Histone_Modifications
928	0.01	1.44815	-1	1931	46392	20714	720674	H3K4me2_h1hesc	H1HESC	es_cell	H3K4me2	Histone_Modifications
930	0.01	1.40361	-1	2500	61968	20714	720674	H3K4me2_hepg2	HepG2	liver	H3K4me2	Histone_Modifications
938	0.01	1.49594	-1	1632	37956	20714	720674	H3K4me3_k562	K562	blood	H3K4me3	Histone_Modifications
933	0.01	1.3854	-1	1822	45756	20714	720674	H3K4me3_gm12878	GM12878	blood	H3K4me3	Histone_Modifications
937	0.01	1.60531	-1	1241	26896	20714	720674	H3K4me3_huvec	HUVEC	blood_vessel	H3K4me3	Histone_Modifications
935	0.01	1.47098	-1	1796	42479	20714	720674	H3K4me3_helas3	HeLa-S3	cervix	H3K4me3	Histone_Modifications
934	0.01	1.49964	-1	1120	25984	20714	720674	H3K4me3_h1hesc	H1HESC	es_cell	H3K4me3	Histone_Modifications
936	0.01	1.51349	-1	1535	35286	20714	720674	H3K4me3_hepg2	HepG2	liver	H3K4me3	Histone_Modifications
942	0.01	1.23996	-1	1586	44501	20714	720674	H3K79me2_k562	K562	blood	H3K79me2	Histone_Modifications
939	0.01	1.229	-1	1732	49031	20714	720674	H3K79me2_gm12878	GM12878	blood	H3K79me2	Histone_Modifications
940	0.01	1.21799	-1	1827	52188	20714	720674	H3K79me2_helas3	HeLa-S3	cervix	H3K79me2	Histone_Modifications
941	0.01	1.22806	-1	1679	47567	20714	720674	H3K79me2_hepg2	HepG2	liver	H3K79me2	Histone_Modifications
948	0.01	1.34019	-1	2110	54776	20714	720674	H3K9ac_k562	K562	blood	H3K9ac	Histone_Modifications
943	0.01	1.42487	-1	1392	33989	20714	720674	H3K9ac_gm12878	GM12878	blood	H3K9ac	Histone_Modifications
947	0.01	1.50322	-1	1547	35805	20714	720674	H3K9ac_huvec	HUVEC	blood_vessel	H3K9ac	Histone_Modifications
945	0.01	1.4276	-1	1540	37531	20714	720674	H3K9ac_helas3	HeLa-S3	cervix	H3K9ac	Histone_Modifications
944	0.01	1.60582	-1	907	19651	20714	720674	H3K9ac_h1hesc	H1HESC	es_cell	H3K9ac	Histone_Modifications
946	0.01	1.46293	-1	1474	35055	20714	720674	H3K9ac_hepg2	HepG2	liver	H3K9ac	Histone_Modifications
950	0.01	1.52897	-1	302	6872	20714	720674	H3K9me3_k562	K562	blood	H3K9me3	Histone_Modifications
949	0.01	1.40993	-1	1368	33757	20714	720674	H3K9me3_gm12878	GM12878	blood	H3K9me3	Histone_Modifications
956	0.01	1.32416	-1	936	24593	20714	720674	H4K20me1_k562	K562	blood	H4K20me1	Histone_Modifications
951	0.01	1.4041	-1	271	6715	20714	720674	H4K20me1_gm12878	GM12878	blood	H4K20me1	Histone_Modifications
955	0.01	1.3786	-1	363	9161	20714	720674	H4K20me1_huvec	HUVEC	blood_vessel	H4K20me1	Histone_Modifications
953	0.01	1.36314	-1	474	12098	20714	720674	H4K20me1_helas3	HeLa-S3	cervix	H4K20me1	Histone_Modifications
952	0.01	1.2825	-1	492	13347	20714	720674	H4K20me1_h1hesc	H1HESC	es_cell	H4K20me1	Histone_Modifications
954	0.01	1.33686	-1	841	21887	20714	720674	H4K20me1_hepg2	HepG2	liver	H4K20me1	Histone_Modifications
904	0.1	1.20787	-1	14261	57768	147293	720674	H2AFZ_k562	K562	blood	H2AFZ	Histone_Modifications
902	0.1	1.25824	-1	11526	44820	147293	720674	H2AFZ_gm12878	GM12878	blood	H2AFZ	Histone_Modifications
903	0.1	1.27497	-1	6384	24499	147293	720674	H2AFZ_hepg2	HepG2	liver	H2AFZ	Histone_Modifications
910	0.1	1.23488	-1	9065	35917	147293	720674	H3K27ac_k562	K562	blood	H3K27ac	Histone_Modifications
905	0.1	1.19343	-1	11324	46426	147293	720674	H3K27ac_gm12878	GM12878	blood	H3K27ac	Histone_Modifications
909	0.1	1.22231	-1	12107	48463	147293	720674	H3K27ac_huvec	HUVEC	blood_vessel	H3K27ac	Histone_Modifications
907	0.1	1.24796	-1	9702	38038	147293	720674	H3K27ac_helas3	HeLa-S3	cervix	H3K27ac	Histone_Modifications
906	0.1	1.3006	-1	4978	18727	147293	720674	H3K27ac_h1hesc	H1HESC	es_cell	H3K27ac	Histone_Modifications
908	0.1	1.21626	-1	9161	36853	147293	720674	H3K27ac_hepg2	HepG2	liver	H3K27ac	Histone_Modifications
916	0.1	1.08264	-1	30108	136067	147293	720674	H3K27me3_k562	K562	blood	H3K27me3	Histone_Modifications
911	0.1	1.20207	-1	6059	24662	147293	720674	H3K27me3_gm12878	GM12878	blood	H3K27me3	Histone_Modifications
915	0.1	1.13985	-1	15225	65353	147293	720674	H3K27me3_huvec	HUVEC	blood_vessel	H3K27me3	Histone_Modifications
913	0.1	1.07477	-1	21309	97007	147293	720674	H3K27me3_helas3	HeLa-S3	cervix	H3K27me3	Histone_Modifications
912	0.1	1.19797	-1	6268	25600	147293	720674	H3K27me3_h1hesc	H1HESC	es_cell	H3K27me3	Histone_Modifications
914	0.1	1.12324	-1	18893	82297	147293	720674	H3K27me3_hepg2	HepG2	liver	H3K27me3	Histone_Modifications
922	0.1	1.1143	-1	10864	47703	147293	720674	H3K36me3_k562	K562	blood	H3K36me3	Histone_Modifications
917	0.1	1.09129	-1	14852	66589	147293	720674	H3K36me3_gm12878	GM12878	blood	H3K36me3	Histone_Modifications
921	0.1	1.09672	-1	14889	66424	147293	720674	H3K36me3_huvec	HUVEC	blood_vessel	H3K36me3	Histone_Modifications
919	0.1	1.10836	-1	11686	51587	147293	720674	H3K36me3_helas3	HeLa-S3	cervix	H3K36me3	Histone_Modifications
918	0.1	1.17544	-1	6030	25100	147293	720674	H3K36me3_h1hesc	H1HESC	es_cell	H3K36me3	Histone_Modifications
920	0.1	1.11236	-1	12602	55431	147293	720674	H3K36me3_hepg2	HepG2	liver	H3K36me3	Histone_Modifications
926	0.1	1.15055	-1	23276	98983	147293	720674	H3K4me1_k562	K562	blood	H3K4me1	Histone_Modifications
923	0.1	1.16865	-1	16538	69240	147293	720674	H3K4me1_gm12878	GM12878	blood	H3K4me1	Histone_Modifications
925	0.1	1.1837	-1	20190	83455	147293	720674	H3K4me1_huvec	HUVEC	blood_vessel	H3K4me1	Histone_Modifications
924	0.1	1.23299	-1	11926	47325	147293	720674	H3K4me1_h1hesc	H1HESC	es_cell	H3K4me1	Histone_Modifications
932	0.1	1.24278	-1	11267	44358	147293	720674	H3K4me2_k562	K562	blood	H3K4me2	Histone_Modifications
927	0.1	1.20189	-1	15033	61198	147293	720674	H3K4me2_gm12878	GM12878	blood	H3K4me2	Histone_Modifications
931	0.1	1.22643	-1	14883	59375	147293	720674	H3K4me2_huvec	HUVEC	blood_vessel	H3K4me2	Histone_Modifications
929	0.1	1.23218	-1	15432	61278	147293	720674	H3K4me2_helas3	HeLa-S3	cervix	H3K4me2	Histone_Modifications
928	0.1	1.2521	-1	11872	46392	147293	720674	H3K4me2_h1hesc	H1HESC	es_cell	H3K4me2	Histone_Modifications
930	0.1	1.21483	-1	15386	61968	147293	720674	H3K4me2_hepg2	HepG2	liver	H3K4me2	Histone_Modifications
938	0.1	1.25955	-1	9771	37956	147293	720674	H3K4me3_k562	K562	blood	H3K4me3	Histone_Modifications
933	0.1	1.21111	-1	11326	45756	147293	720674	H3K4me3_gm12878	GM12878	blood	H3K4me3	Histone_Modifications
937	0.1	1.28996	-1	7091	26896	147293	720674	H3K4me3_huvec	HUVEC	blood_vessel	H3K4me3	Histone_Modifications
935	0.1	1.25502	-1	10896	42479	147293	720674	H3K4me3_helas3	HeLa-S3	cervix	H3K4me3	Histone_Modifications
934	0.1	1.29664	-1	6886	25984	147293	720674	H3K4me3_h1hesc	H1HESC	es_cell	H3K4me3	Histone_Modifications
936	0.1	1.26805	-1	9145	35286	147293	720674	H3K4me3_hepg2	HepG2	liver	H3K4me3	Histone_Modifications
942	0.1	1.14082	-1	10376	44501	147293	720674	H3K79me2_k562	K562	blood	H3K79me2	Histone_Modifications
939	0.1	1.12423	-1	11266	49031	147293	720674	H3K79me2_gm12878	GM12878	blood	H3K79me2	Histone_Modifications
940	0.1	1.13104	-1	12064	52188	147293	720674	H3K79me2_helas3	HeLa-S3	cervix	H3K79me2	Histone_Modifications
941	0.1	1.12756	-1	10962	47567	147293	720674	H3K79me2_hepg2	HepG2	liver	H3K79me2	Histone_Modifications
948	0.1	1.19319	-1	13358	54776	147293	720674	H3K9ac_k562	K562	blood	H3K9ac	Histone_Modifications
943	0.1	1.2305	-1	8548	33989	147293	720674	H3K9ac_gm12878	GM12878	blood	H3K9ac	Histone_Modifications
947	0.1	1.2673	-1	9274	35805	147293	720674	H3K9ac_huvec	HUVEC	blood_vessel	H3K9ac	Histone_Modifications
945	0.1	1.23157	-1	9447	37531	147293	720674	H3K9ac_helas3	HeLa-S3	cervix	H3K9ac	Histone_Modifications
944	0.1	1.31414	-1	5278	19651	147293	720674	H3K9ac_h1hesc	H1HESC	es_cell	H3K9ac	Histone_Modifications
946	0.1	1.23831	-1	8872	35055	147293	720674	H3K9ac_hepg2	HepG2	liver	H3K9ac	Histone_Modifications
950	0.1	1.35563	-1	1904	6872	147293	720674	H3K9me3_k562	K562	blood	H3K9me3	Histone_Modifications
949	0.1	1.23824	-1	8543	33757	147293	720674	H3K9me3_gm12878	GM12878	blood	H3K9me3	Histone_Modifications
956	0.1	1.17381	-1	5900	24593	147293	720674	H4K20me1_k562	K562	blood	H4K20me1	Histone_Modifications
951	0.1	1.29406	-1	1776	6715	147293	720674	H4K20me1_gm12878	GM12878	blood	H4K20me1	Histone_Modifications
955	0.1	1.20758	-1	2261	9161	147293	720674	H4K20me1_huvec	HUVEC	blood_vessel	H4K20me1	Histone_Modifications
953	0.1	1.25292	-1	3098	12098	147293	720674	H4K20me1_helas3	HeLa-S3	cervix	H4K20me1	Histone_Modifications
952	0.1	1.1958	-1	3262	13347	147293	720674	H4K20me1_h1hesc	H1HESC	es_cell	H4K20me1	Histone_Modifications
954	0.1	1.1886	-1	5317	21887	147293	720674	H4K20me1_hepg2	HepG2	liver	H4K20me1	Histone_Modifications
147	1e-08	8.14076	0.00213812	6	75880	7	720674	wgEncodeOpenChromDnaseHuh75AlnAllReps.30000000.twopass.merge150.wgt10.zgt2.wig	Huh-7.5	liver	hotspots	Hotspots
113	1e-08	9.93222	0.00403714	5	51828	7	720674	NB4-DS12543.twopass.merge150.wgt10.zgt2.wig	NB4	blood	hotspots	Hotspots
83	1e-08	10.3937	0.00409165	5	49527	7	720674	HMF-DS13363.twopass.merge150.wgt10.zgt2.wig	HMF	breast	hotspots	Hotspots
95	1e-08	9.37031	0.00420698	5	54936	7	720674	HPdLF-DS13573.twopass.merge150.wgt10.zgt2.wig	HPdLF	epithelium	hotspots	Hotspots
539	1e-08	10.2104	0.00507099	5	50416	7	720674	UW.Fibroblasts_Fetal_Skin_Scalp.ChromatinAccessibility.H-24259.DS19449.twopass.merge150.wgt10.zgt2.wig	Fibroblasts_Fetal_Skin_Scalp	fibroblast	hotspots	Hotspots
155	1e-08	6.37285	0.00547345	6	96930	7	720674	wgEncodeOpenChromDnaseOsteoblAlnAllReps.30000000.twopass.merge150.wgt10.zgt2.wig	Osteobl	bone	hotspots	Hotspots
537	1e-08	8.70407	0.00559284	5	59141	7	720674	UW.Fibroblasts_Fetal_Skin_Quadriceps_Right.ChromatinAccessibility.H-24259.DS19948.twopass.merge150.wgt10.zgt2.wig	Fibroblasts_Fetal_Skin_Quadriceps_Right	fibroblast	hotspots	Hotspots
106	1e-08	9.48111	0.006035	5	54294	7	720674	HVMF-DS13981.twopass.merge150.wgt10.zgt2.wig	HVMF	connective	hotspots	Hotspots
345	1e-08	8.13013	0.00713267	5	63316	7	720674	UW.Fetal_Intestine_Large.ChromatinAccessibility.H-23808.DS17422.twopass.merge150.wgt10.zgt2.wig	Fetal_Intestine_Large	fetal_intestine,_large	hotspots	Hotspots
143	1e-08	9.22819	0.00773395	5	55782	7	720674	wgEncodeOpenChromDnaseHelas3Ifna4hAlnAllReps.30000000.twopass.merge150.wgt10.zgt2.wig	HeLa-S3	cervix	hotspots	Hotspots
92	1e-08	8.54272	0.00888099	5	60258	7	720674	HNPCEpiC-DS12467.twopass.merge150.wgt10.zgt2.wig	HNPCEpiC	epithelium	hotspots	Hotspots
161	1e-08	7.82107	0.0110132	5	65818	7	720674	wgEncodeOpenChromDnaseT47dAlnAllReps.30000000.twopass.merge150.wgt10.zgt2.wig	T-47D	breast	hotspots	Hotspots
61	1e-08	8.19054	0.0115875	5	62849	7	720674	HAc-DS14765.twopass.merge150.wgt10.zgt2.wig	HAc	cerebellar	hotspots	Hotspots
65	1e-08	7.64078	0.0141643	5	67371	7	720674	HBMEC-DS13817.twopass.merge150.wgt10.zgt2.wig	HBMEC	blood_vessel	hotspots	Hotspots
587	1e-08	7.67061	0.014556	5	67109	7	720674	UW.Penis_Foreskin_Keratinocyte_Primary_Cells.ChromatinAccessibility.skin02.DS18718.twopass.merge150.wgt10.zgt2.wig	Penis_Foreskin_Keratinocyte_Primary_Cells	skin	hotspots	Hotspots
148	1e-08	7.77723	0.0184162	5	66189	7	720674	wgEncodeOpenChromDnaseHuh7AlnAllReps.30000000.twopass.merge150.wgt10.zgt2.wig	Huh-7	liver	hotspots	Hotspots
162	1e-08	7.71256	0.0187617	5	66744	7	720674	wgEncodeOpenChromDnaseUrotsaAlnAllReps.30000000.twopass.merge150.wgt10.zgt2.wig	Urothelia	urothelium	hotspots	Hotspots
51	1e-08	8.5997	0.0189753	4	47887	7	720674	CACO2-DS8235.twopass.merge150.wgt10.zgt2.wig	Caco-2	colon	hotspots	Hotspots
511	1e-08	6.56122	0.0193798	5	78456	7	720674	UW.Fetal_Stomach.ChromatinAccessibility.H-24005.DS17963.twopass.merge150.wgt10.zgt2.wig	Fetal_Stomach	fetal_stomach	hotspots	Hotspots
469	1e-08	7.41665	0.0198413	5	69407	7	720674	UW.Fetal_Placenta.ChromatinAccessibility.H-24409.DS20346.twopass.merge150.wgt10.zgt2.wig	Fetal_Placenta	fetal_placenta	hotspots	Hotspots
361	1e-08	8.64537	0.0199601	4	47634	7	720674	UW.Fetal_Intestine_Small.ChromatinAccessibility.H-23808.DS17425.twopass.merge150.wgt10.zgt2.wig	Fetal_Intestine_Small	fetal_intestine,_small	hotspots	Hotspots
447	1e-08	6.80243	0.0229885	5	75674	7	720674	UW.Fetal_Muscle_Back.ChromatinAccessibility.H-24409.DS20244.twopass.merge150.wgt10.zgt2.wig	Fetal_Muscle_Back	fetal_muscle	hotspots	Hotspots
119	1e-08	7.18728	0.0232558	5	71622	7	720674	NT2_D1-DS14575.hg19.twopass.merge150.wgt10.zgt2.wig	NT2-D1	testis	hotspots	Hotspots
423	1e-08	6.74768	0.0233645	5	76288	7	720674	UW.Fetal_Muscle_Arm.ChromatinAccessibility.H-24042.DS18176.twopass.merge150.wgt10.zgt2.wig	Fetal_Muscle_Arm	fetal_muscle	hotspots	Hotspots
159	1e-08	6.4428	0.0251889	5	79898	7	720674	wgEncodeOpenChromDnaseProgfibAlnAllReps.30000000.twopass.merge150.wgt10.zgt2.wig	ProgFib	skin	hotspots	Hotspots
129	1e-08	6.25499	0.025641	5	82297	7	720674	wgEncodeOpenChromDnase8988tAlnAllReps.30000000.twopass.merge150.wgt10.zgt2.wig	8988T	liver	hotspots	Hotspots
53	1e-08	7.63962	0.0265957	4	53905	7	720674	CD20-DS17541.hg19.twopass.merge150.wgt10.zgt2.wig	CD20+	blood	hotspots	Hotspots
64	1e-08	6.12483	0.0292398	5	84046	7	720674	HAsp-DS14790.twopass.merge150.wgt10.zgt2.wig	HA-sp	spinal_cord	hotspots	Hotspots
487	1e-08	6.26649	0.03003	5	82146	7	720674	UW.Fetal_Renal_Pelvis.ChromatinAccessibility.H-23914.DS17760.twopass.merge150.wgt10.zgt2.wig	Fetal_Renal_Pelvis	fetal_renal_pelvis	hotspots	Hotspots
356	1e-08	7.17856	0.0308642	5	71709	7	720674	UW.Fetal_Intestine_Small.ChromatinAccessibility.H-23663.DS16822.twopass.merge150.wgt10.zgt2.wig	Fetal_Intestine_Small	fetal_intestine,_small	hotspots	Hotspots
141	1e-08	6.49417	0.0310559	5	79266	7	720674	wgEncodeOpenChromDnaseGm19240AlnAllReps.30000000.twopass.merge150.wgt10.zgt2.wig	GM19240	blood	hotspots	Hotspots
297	1e-08	8.37275	0.0338983	4	49185	7	720674	UW.CD19_Primary_Cells.ChromatinAccessibility.RO_01701.DS17440.twopass.merge150.wgt10.zgt2.wig	CD19_Primary_Cells	blood	hotspots	Hotspots
71	1e-08	9.24033	0.0347222	4	44567	7	720674	HCT116-DS13551.twopass.merge150.wgt10.zgt2.wig	HCT-116	colon	hotspots	Hotspots
538	1e-08	8.44244	0.0383142	4	48779	7	720674	UW.Fibroblasts_Fetal_Skin_Scalp.ChromatinAccessibility.H-24259.DS19444.twopass.merge150.wgt10.zgt2.wig	Fibroblasts_Fetal_Skin_Scalp	fibroblast	hotspots	Hotspots
425	1e-08	5.87795	0.0395257	5	87576	7	720674	UW.Fetal_Muscle_Arm.ChromatinAccessibility.H-24089.DS18452.twopass.merge150.wgt10.zgt2.wig	Fetal_Muscle_Arm	fetal_muscle	hotspots	Hotspots
579	1e-08	7.89293	0.0396825	4	52175	7	720674	UW.Mobilized_CD8_Primary_Cells.ChromatinAccessibility.RO_01679.DS16962.twopass.merge150.wgt10.zgt2.wig	Mobilized_CD8_Primary_Cells	blood	hotspots	Hotspots
59	1e-08	7.86775	0.0406504	4	52342	7	720674	GM12865-DS12436.twopass.merge150.wgt10.zgt2.wig	GM12865	blood	hotspots	Hotspots
69	1e-08	7.76377	0.0408163	4	53043	7	720674	HConF-DS11642.twopass.merge150.wgt10.zgt2.wig	HConF	eye	hotspots	Hotspots
584	1e-08	7.05035	0.0408163	5	73013	7	720674	UW.Penis_Foreskin_Keratinocyte_Primary_Cells.ChromatinAccessibility.skin01.DS18692.twopass.merge150.wgt10.zgt2.wig	Penis_Foreskin_Keratinocyte_Primary_Cells	skin	hotspots	Hotspots
536	1e-08	7.79153	0.0413223	4	52854	7	720674	UW.Fibroblasts_Fetal_Skin_Quadriceps_Right.ChromatinAccessibility.H-24259.DS19943.twopass.merge150.wgt10.zgt2.wig	Fibroblasts_Fetal_Skin_Quadriceps_Right	fibroblast	hotspots	Hotspots
149	1e-08	6.13768	0.042735	5	83870	7	720674	wgEncodeOpenChromDnaseIpsAlnAllReps.30000000.twopass.merge150.wgt10.zgt2.wig	iPS	ips_cell	hotspots	Hotspots
45	1e-08	7.647	0.0458716	4	53853	7	720674	AG09309-DS12352.twopass.merge150.wgt10.zgt2.wig	AG09309	skin	hotspots	Hotspots
133	1e-08	5.86783	0.0490196	5	87727	7	720674	wgEncodeOpenChromDnaseFibroblAlnAllReps.30000000.twopass.merge150.wgt10.zgt2.wig	Fibrobl	skin	hotspots	Hotspots
466	1e-08	5.85701	0.0507614	5	87889	7	720674	UW.Fetal_Placenta.ChromatinAccessibility.H-23887.DS17639.twopass.merge150.wgt10.zgt2.wig	Fetal_Placenta	fetal_placenta	hotspots	Hotspots
503	1e-08	6.13563	0.0518135	5	83898	7	720674	UW.Fetal_Spinal_Cord.ChromatinAccessibility.H-24493.DS20530.twopass.merge150.wgt10.zgt2.wig	Fetal_Spinal_Cord	fetal_spinal_cord	hotspots	Hotspots
70	1e-08	7.13567	0.0558659	4	57712	7	720674	HCPEpiC-DS12447.twopass.merge150.wgt10.zgt2.wig	HCPEpiC	epithelium	hotspots	Hotspots
117	1e-08	5.88763	0.0625	5	87432	7	720674	NHEK-all.twopass.merge150.wgt10.zgt2.wig	NHEK	skin	hotspots	Hotspots
505	1e-08	5.72075	0.0636943	4	71986	7	720674	UW.Fetal_Stomach.ChromatinAccessibility.H-23589.DS16530.twopass.merge150.wgt10.zgt2.wig	Fetal_Stomach	fetal_stomach	hotspots	Hotspots
115	1e-08	6.57461	0.0641026	4	62637	7	720674	NHDF_Ad-DS12863.twopass.merge150.wgt10.zgt2.wig	NHDF-Ad	skin	hotspots	Hotspots
86	1e-08	6.80369	0.0645161	4	60528	7	720674	HMVEC_dBlNeo-DS13242.twopass.merge150.wgt10.zgt2.wig	HMVEC-dBl-Neo	blood_vessel	hotspots	Hotspots
489	1e-08	5.39489	0.0671141	4	76334	7	720674	UW.Fetal_Renal_Pelvis.ChromatinAccessibility.H-24078.DS18431.twopass.merge150.wgt10.zgt2.wig	Fetal_Renal_Pelvis	fetal_renal_pelvis	hotspots	Hotspots
165	1e-08	6.15097	0.0684932	4	66951	7	720674	WI_38_TAM-DS14323.twopass.merge150.wgt10.zgt2.wig	WI-38	embryonic_lung	hotspots	Hotspots
582	1e-08	7.43735	0.0694444	4	55371	7	720674	UW.Penis_Foreskin_Fibroblast_Primary_Cells.ChromatinAccessibility.skin02.DS18252.twopass.merge150.wgt10.zgt2.wig	Penis_Foreskin_Fibroblast_Primary_Cells	fibroblast	hotspots	Hotspots
151	1e-08	6.38639	0.0714286	4	64483	7	720674	wgEncodeOpenChromDnaseMcf7HypoxlacAlnAllReps.30000000.twopass.merge150.wgt10.zgt2.wig	MCF-7	breast	hotspots	Hotspots
72	1e-08	7.04015	0.0735294	4	58495	7	720674	HEEpiC-DS12763.twopass.merge150.wgt10.zgt2.wig	HEEpiC	epithelium	hotspots	Hotspots
392	1e-08	6.08616	0.0735294	4	67664	7	720674	UW.Fetal_Lung.ChromatinAccessibility.H-23284.DS14820.twopass.merge150.wgt10.zgt2.wig	Fetal_Lung	fetal_lung	hotspots	Hotspots
150	1e-08	6.23252	0.078125	4	66075	7	720674	wgEncodeOpenChromDnaseLncapAndroAlnAllReps.30000000.twopass.merge150.wgt10.zgt2.wig	LNCaP	prostate	hotspots	Hotspots
78	1e-08	6.04417	0.0787402	4	68134	7	720674	HFF_MyC-DS15079.twopass.merge150.wgt10.zgt2.wig	HFF-Myc	foreskin	hotspots	Hotspots
508	1e-08	7.11569	0.08	4	57874	7	720674	UW.Fetal_Stomach.ChromatinAccessibility.H-23887.DS17659.twopass.merge150.wgt10.zgt2.wig	Fetal_Stomach	fetal_stomach	hotspots	Hotspots
140	1e-08	6.39065	0.0813008	4	64440	7	720674	wgEncodeOpenChromDnaseGm19239AlnAllReps.30000000.twopass.merge150.wgt10.zgt2.wig	GM19239	blood	hotspots	Hotspots
90	1e-08	7.29313	0.0813008	4	56466	7	720674	HMVEC_LBl-DS13372.twopass.merge150.wgt10.zgt2.wig	HMVEC-LBl	blood_vessel	hotspots	Hotspots
292	1e-08	7.32869	0.0819672	4	56192	7	720674	UW.Breast_vHMEC.ChromatinAccessibility.RM035.DS18438.twopass.merge150.wgt10.zgt2.wig	Breast_vHMEC	breast	hotspots	Hotspots
548	1e-08	7.44825	0.0847458	4	55290	7	720674	UW.H1_Derived_Mesenchymal_Stem_Cells.ChromatinAccessibility.DS20671.twopass.merge150.wgt10.zgt2.wig	H1_Derived_Mesenchymal_Stem_Cells	es_cell	hotspots	Hotspots
135	1e-08	5.88987	0.0854701	4	69919	7	720674	wgEncodeOpenChromDnaseGlioblaAlnAllReps.30000000.twopass.merge150.wgt10.zgt2.wig	Gliobla	brain	hotspots	Hotspots
48	1e-08	7.70076	0.0869565	4	53477	7	720674	AoAF-DS13523.twopass.merge150.wgt10.zgt2.wig	AoAF	blood_vessel	hotspots	Hotspots
465	1e-08	4.72974	0.0909091	4	87069	7	720674	UW.Fetal_Muscle_Upper_Trunk.ChromatinAccessibility.H-23887.DS17664.twopass.merge150.wgt10.zgt2.wig	Fetal_Muscle_Upper_Trunk	fetal_muscle,_upper_trunk	hotspots	Hotspots
502	1e-08	6.105	0.0917431	5	84319	7	720674	UW.Fetal_Spinal_Cord.ChromatinAccessibility.H-24409.DS20351.twopass.merge150.wgt10.zgt2.wig	Fetal_Spinal_Cord	fetal_spinal_cord	hotspots	Hotspots
580	1e-08	5.21402	0.0925926	4	78982	7	720674	UW.Penis_Foreskin_Fibroblast_Primary_Cells.ChromatinAccessibility.skin01.DS18224.twopass.merge150.wgt10.zgt2.wig	Penis_Foreskin_Fibroblast_Primary_Cells	fibroblast	hotspots	Hotspots
541	1e-08	6.89655	0.0934579	4	59713	7	720674	UW.Fibroblasts_Fetal_Skin_Upper_Back.ChromatinAccessibility.H-24259.DS19706.twopass.merge150.wgt10.zgt2.wig	Fibroblasts_Fetal_Skin_Upper_Back	fibroblast	hotspots	Hotspots
142	1e-08	6.3853	0.0943396	4	64494	7	720674	wgEncodeOpenChromDnaseH9esAlnAllReps.30000000.twopass.merge150.wgt10.zgt2.wig	H9ES	es_cell	hotspots	Hotspots
550	1e-08	7.21139	0.0943396	4	57106	7	720674	UW.H1_Derived_Neuronal_Progenitor_Cultured_Cells.ChromatinAccessibility.DS18739.twopass.merge150.wgt10.zgt2.wig	H1_Derived_Neuronal_Progenitor_Cultured_Cells	es_cell	hotspots	Hotspots
127	1e-08	9.05961	0.0990099	3	34092	7	720674	SKNSH-DS8482.twopass.merge150.wgt10.zgt2.wig	SK-N-SH	brain	hotspots	Hotspots
100	1e-08	6.3985	0.0990099	4	64361	7	720674	HRPEpiC-DS12583.twopass.merge150.wgt10.zgt2.wig	HRPEpiC	epithelium	hotspots	Hotspots
348	1e-08	5.09362	0.0990099	4	80849	7	720674	UW.Fetal_Intestine_Large.ChromatinAccessibility.H-23887.DS17647.twopass.merge150.wgt10.zgt2.wig	Fetal_Intestine_Large	fetal_intestine,_large	hotspots	Hotspots
377	1e-08	5.22209	0.0990099	4	78860	7	720674	UW.Fetal_Kidney_Left.ChromatinAccessibility.H-23758.DS17140.twopass.merge150.wgt10.zgt2.wig	Fetal_Kidney_Left	fetal_kidney	hotspots	Hotspots
391	1e-08	7.03522	0.0990099	4	58536	7	720674	UW.Fetal_Lung.ChromatinAccessibility.H-23284.DS14809.twopass.merge150.wgt10.zgt2.wig	Fetal_Lung	fetal_lung	hotspots	Hotspots
449	1e-08	5.90482	0.0990099	4	69742	7	720674	UW.Fetal_Muscle_Leg.ChromatinAccessibility.H-24078.DS18386.twopass.merge150.wgt10.zgt2.wig	Fetal_Muscle_Leg	fetal_muscle	hotspots	Hotspots
456	1e-08	5.3241	0.0990099	4	77349	7	720674	UW.Fetal_Muscle_Leg.ChromatinAccessibility.H-24259.DS19291.twopass.merge150.wgt10.zgt2.wig	Fetal_Muscle_Leg	fetal_muscle	hotspots	Hotspots
436	1e-08	5.71123	0.0990099	4	72106	7	720674	UW.Fetal_Muscle_Back.ChromatinAccessibility.H-23964.DS17850.twopass.merge150.wgt10.zgt2.wig	Fetal_Muscle_Back	fetal_muscle	hotspots	Hotspots
471	1e-08	5.35344	0.0990099	4	76925	7	720674	UW.Fetal_Renal_Cortex.ChromatinAccessibility.H-23790.DS17387.twopass.merge150.wgt10.zgt2.wig	Fetal_Renal_Cortex	fetal_renal_cortex	hotspots	Hotspots
476	1e-08	5.70577	0.0990099	4	72175	7	720674	UW.Fetal_Renal_Cortex.ChromatinAccessibility.H-24259.DS19388.twopass.merge150.wgt10.zgt2.wig	Fetal_Renal_Cortex	fetal_renal_cortex	hotspots	Hotspots
66	1e-08	6.39522	0.0990099	4	64394	7	720674	HCFaa-DS13480.twopass.merge150.wgt10.zgt2.wig	HCFaa	heart	hotspots	Hotspots
549	1e-08	6.54556	0.108911	4	62915	7	720674	UW.H1_Derived_Mesenchymal_Stem_Cells.ChromatinAccessibility.DS21042.twopass.merge150.wgt10.zgt2.wig	H1_Derived_Mesenchymal_Stem_Cells	es_cell	hotspots	Hotspots
362	1e-08	5.59461	0.108911	4	73609	7	720674	UW.Fetal_Intestine_Small.ChromatinAccessibility.H-23864.DS17844.twopass.merge150.wgt10.zgt2.wig	Fetal_Intestine_Small	fetal_intestine,_small	hotspots	Hotspots
371	1e-08	5.35574	0.108911	5	96115	7	720674	UW.Fetal_Kidney.ChromatinAccessibility.H-23855.DS17522.twopass.merge150.wgt10.zgt2.wig	Fetal_Kidney	fetal_kidney	hotspots	Hotspots
403	1e-08	6.88122	0.108911	4	59846	7	720674	UW.Fetal_Lung_Left.ChromatinAccessibility.H-23914.DS17739.twopass.merge150.wgt10.zgt2.wig	Fetal_Lung_Left	fetal_lung	hotspots	Hotspots
444	1e-08	4.86841	0.108911	4	84589	7	720674	UW.Fetal_Muscle_Back.ChromatinAccessibility.H-24272.DS19384.twopass.merge150.wgt10.zgt2.wig	Fetal_Muscle_Back	fetal_muscle	hotspots	Hotspots
426	1e-08	4.83969	0.108911	4	85091	7	720674	UW.Fetal_Muscle_Arm.ChromatinAccessibility.H-24111.DS18473.twopass.merge150.wgt10.zgt2.wig	Fetal_Muscle_Arm	fetal_muscle	hotspots	Hotspots
495	1e-08	5.10682	0.108911	4	80640	7	720674	UW.Fetal_Renal_Pelvis_Left.ChromatinAccessibility.H-24232.DS19238.twopass.merge150.wgt10.zgt2.wig	Fetal_Renal_Pelvis_Left	fetal_renal_pelvis	hotspots	Hotspots
534	1e-08	6.84701	0.108911	4	60145	7	720674	UW.Fibroblasts_Fetal_Skin_Quadriceps_Left.ChromatinAccessibility.H-24259.DS20046.twopass.merge150.wgt10.zgt2.wig	Fibroblasts_Fetal_Skin_Quadriceps_Left	fibroblast	hotspots	Hotspots
559	1e-08	7.21961	0.108911	4	57041	7	720674	UW.iPS_DF_19.7.ChromatinAccessibility.DS15148.twopass.merge150.wgt10.zgt2.wig	iPS_DF_19.7	ips_cell	hotspots	Hotspots
586	1e-08	6.1119	0.108911	4	67379	7	720674	UW.Penis_Foreskin_Keratinocyte_Primary_Cells.ChromatinAccessibility.skin02.DS18714.twopass.merge150.wgt10.zgt2.wig	Penis_Foreskin_Keratinocyte_Primary_Cells	skin	hotspots	Hotspots
300	1e-08	8.03968	0.118812	3	38417	7	720674	UW.CD3_Primary_Cells.ChromatinAccessibility.CB6_1-4-2011.DS17706.twopass.merge150.wgt10.zgt2.wig	CD3_Primary_Cells	blood	hotspots	Hotspots
97	1e-08	7.60014	0.118812	4	54185	7	720674	HRCE-DS10666.twopass.merge150.wgt10.zgt2.wig	HRCEpiC	epithelium	hotspots	Hotspots
368	1e-08	6.35633	0.118812	4	64788	7	720674	UW.Fetal_Kidney.ChromatinAccessibility.H-22676.DS12635.twopass.merge150.wgt10.zgt2.wig	Fetal_Kidney	fetal_kidney	hotspots	Hotspots
373	1e-08	5.79399	0.118812	4	71076	7	720674	UW.Fetal_Kidney.ChromatinAccessibility.H-24507.DS20564.twopass.merge150.wgt10.zgt2.wig	Fetal_Kidney	fetal_kidney	hotspots	Hotspots
398	1e-08	4.89794	0.118812	4	84079	7	720674	UW.Fetal_Lung_Left.ChromatinAccessibility.H-23640.DS18170.twopass.merge150.wgt10.zgt2.wig	Fetal_Lung_Left	fetal_lung	hotspots	Hotspots
405	1e-08	4.89038	0.118812	4	84209	7	720674	UW.Fetal_Lung_Left.ChromatinAccessibility.H-24005.DS17959.twopass.merge150.wgt10.zgt2.wig	Fetal_Lung_Left	fetal_lung	hotspots	Hotspots
448	1e-08	5.17127	0.118812	4	79635	7	720674	UW.Fetal_Muscle_Leg.ChromatinAccessibility.H-23808.DS17429.twopass.merge150.wgt10.zgt2.wig	Fetal_Muscle_Leg	fetal_muscle	hotspots	Hotspots
450	1e-08	4.81637	0.118812	4	85503	7	720674	UW.Fetal_Muscle_Leg.ChromatinAccessibility.H-24089.DS18456.twopass.merge150.wgt10.zgt2.wig	Fetal_Muscle_Leg	fetal_muscle	hotspots	Hotspots
421	1e-08	5.51578	0.118812	4	74661	7	720674	UW.Fetal_Muscle_Arm.ChromatinAccessibility.H-23964.DS17848.twopass.merge150.wgt10.zgt2.wig	Fetal_Muscle_Arm	fetal_muscle	hotspots	Hotspots
431	1e-08	5.12742	0.118812	4	80316	7	720674	UW.Fetal_Muscle_Arm.ChromatinAccessibility.H-24244.DS19270.twopass.merge150.wgt10.zgt2.wig	Fetal_Muscle_Arm	fetal_muscle	hotspots	Hotspots
515	1e-08	5.63025	0.118812	4	73143	7	720674	UW.Fetal_Stomach.ChromatinAccessibility.H-24507.DS20546.twopass.merge150.wgt10.zgt2.wig	Fetal_Stomach	fetal_stomach	hotspots	Hotspots
570	1e-08	6.79157	0.128713	3	45477	7	720674	UW.Mobilized_CD34_Primary_Cells.ChromatinAccessibility.RO_01535.DS12274.twopass.merge150.wgt10.zgt2.wig	Mobilized_CD34_Primary_Cells	blood	hotspots	Hotspots
459	1e-08	5.08399	0.128713	4	81002	7	720674	UW.Fetal_Muscle_Leg.ChromatinAccessibility.H-24409.DS20239.twopass.merge150.wgt10.zgt2.wig	Fetal_Muscle_Leg	fetal_muscle	hotspots	Hotspots
424	1e-08	6.19576	0.128713	4	66467	7	720674	UW.Fetal_Muscle_Arm.ChromatinAccessibility.H-24078.DS18379.twopass.merge150.wgt10.zgt2.wig	Fetal_Muscle_Arm	fetal_muscle	hotspots	Hotspots
561	1e-08	5.76996	0.128713	4	71372	7	720674	UW.iPS_DF_6.9.ChromatinAccessibility.DS15164.twopass.merge150.wgt10.zgt2.wig	iPS_DF_6.9	ips_cell	hotspots	Hotspots
558	1e-08	6.2231	0.128713	4	66175	7	720674	UW.iPS_DF_19.11.ChromatinAccessibility.DS15153.twopass.merge150.wgt10.zgt2.wig	iPS_DF_19.11	ips_cell	hotspots	Hotspots
457	1e-08	5.1505	0.138614	4	79956	7	720674	UW.Fetal_Muscle_Leg.ChromatinAccessibility.H-24279.DS19436.twopass.merge150.wgt10.zgt2.wig	Fetal_Muscle_Leg	fetal_muscle	hotspots	Hotspots
432	1e-08	5.13266	0.138614	4	80234	7	720674	UW.Fetal_Muscle_Arm.ChromatinAccessibility.H-24259.DS19295.twopass.merge150.wgt10.zgt2.wig	Fetal_Muscle_Arm	fetal_muscle	hotspots	Hotspots
523	1e-08	4.77969	0.138614	4	86159	7	720674	UW.Fetal_Thymus.ChromatinAccessibility.H-24078.DS18382.twopass.merge150.wgt10.zgt2.wig	Fetal_Thymus	fetal_thymus	hotspots	Hotspots
163	1e-08	5.6662	0.138614	4	72679	7	720674	wgEncodeOpenChromDnaseUrotsaUt189AlnAllReps.30000000.twopass.merge150.wgt10.zgt2.wig	Urothelia	urothelium	hotspots	Hotspots
139	1e-08	5.67988	0.148515	4	72504	7	720674	wgEncodeOpenChromDnaseGm19238AlnAllReps.30000000.twopass.merge150.wgt10.zgt2.wig	GM19238	blood	hotspots	Hotspots
295	1e-08	6.38695	0.148515	3	48358	7	720674	UW.CD19_Primary_Cells.ChromatinAccessibility.RO_01679.DS17186.twopass.merge150.wgt10.zgt2.wig	CD19_Primary_Cells	blood	hotspots	Hotspots
296	1e-08	6.96557	0.148515	3	44341	7	720674	UW.CD19_Primary_Cells.ChromatinAccessibility.RO_01689.DS17281.twopass.merge150.wgt10.zgt2.wig	CD19_Primary_Cells	blood	hotspots	Hotspots
367	1e-08	5.8567	0.148515	4	70315	7	720674	UW.Fetal_Kidney.ChromatinAccessibility.H-22337.DS10986.twopass.merge150.wgt10.zgt2.wig	Fetal_Kidney	fetal_kidney	hotspots	Hotspots
386	1e-08	4.98124	0.148515	4	82673	7	720674	UW.Fetal_Lung.ChromatinAccessibility.H-22934B.DS13507.twopass.merge150.wgt10.zgt2.wig	Fetal_Lung	fetal_lung	hotspots	Hotspots
439	1e-08	5.20111	0.148515	4	79178	7	720674	UW.Fetal_Muscle_Back.ChromatinAccessibility.H-24089.DS18454.twopass.merge150.wgt10.zgt2.wig	Fetal_Muscle_Back	fetal_muscle	hotspots	Hotspots
420	1e-08	5.08544	0.148515	4	80979	7	720674	UW.Fetal_Muscle_Arm.ChromatinAccessibility.H-23941.DS17825.twopass.merge150.wgt10.zgt2.wig	Fetal_Muscle_Arm	fetal_muscle	hotspots	Hotspots
472	1e-08	5.00838	0.148515	4	82225	7	720674	UW.Fetal_Renal_Cortex.ChromatinAccessibility.H-23833.DS17455.twopass.merge150.wgt10.zgt2.wig	Fetal_Renal_Cortex	fetal_renal_cortex	hotspots	Hotspots
475	1e-08	4.73431	0.148515	4	86985	7	720674	UW.Fetal_Renal_Cortex.ChromatinAccessibility.H-24078.DS18428.twopass.merge150.wgt10.zgt2.wig	Fetal_Renal_Cortex	fetal_renal_cortex	hotspots	Hotspots
493	1e-08	5.66285	0.148515	4	72722	7	720674	UW.Fetal_Renal_Pelvis_Left.ChromatinAccessibility.H-24111.DS18666.twopass.merge150.wgt10.zgt2.wig	Fetal_Renal_Pelvis_Left	fetal_renal_pelvis	hotspots	Hotspots
500	1e-08	6.6289	0.148515	4	62124	7	720674	UW.Fetal_Skin.ChromatinAccessibility.H-22337.DS10987.twopass.merge150.wgt10.zgt2.wig	Fetal_Skin	fetal_skin	hotspots	Hotspots
47	1e-08	6.4858	0.148515	3	47621	7	720674	AG10803-DS12384.twopass.merge150.wgt10.zgt2.wig	AG10803	skin	hotspots	Hotspots
152	1e-08	4.52433	0.158416	4	91022	7	720674	wgEncodeOpenChromDnaseMedulloAlnAllReps.30000000.twopass.merge150.wgt10.zgt2.wig	Medullo	brain	hotspots	Hotspots
164	1e-08	6.29877	0.158416	3	49035	7	720674	WI_38-DS14315.twopass.merge150.wgt10.zgt2.wig	WI-38	embryonic_lung	hotspots	Hotspots
158	1e-08	4.73725	0.158416	4	86931	7	720674	wgEncodeOpenChromDnasePhteAlnAllReps.30000000.twopass.merge150.wgt10.zgt2.wig	pHTE	epithelium	hotspots	Hotspots
372	1e-08	5.88129	0.158416	4	70021	7	720674	UW.Fetal_Kidney.ChromatinAccessibility.H-23914.DS17753.twopass.merge150.wgt10.zgt2.wig	Fetal_Kidney	fetal_kidney	hotspots	Hotspots
416	1e-08	4.48218	0.158416	4	91878	7	720674	UW.Fetal_Lung_Right.ChromatinAccessibility.H-24089.DS18418.twopass.merge150.wgt10.zgt2.wig	Fetal_Lung_Right	fetal_lung	hotspots	Hotspots
484	1e-08	4.80501	0.158416	4	85705	7	720674	UW.Fetal_Renal_Cortex_Right.ChromatinAccessibility.H-24232.DS19254.twopass.merge150.wgt10.zgt2.wig	Fetal_Renal_Cortex_Right	fetal_renal_cortex	hotspots	Hotspots
144	1e-08	5.61322	0.158416	4	73365	7	720674	wgEncodeOpenChromDnaseHepatocytesAlnAllReps.30000000.twopass.merge150.wgt10.zgt2.wig	Hepatocytes	liver	hotspots	Hotspots
44	1e-08	6.3768	0.158416	3	48435	7	720674	AG04450-DS12270.twopass.merge150.wgt10.zgt2.wig	AG04450	lung	hotspots	Hotspots
568	1e-08	6.27459	0.168317	3	49224	7	720674	UW.Mobilized_CD34_Primary_Cells.ChromatinAccessibility.RO_01520.DS12785.twopass.merge150.wgt10.zgt2.wig	Mobilized_CD34_Primary_Cells	blood	hotspots	Hotspots
109	1e-08	5.4246	0.168317	3	56937	7	720674	Jurkat-DS12659.twopass.merge150.wgt10.zgt2.wig	Jurkat	blood	hotspots	Hotspots
137	1e-08	5.33348	0.168317	4	77213	7	720674	wgEncodeOpenChromDnaseGm12892AlnAllReps.30000000.twopass.merge150.wgt10.zgt2.wig	GM12892	blood	hotspots	Hotspots
411	1e-08	4.93645	0.168317	4	83423	7	720674	UW.Fetal_Lung_Right.ChromatinAccessibility.H-23744.DS17101.twopass.merge150.wgt10.zgt2.wig	Fetal_Lung_Right	fetal_lung	hotspots	Hotspots
415	1e-08	4.76664	0.168317	4	86395	7	720674	UW.Fetal_Lung_Right.ChromatinAccessibility.H-24005.DS17954.twopass.merge150.wgt10.zgt2.wig	Fetal_Lung_Right	fetal_lung	hotspots	Hotspots
401	1e-08	4.8657	0.168317	4	84636	7	720674	UW.Fetal_Lung_Left.ChromatinAccessibility.H-23833.DS17464.twopass.merge150.wgt10.zgt2.wig	Fetal_Lung_Left	fetal_lung	hotspots	Hotspots
394	1e-08	4.92547	0.168317	4	83609	7	720674	UW.Fetal_Lung.ChromatinAccessibility.H-23399.DS15461.twopass.merge150.wgt10.zgt2.wig	Fetal_Lung	fetal_lung	hotspots	Hotspots
452	1e-08	5.52059	0.168317	3	55947	7	720674	UW.Fetal_Muscle_Leg.ChromatinAccessibility.H-24143.DS18844.twopass.merge150.wgt10.zgt2.wig	Fetal_Muscle_Leg	fetal_muscle	hotspots	Hotspots
435	1e-08	3.90164	0.168317	4	105549	7	720674	UW.Fetal_Muscle_Back.ChromatinAccessibility.H-23914.DS17767.twopass.merge150.wgt10.zgt2.wig	Fetal_Muscle_Back	fetal_muscle	hotspots	Hotspots
440	1e-08	4.61633	0.168317	4	89208	7	720674	UW.Fetal_Muscle_Back.ChromatinAccessibility.H-24111.DS18468.twopass.merge150.wgt10.zgt2.wig	Fetal_Muscle_Back	fetal_muscle	hotspots	Hotspots
483	1e-08	5.12041	0.168317	4	80426	7	720674	UW.Fetal_Renal_Cortex_Right.ChromatinAccessibility.H-24169.DS18928.twopass.merge150.wgt10.zgt2.wig	Fetal_Renal_Cortex_Right	fetal_renal_cortex	hotspots	Hotspots
498	1e-08	5.53677	0.168317	4	74378	7	720674	UW.Fetal_Renal_Pelvis_Right.ChromatinAccessibility.H-24169.DS18961.twopass.merge150.wgt10.zgt2.wig	Fetal_Renal_Pelvis_Right	fetal_renal_pelvis	hotspots	Hotspots
585	1e-08	6.30224	0.168317	4	65344	7	720674	UW.Penis_Foreskin_Keratinocyte_Primary_Cells.ChromatinAccessibility.skin01.DS18695.twopass.merge150.wgt10.zgt2.wig	Penis_Foreskin_Keratinocyte_Primary_Cells	skin	hotspots	Hotspots
546	1e-08	5.1192	0.178218	4	80445	7	720674	UW.H1.ChromatinAccessibility.DS18873.twopass.merge150.wgt10.zgt2.wig	H1	es_cell	hotspots	Hotspots
413	1e-08	5.33396	0.178218	4	77206	7	720674	UW.Fetal_Lung_Right.ChromatinAccessibility.H-23887.DS17670.twopass.merge150.wgt10.zgt2.wig	Fetal_Lung_Right	fetal_lung	hotspots	Hotspots
414	1e-08	4.35994	0.178218	4	94454	7	720674	UW.Fetal_Lung_Right.ChromatinAccessibility.H-23964.DS17831.twopass.merge150.wgt10.zgt2.wig	Fetal_Lung_Right	fetal_lung	hotspots	Hotspots
393	1e-08	5.88448	0.178218	4	69983	7	720674	UW.Fetal_Lung.ChromatinAccessibility.H-23365.DS15227.twopass.merge150.wgt10.zgt2.wig	Fetal_Lung	fetal_lung	hotspots	Hotspots
451	1e-08	4.36757	0.178218	4	94289	7	720674	UW.Fetal_Muscle_Leg.ChromatinAccessibility.H-24111.DS18471.twopass.merge150.wgt10.zgt2.wig	Fetal_Muscle_Leg	fetal_muscle	hotspots	Hotspots
454	1e-08	5.17419	0.178218	4	79590	7	720674	UW.Fetal_Muscle_Leg.ChromatinAccessibility.H-24218.DS19115.twopass.merge150.wgt10.zgt2.wig	Fetal_Muscle_Leg	fetal_muscle	hotspots	Hotspots
507	1e-08	5.87343	0.178218	3	52586	7	720674	UW.Fetal_Stomach.ChromatinAccessibility.H-23769.DS17325.twopass.merge150.wgt10.zgt2.wig	Fetal_Stomach	fetal_stomach	hotspots	Hotspots
565	1e-08	6.31306	0.188119	3	48924	7	720674	UW.Mobilized_CD34_Primary_Cells.ChromatinAccessibility.RO_01492.DS14206.twopass.merge150.wgt10.zgt2.wig	Mobilized_CD34_Primary_Cells	blood	hotspots	Hotspots
572	1e-08	6.69529	0.188119	3	46131	7	720674	UW.Mobilized_CD34_Primary_Cells.ChromatinAccessibility.RO_01536.DS12339.twopass.merge150.wgt10.zgt2.wig	Mobilized_CD34_Primary_Cells	blood	hotspots	Hotspots
380	1e-08	4.75091	0.188119	4	86681	7	720674	UW.Fetal_Kidney_Right.ChromatinAccessibility.H-23589.DS16441.twopass.merge150.wgt10.zgt2.wig	Fetal_Kidney_Right	fetal_kidney	hotspots	Hotspots
433	1e-08	4.93385	0.188119	4	83467	7	720674	UW.Fetal_Muscle_Arm.ChromatinAccessibility.H-24272.DS19380.twopass.merge150.wgt10.zgt2.wig	Fetal_Muscle_Arm	fetal_muscle	hotspots	Hotspots
485	1e-08	5.14471	0.188119	4	80046	7	720674	UW.Fetal_Renal_Pelvis.ChromatinAccessibility.H-23790.DS17381.twopass.merge150.wgt10.zgt2.wig	Fetal_Renal_Pelvis	fetal_renal_pelvis	hotspots	Hotspots
107	1e-08	5.71001	0.188119	3	54091	7	720674	Ishikawa_E_AllReps.30000000.twopass.merge150.wgt10.zgt2.wig	Ishikawa	uterus	hotspots	Hotspots
110	1e-08	4.65237	0.19802	4	88517	7	720674	K562-all.twopass.merge150.wgt10.zgt2.wig	K562	blood	hotspots	Hotspots
85	1e-08	6.04033	0.19802	3	51133	7	720674	HMVEC_dBlAd-DS13337.twopass.merge150.wgt10.zgt2.wig	HMVEC-dBl-Ad	blood_vessel	hotspots	Hotspots
73	1e-08	4.49475	0.19802	4	91621	7	720674	Hela-all.twopass.merge150.wgt10.zgt2.wig	HeLa-S3	cervix	hotspots	Hotspots
76	1e-08	5.10264	0.19802	4	80706	7	720674	hESCT0-DS11909.twopass.merge150.wgt10.zgt2.wig	hESCT0	es_cell	hotspots	Hotspots
67	1e-08	5.88597	0.19802	3	52474	7	720674	HCF-DS12501.twopass.merge150.wgt10.zgt2.wig	HCF	heart	hotspots	Hotspots
555	1e-08	5.86919	0.19802	3	52624	7	720674	UW.IMR90.ChromatinAccessibility.DS11764.twopass.merge150.wgt10.zgt2.wig	IMR90	lung	hotspots	Hotspots
156	1e-08	5.14838	0.19802	4	79989	7	720674	wgEncodeOpenChromDnasePanisdAlnAllReps.30000000.twopass.merge150.wgt10.zgt2.wig	PanIsletD	pancreas	hotspots	Hotspots
563	1e-08	6.56061	0.207921	3	47078	7	720674	UW.Mobilized_CD34_Primary_Cells.ChromatinAccessibility.RO_01480.DS12771.twopass.merge150.wgt10.zgt2.wig	Mobilized_CD34_Primary_Cells	blood	hotspots	Hotspots
336	1e-08	5.03126	0.207921	4	81851	7	720674	UW.Fetal_Heart.ChromatinAccessibility.H-23663.DS16819.twopass.merge150.wgt10.zgt2.wig	Fetal_Heart	fetal_heart	hotspots	Hotspots
351	1e-08	4.27956	0.207921	4	96228	7	720674	UW.Fetal_Intestine_Large.ChromatinAccessibility.H-23964.DS17841.twopass.merge150.wgt10.zgt2.wig	Fetal_Intestine_Large	fetal_intestine,_large	hotspots	Hotspots
574	1e-08	6.6413	0.217822	3	46506	7	720674	UW.Mobilized_CD34_Primary_Cells.ChromatinAccessibility.RO_01562.DS13196.twopass.merge150.wgt10.zgt2.wig	Mobilized_CD34_Primary_Cells	blood	hotspots	Hotspots
575	1e-08	5.60474	0.217822	3	55107	7	720674	UW.Mobilized_CD34_Primary_Cells.ChromatinAccessibility.RO_01701.DS17112.twopass.merge150.wgt10.zgt2.wig	Mobilized_CD34_Primary_Cells	blood	hotspots	Hotspots
293	1e-08	7.56732	0.217822	3	40815	7	720674	UW.CD14_Primary_Cells.ChromatinAccessibility.RO_01689.DS17391.twopass.merge150.wgt10.zgt2.wig	CD14_Primary_Cells	blood	hotspots	Hotspots
552	1e-08	4.85566	0.217822	4	84811	7	720674	UW.H9.ChromatinAccessibility.DS18517.twopass.merge150.wgt10.zgt2.wig	H9	es_cell	hotspots	Hotspots
379	1e-08	4.59619	0.217822	4	89599	7	720674	UW.Fetal_Kidney_Right.ChromatinAccessibility.H-23435.DS15651.twopass.merge150.wgt10.zgt2.wig	Fetal_Kidney_Right	fetal_kidney	hotspots	Hotspots
462	1e-08	4.95755	0.217822	4	83068	7	720674	UW.Fetal_Muscle_Trunk.ChromatinAccessibility.H-24409.DS20242.twopass.merge150.wgt10.zgt2.wig	Fetal_Muscle_Trunk	fetal_muscle,_trunk	hotspots	Hotspots
96	1e-08	6.26962	0.217822	3	49263	7	720674	HPF-DS13390.twopass.merge150.wgt10.zgt2.wig	HPF	lung	hotspots	Hotspots
562	1e-08	6.3247	0.227723	3	48834	7	720674	UW.Mobilized_CD34_Primary_Cells.ChromatinAccessibility.RO_00738.DS13199.twopass.merge150.wgt10.zgt2.wig	Mobilized_CD34_Primary_Cells	blood	hotspots	Hotspots
138	1e-08	5.45016	0.227723	3	56670	7	720674	wgEncodeOpenChromDnaseGm18507AlnAllReps.30000000.twopass.merge150.wgt10.zgt2.wig	GM18507	blood	hotspots	Hotspots
91	1e-08	6.093	0.227723	3	50691	7	720674	HMVEC_LLy-DS13185.twopass.merge150.wgt10.zgt2.wig	HMVEC-LLy	blood_vessel	hotspots	Hotspots
446	1e-08	4.61825	0.227723	4	89171	7	720674	UW.Fetal_Muscle_Back.ChromatinAccessibility.H-24297.DS19648.twopass.merge150.wgt10.zgt2.wig	Fetal_Muscle_Back	fetal_muscle	hotspots	Hotspots
81	1e-08	5.67508	0.237624	3	54424	7	720674	HL60-DS11809.twopass.merge150.wgt10.zgt2.wig	HL-60	blood	hotspots	Hotspots
88	1e-08	5.95015	0.237624	3	51908	7	720674	HMVEC_dLyNeo-DS13150.twopass.merge150.wgt10.zgt2.wig	HMVEC-dLy-Neo	blood_vessel	hotspots	Hotspots
526	1e-08	5.98497	0.237624	3	51606	7	720674	UW.Fetal_Thymus.ChromatinAccessibility.H-24409.DS20341.twopass.merge150.wgt10.zgt2.wig	Fetal_Thymus	fetal_thymus	hotspots	Hotspots
311	1e-08	6.36078	0.247525	3	48557	7	720674	UW.CD8_Primary_Cells.ChromatinAccessibility.RO_01689.DS17332.twopass.merge150.wgt10.zgt2.wig	CD8_Primary_Cells	blood	hotspots	Hotspots
54	1e-08	5.00446	0.247525	3	61717	7	720674	CD34-DS16814.hg19.twopass.merge150.wgt10.zgt2.wig	CD34+	blood	hotspots	Hotspots
410	1e-08	4.79623	0.247525	4	85862	7	720674	UW.Fetal_Lung_Right.ChromatinAccessibility.H-23640.DS16790.twopass.merge150.wgt10.zgt2.wig	Fetal_Lung_Right	fetal_lung	hotspots	Hotspots
455	1e-08	4.6304	0.247525	4	88937	7	720674	UW.Fetal_Muscle_Leg.ChromatinAccessibility.H-24244.DS19272.twopass.merge150.wgt10.zgt2.wig	Fetal_Muscle_Leg	fetal_muscle	hotspots	Hotspots
437	1e-08	4.02921	0.247525	4	102207	7	720674	UW.Fetal_Muscle_Back.ChromatinAccessibility.H-24005.DS18083.twopass.merge150.wgt10.zgt2.wig	Fetal_Muscle_Back	fetal_muscle	hotspots	Hotspots
160	1e-08	4.50707	0.247525	3	68528	7	720674	wgEncodeOpenChromDnaseStellateAlnAllReps.30000000.twopass.merge150.wgt10.zgt2.wig	Stellate	liver	hotspots	Hotspots
101	1e-08	4.04552	0.247525	4	101795	7	720674	HSMM-all.twopass.merge150.wgt10.zgt2.wig	HSMM	muscle	hotspots	Hotspots
402	1e-08	4.9748	0.257426	3	62085	7	720674	UW.Fetal_Lung_Left.ChromatinAccessibility.H-23887.DS17674.twopass.merge150.wgt10.zgt2.wig	Fetal_Lung_Left	fetal_lung	hotspots	Hotspots
530	1e-08	5.75566	0.257426	3	53662	7	720674	UW.Fibroblasts_Fetal_Skin_Biceps_Left.ChromatinAccessibility.H-24259.DS19857.twopass.merge150.wgt10.zgt2.wig	Fibroblasts_Fetal_Skin_Biceps_Left	fibroblast	hotspots	Hotspots
531	1e-08	5.84056	0.257426	3	52882	7	720674	UW.Fibroblasts_Fetal_Skin_Biceps_Left.ChromatinAccessibility.H-24259.DS19867.twopass.merge150.wgt10.zgt2.wig	Fibroblasts_Fetal_Skin_Biceps_Left	fibroblast	hotspots	Hotspots
108	1e-08	5.49945	0.257426	3	56162	7	720674	Ishikawa_T_AllReps.30000000.twopass.merge150.wgt10.zgt2.wig	Ishikawa	uterus	hotspots	Hotspots
307	1e-08	6.15106	0.267327	2	33475	7	720674	UW.CD56_Primary_Cells.ChromatinAccessibility.RO_01679.DS17189.twopass.merge150.wgt10.zgt2.wig	CD56_Primary_Cells	blood	hotspots	Hotspots
94	1e-08	5.45169	0.267327	3	56654	7	720674	HPAF-DS13411.twopass.merge150.wgt10.zgt2.wig	HPAF	blood_vessel	hotspots	Hotspots
375	1e-08	4.45874	0.267327	4	92361	7	720674	UW.Fetal_Kidney_Left.ChromatinAccessibility.H-23604.DS16579.twopass.merge150.wgt10.zgt2.wig	Fetal_Kidney_Left	fetal_kidney	hotspots	Hotspots
120	1e-08	5.7865	0.267327	3	53376	7	720674	PANC1-DS9955.twopass.merge150.wgt10.zgt2.wig	PANC-1	pancreas	hotspots	Hotspots
355	1e-08	5.66103	0.277228	3	54559	7	720674	UW.Fetal_Intestine_Small.ChromatinAccessibility.H-23640.DS16712.twopass.merge150.wgt10.zgt2.wig	Fetal_Intestine_Small	fetal_intestine,_small	hotspots	Hotspots
583	1e-08	5.41034	0.277228	3	57087	7	720674	UW.Penis_Foreskin_Fibroblast_Primary_Cells.ChromatinAccessibility.skin02.DS18256.twopass.merge150.wgt10.zgt2.wig	Penis_Foreskin_Fibroblast_Primary_Cells	fibroblast	hotspots	Hotspots
102	1e-08	4.12718	0.277228	4	99781	7	720674	HSMM_D-all.twopass.merge150.wgt10.zgt2.wig	HSMM	muscle	hotspots	Hotspots
123	1e-08	5.43682	0.277228	3	56809	7	720674	RWPE_AllReps.30000000.twopass.merge150.wgt10.zgt2.wig	RWPE1	prostate	hotspots	Hotspots
136	1e-08	4.24795	0.287129	3	72708	7	720674	wgEncodeOpenChromDnaseGm12891AlnAllReps.30000000.twopass.merge150.wgt10.zgt2.wig	GM12891	blood	hotspots	Hotspots
126	1e-08	5.56475	0.287129	3	55503	7	720674	SK_N_MC-DS14408.twopass.merge150.wgt10.zgt2.wig	SK-N-MC	brain	hotspots	Hotspots
545	1e-08	5.68898	0.287129	3	54291	7	720674	UW.H1_BMP4_Derived_Trophoblast_Cultured_Cells.ChromatinAccessibility.DS19317.twopass.merge150.wgt10.zgt2.wig	H1_BMP4_Derived_Trophoblast_Cultured_Cells	es_cell	hotspots	Hotspots
369	1e-08	4.6183	0.287129	4	89170	7	720674	UW.Fetal_Kidney.ChromatinAccessibility.H-23524.DS16139.twopass.merge150.wgt10.zgt2.wig	Fetal_Kidney	fetal_kidney	hotspots	Hotspots
460	1e-08	4.11193	0.287129	4	100151	7	720674	UW.Fetal_Muscle_Lower_Limb_Skeletal.ChromatinAccessibility.H-24042.DS18174.twopass.merge150.wgt10.zgt2.wig	Fetal_Muscle_Lower_Limb_Skeletal	fetal_muscle,_lower_limb	hotspots	Hotspots
509	1e-08	5.52434	0.287129	3	55909	7	720674	UW.Fetal_Stomach.ChromatinAccessibility.H-23914.DS17750.twopass.merge150.wgt10.zgt2.wig	Fetal_Stomach	fetal_stomach	hotspots	Hotspots
529	1e-08	6.2672	0.287129	3	49282	7	720674	UW.Fibroblasts_Fetal_Skin_Back.ChromatinAccessibility.H-24218.DS19233.twopass.merge150.wgt10.zgt2.wig	Fibroblasts_Fetal_Skin_Back	fibroblast	hotspots	Hotspots
68	1e-08	5.30633	0.287129	3	58206	7	720674	HCM-DS12599.twopass.merge150.wgt10.zgt2.wig	HCM	heart	hotspots	Hotspots
554	1e-08	6.16857	0.287129	3	50070	7	720674	UW.IMR90.ChromatinAccessibility.DS11759.twopass.merge150.wgt10.zgt2.wig	IMR90	lung	hotspots	Hotspots
154	1e-08	4.60683	0.287129	3	67044	7	720674	wgEncodeOpenChromDnaseMyometrAlnAllReps.30000000.twopass.merge150.wgt10.zgt2.wig	Myometr	myometrium	hotspots	Hotspots
93	1e-08	5.35453	0.29703	3	57682	7	720674	HPAEC-DS12916.hg19.twopass.merge150.wgt10.zgt2.wig	HPAEC	blood_vessel	hotspots	Hotspots
111	1e-08	4.48389	0.29703	4	91843	7	720674	LNCap-all.twopass.merge150.wgt10.zgt2.wig	LNCaP	prostate	hotspots	Hotspots
422	1e-08	3.97765	0.306931	4	103532	7	720674	UW.Fetal_Muscle_Arm.ChromatinAccessibility.H-24005.DS18080.twopass.merge150.wgt10.zgt2.wig	Fetal_Muscle_Arm	fetal_muscle	hotspots	Hotspots
528	1e-08	5.32775	0.306931	3	57972	7	720674	UW.Fibroblasts_Fetal_Skin_Abdomen.ChromatinAccessibility.H-24259.DS19561.twopass.merge150.wgt10.zgt2.wig	Fibroblasts_Fetal_Skin_Abdomen	fibroblast	hotspots	Hotspots
588	1e-08	5.03571	0.306931	3	61334	7	720674	UW.Penis_Foreskin_Melanocyte_Primary_Cells.ChromatinAccessibility.skin01.DS18590.twopass.merge150.wgt10.zgt2.wig	Penis_Foreskin_Melanocyte_Primary_Cells	skin	hotspots	Hotspots
75	1e-08	4.25361	0.316832	4	96815	7	720674	HESC-all.twopass.merge150.wgt10.zgt2.wig	HESC	es_cell	hotspots	Hotspots
118	1e-08	5.01747	0.316832	3	61557	7	720674	NHLF-DS12829.twopass.merge150.wgt10.zgt2.wig	NHLF	lung	hotspots	Hotspots
553	1e-08	4.8868	0.326733	3	63203	7	720674	UW.H9.ChromatinAccessibility.DS18522.twopass.merge150.wgt10.zgt2.wig	H9	es_cell	hotspots	Hotspots
350	1e-08	5.28934	0.326733	3	58393	7	720674	UW.Fetal_Intestine_Large.ChromatinAccessibility.H-23941.DS17785.twopass.merge150.wgt10.zgt2.wig	Fetal_Intestine_Large	fetal_intestine,_large	hotspots	Hotspots
443	1e-08	4.15291	0.326733	3	74372	7	720674	UW.Fetal_Muscle_Back.ChromatinAccessibility.H-24244.DS19283.twopass.merge150.wgt10.zgt2.wig	Fetal_Muscle_Back	fetal_muscle	hotspots	Hotspots
535	1e-08	5.08086	0.326733	3	60789	7	720674	UW.Fibroblasts_Fetal_Skin_Quadriceps_Left.ChromatinAccessibility.H-24259.DS20056.twopass.merge150.wgt10.zgt2.wig	Fibroblasts_Fetal_Skin_Quadriceps_Left	fibroblast	hotspots	Hotspots
125	1e-08	5.55804	0.326733	3	55570	7	720674	SkMC-DS11949.twopass.merge150.wgt10.zgt2.wig	SKMC	muscle	hotspots	Hotspots
326	1e-08	4.51359	0.336634	3	68429	7	720674	UW.Fetal_Brain.ChromatinAccessibility.H-24297.DS20226.twopass.merge150.wgt10.zgt2.wig	Fetal_Brain	fetal_brain	hotspots	Hotspots
131	1e-08	3.83363	0.336634	3	80566	7	720674	wgEncodeOpenChromDnaseChorionAlnAllReps.30000000.twopass.merge150.wgt10.zgt2.wig	Chorion	fetal_membrane	hotspots	Hotspots
461	1e-08	4.28057	0.336634	3	72154	7	720674	UW.Fetal_Muscle_Trunk.ChromatinAccessibility.H-23941.DS17827.twopass.merge150.wgt10.zgt2.wig	Fetal_Muscle_Trunk	fetal_muscle,_trunk	hotspots	Hotspots
506	1e-08	4.35021	0.336634	3	70999	7	720674	UW.Fetal_Stomach.ChromatinAccessibility.H-23758.DS17172.twopass.merge150.wgt10.zgt2.wig	Fetal_Stomach	fetal_stomach	hotspots	Hotspots
560	1e-08	5.03933	0.336634	3	61290	7	720674	UW.iPS_DF_4.7.ChromatinAccessibility.DS15169.twopass.merge150.wgt10.zgt2.wig	iPS_DF_4.7	ips_cell	hotspots	Hotspots
58	1e-08	6.14623	0.346535	3	50252	7	720674	GM12864-DS12431.twopass.merge150.wgt10.zgt2.wig	GM12864	blood	hotspots	Hotspots
80	1e-08	5.07543	0.346535	3	60854	7	720674	HIPEpiC-DS12684.twopass.merge150.wgt10.zgt2.wig	HIPEpiC	epithelium	hotspots	Hotspots
337	1e-08	3.87495	0.346535	3	79707	7	720674	UW.Fetal_Heart.ChromatinAccessibility.H-23744.DS19431.twopass.merge150.wgt10.zgt2.wig	Fetal_Heart	fetal_heart	hotspots	Hotspots
504	1e-08	4.55983	0.346535	3	67735	7	720674	UW.Fetal_Spleen.ChromatinAccessibility.H-23399.DS17448.twopass.merge150.wgt10.zgt2.wig	Fetal_Spleen	fetal_spleen	hotspots	Hotspots
121	1e-08	5.47897	0.346535	3	56372	7	720674	PrEC-DS12098.hg19.twopass.merge150.wgt10.zgt2.wig	PrEC	prostate	hotspots	Hotspots
132	1e-08	5.14638	0.356436	3	60015	7	720674	wgEncodeOpenChromDnaseCllAlnAllReps.30000000.twopass.merge150.wgt10.zgt2.wig	CLL	blood	hotspots	Hotspots
49	1e-08	5.24016	0.356436	3	58941	7	720674	BE_2_C-DS14625.twopass.merge150.wgt10.zgt2.wig	BE2_C	brain	hotspots	Hotspots
547	1e-08	6.49945	0.356436	3	47521	7	720674	UW.H1.ChromatinAccessibility.DS19100.twopass.merge150.wgt10.zgt2.wig	H1	es_cell	hotspots	Hotspots
341	1e-08	4.26673	0.356436	3	72388	7	720674	UW.Fetal_Intestine_Large.ChromatinAccessibility.H-23604.DS16563.twopass.merge150.wgt10.zgt2.wig	Fetal_Intestine_Large	fetal_intestine,_large	hotspots	Hotspots
442	1e-08	4.13457	0.356436	3	74702	7	720674	UW.Fetal_Muscle_Back.ChromatinAccessibility.H-24218.DS19117.twopass.merge150.wgt10.zgt2.wig	Fetal_Muscle_Back	fetal_muscle	hotspots	Hotspots
569	1e-08	6.0581	0.366337	3	50983	7	720674	UW.Mobilized_CD34_Primary_Cells.ChromatinAccessibility.RO_01527.DS11666.twopass.merge150.wgt10.zgt2.wig	Mobilized_CD34_Primary_Cells	blood	hotspots	Hotspots
299	1e-08	5.70964	0.366337	2	36063	7	720674	UW.CD3_Primary_Cells.ChromatinAccessibility.CB1_1-3-2011.DS17702.twopass.merge150.wgt10.zgt2.wig	CD3_Primary_Cells	blood	hotspots	Hotspots
551	1e-08	4.29701	0.366337	3	71878	7	720674	UW.H1_Derived_Neuronal_Progenitor_Cultured_Cells.ChromatinAccessibility.DS20153.twopass.merge150.wgt10.zgt2.wig	H1_Derived_Neuronal_Progenitor_Cultured_Cells	es_cell	hotspots	Hotspots
365	1e-08	4.04522	0.366337	3	76352	7	720674	UW.Fetal_Intestine_Small.ChromatinAccessibility.H-23941.DS17808.twopass.merge150.wgt10.zgt2.wig	Fetal_Intestine_Small	fetal_intestine,_small	hotspots	Hotspots
382	1e-08	4.00841	0.366337	3	77053	7	720674	UW.Fetal_Kidney_Right.ChromatinAccessibility.H-23758.DS17144.twopass.merge150.wgt10.zgt2.wig	Fetal_Kidney_Right	fetal_kidney	hotspots	Hotspots
77	1e-08	4.86985	0.366337	3	63423	7	720674	HFF-DS15115.twopass.merge150.wgt10.zgt2.wig	HFF	foreskin	hotspots	Hotspots
128	1e-08	4.53333	0.376238	3	68131	7	720674	WERI_Rb1-DS13681.twopass.merge150.wgt10.zgt2.wig	WERI-Rb-1	eye	hotspots	Hotspots
313	1e-08	4.31942	0.376238	3	71505	7	720674	UW.Fetal_Adrenal_Gland.ChromatinAccessibility.H-22662.DS12528.twopass.merge150.wgt10.zgt2.wig	Fetal_Adrenal_Gland	fetal_adrenal_gland	hotspots	Hotspots
338	1e-08	3.91632	0.376238	3	78865	7	720674	UW.Fetal_Heart.ChromatinAccessibility.H-24042.DS19427.twopass.merge150.wgt10.zgt2.wig	Fetal_Heart	fetal_heart	hotspots	Hotspots
412	1e-08	4.00317	0.376238	3	77154	7	720674	UW.Fetal_Lung_Right.ChromatinAccessibility.H-23758.DS17162.twopass.merge150.wgt10.zgt2.wig	Fetal_Lung_Right	fetal_lung	hotspots	Hotspots
494	1e-08	4.10446	0.376238	3	75250	7	720674	UW.Fetal_Renal_Pelvis_Left.ChromatinAccessibility.H-24169.DS18964.twopass.merge150.wgt10.zgt2.wig	Fetal_Renal_Pelvis_Left	fetal_renal_pelvis	hotspots	Hotspots
56	1e-08	4.73654	0.376238	3	65208	7	720674	E_myoblast_AllReps.30000000.twopass.merge150.wgt10.zgt2.wig	E_myoblast	muscle	hotspots	Hotspots
114	1e-08	5.07627	0.376238	3	60844	7	720674	NHA-DS12800.twopass.merge150.wgt10.zgt2.wig	NH-A	nervous	hotspots	Hotspots
388	1e-08	4.56226	0.386139	3	67699	7	720674	UW.Fetal_Lung.ChromatinAccessibility.H-23247.DS14666.twopass.merge150.wgt10.zgt2.wig	Fetal_Lung	fetal_lung	hotspots	Hotspots
499	1e-08	4.13407	0.386139	3	74711	7	720674	UW.Fetal_Renal_Pelvis_Right.ChromatinAccessibility.H-24232.DS19235.twopass.merge150.wgt10.zgt2.wig	Fetal_Renal_Pelvis_Right	fetal_renal_pelvis	hotspots	Hotspots
514	1e-08	4.02356	0.386139	3	76763	7	720674	UW.Fetal_Stomach.ChromatinAccessibility.H-24401.DS20349.twopass.merge150.wgt10.zgt2.wig	Fetal_Stomach	fetal_stomach	hotspots	Hotspots
524	1e-08	4.94161	0.386139	3	62502	7	720674	UW.Fetal_Thymus.ChromatinAccessibility.H-24259.DS19287.twopass.merge150.wgt10.zgt2.wig	Fetal_Thymus	fetal_thymus	hotspots	Hotspots
438	1e-08	4.06368	0.39604	3	76005	7	720674	UW.Fetal_Muscle_Back.ChromatinAccessibility.H-24078.DS18377.twopass.merge150.wgt10.zgt2.wig	Fetal_Muscle_Back	fetal_muscle	hotspots	Hotspots
419	1e-08	3.5679	0.39604	4	115422	7	720674	UW.Fetal_Muscle_Arm.ChromatinAccessibility.H-23914.DS17765.twopass.merge150.wgt10.zgt2.wig	Fetal_Muscle_Arm	fetal_muscle	hotspots	Hotspots
428	1e-08	4.54387	0.39604	3	67973	7	720674	UW.Fetal_Muscle_Arm.ChromatinAccessibility.H-24143.DS18992.twopass.merge150.wgt10.zgt2.wig	Fetal_Muscle_Arm	fetal_muscle	hotspots	Hotspots
501	1e-08	3.77852	0.39604	4	108988	7	720674	UW.Fetal_Spinal_Cord.ChromatinAccessibility.H-24111.DS18501.twopass.merge150.wgt10.zgt2.wig	Fetal_Spinal_Cord	fetal_spinal_cord	hotspots	Hotspots
510	1e-08	4.13756	0.39604	3	74648	7	720674	UW.Fetal_Stomach.ChromatinAccessibility.H-23964.DS17878.twopass.merge150.wgt10.zgt2.wig	Fetal_Stomach	fetal_stomach	hotspots	Hotspots
581	1e-08	4.33063	0.39604	3	71320	7	720674	UW.Penis_Foreskin_Fibroblast_Primary_Cells.ChromatinAccessibility.skin01.DS18229.twopass.merge150.wgt10.zgt2.wig	Penis_Foreskin_Fibroblast_Primary_Cells	fibroblast	hotspots	Hotspots
157	1e-08	3.8697	0.39604	3	79815	7	720674	wgEncodeOpenChromDnasePanisletsAlnAllReps.30000000.twopass.merge150.wgt10.zgt2.wig	PanIslets	pancreas	hotspots	Hotspots
63	1e-08	4.03881	0.405941	3	76473	7	720674	HAh-DS15192.twopass.merge150.wgt10.zgt2.wig	HA-h	brain_hippocampus	hotspots	Hotspots
542	1e-08	4.54694	0.405941	3	67927	7	720674	UW.H1_BMP4_Derived_Mesendoderm_Cultured_Cells.ChromatinAccessibility.DS18732.twopass.merge150.wgt10.zgt2.wig	H1_BMP4_Derived_Mesendoderm_Cultured_Cells	es_cell	hotspots	Hotspots
315	1e-08	4.3491	0.405941	3	71017	7	720674	UW.Fetal_Adrenal_Gland.ChromatinAccessibility.H-24409.DS20343.twopass.merge150.wgt10.zgt2.wig	Fetal_Adrenal_Gland	fetal_adrenal_gland	hotspots	Hotspots
353	1e-08	4.09629	0.405941	3	75400	7	720674	UW.Fetal_Intestine_Large.ChromatinAccessibility.H-24111.DS18499.twopass.merge150.wgt10.zgt2.wig	Fetal_Intestine_Large	fetal_intestine,_large	hotspots	Hotspots
363	1e-08	4.13794	0.405941	3	74641	7	720674	UW.Fetal_Intestine_Small.ChromatinAccessibility.H-23887.DS17643.twopass.merge150.wgt10.zgt2.wig	Fetal_Intestine_Small	fetal_intestine,_small	hotspots	Hotspots
370	1e-08	3.87908	0.405941	3	79622	7	720674	UW.Fetal_Kidney.ChromatinAccessibility.H-23663.DS16837.twopass.merge150.wgt10.zgt2.wig	Fetal_Kidney	fetal_kidney	hotspots	Hotspots
474	1e-08	4.03212	0.405941	3	76600	7	720674	UW.Fetal_Renal_Cortex.ChromatinAccessibility.H-23941.DS17804.twopass.merge150.wgt10.zgt2.wig	Fetal_Renal_Cortex	fetal_renal_cortex	hotspots	Hotspots
327	1e-08	4.53087	0.415842	3	68168	7	720674	UW.Fetal_Brain.ChromatinAccessibility.H-24381.DS20231.twopass.merge150.wgt10.zgt2.wig	Fetal_Brain	fetal_brain	hotspots	Hotspots
332	1e-08	3.81842	0.415842	3	80887	7	720674	UW.Fetal_Heart.ChromatinAccessibility.H-23524.DS16146.twopass.merge150.wgt10.zgt2.wig	Fetal_Heart	fetal_heart	hotspots	Hotspots
434	1e-08	4.26314	0.415842	3	72449	7	720674	UW.Fetal_Muscle_Arm.ChromatinAccessibility.H-24297.DS19646.twopass.merge150.wgt10.zgt2.wig	Fetal_Muscle_Arm	fetal_muscle	hotspots	Hotspots
468	1e-08	4.55835	0.415842	3	67757	7	720674	UW.Fetal_Placenta.ChromatinAccessibility.H-24272.DS19391.twopass.merge150.wgt10.zgt2.wig	Fetal_Placenta	fetal_placenta	hotspots	Hotspots
374	1e-08	4.19049	0.425743	3	73705	7	720674	UW.Fetal_Kidney_Left.ChromatinAccessibility.H-23589.DS16446.twopass.merge150.wgt10.zgt2.wig	Fetal_Kidney_Left	fetal_kidney	hotspots	Hotspots
516	1e-08	4.23915	0.425743	3	72859	7	720674	UW.Fetal_Testes.ChromatinAccessibility.H24198_H23640_H24042.DS18942.twopass.merge150.wgt10.zgt2.wig	Fetal_Testes	fetal_testes	hotspots	Hotspots
304	1e-08	4.9126	0.435644	2	41914	7	720674	UW.CD4_Primary_Cells.ChromatinAccessibility.RO_01679.DS17212.twopass.merge150.wgt10.zgt2.wig	CD4_Primary_Cells	blood	hotspots	Hotspots
543	1e-08	4.4302	0.435644	3	69717	7	720674	UW.H1_BMP4_Derived_Mesendoderm_Cultured_Cells.ChromatinAccessibility.DS19310.twopass.merge150.wgt10.zgt2.wig	H1_BMP4_Derived_Mesendoderm_Cultured_Cells	es_cell	hotspots	Hotspots
390	1e-08	3.93949	0.435644	3	78401	7	720674	UW.Fetal_Lung.ChromatinAccessibility.H-23266.DS14751.twopass.merge150.wgt10.zgt2.wig	Fetal_Lung	fetal_lung	hotspots	Hotspots
429	1e-08	4.319	0.435644	3	71512	7	720674	UW.Fetal_Muscle_Arm.ChromatinAccessibility.H-24198.DS19051.twopass.merge150.wgt10.zgt2.wig	Fetal_Muscle_Arm	fetal_muscle	hotspots	Hotspots
463	1e-08	4.05265	0.435644	3	76212	7	720674	UW.Fetal_Muscle_Trunk.ChromatinAccessibility.H-24507.DS20544.twopass.merge150.wgt10.zgt2.wig	Fetal_Muscle_Trunk	fetal_muscle,_trunk	hotspots	Hotspots
490	1e-08	3.75651	0.435644	3	82220	7	720674	UW.Fetal_Renal_Pelvis.ChromatinAccessibility.H-24259.DS19386.twopass.merge150.wgt10.zgt2.wig	Fetal_Renal_Pelvis	fetal_renal_pelvis	hotspots	Hotspots
46	1e-08	4.9998	0.435644	2	41183	7	720674	AG09319-DS12291.twopass.merge150.wgt10.zgt2.wig	AG09319	gingival	hotspots	Hotspots
589	1e-08	4.1699	0.435644	3	74069	7	720674	UW.Penis_Foreskin_Melanocyte_Primary_Cells.ChromatinAccessibility.skin01.DS18601.twopass.merge150.wgt10.zgt2.wig	Penis_Foreskin_Melanocyte_Primary_Cells	skin	hotspots	Hotspots
480	1e-08	4.28336	0.445545	3	72107	7	720674	UW.Fetal_Renal_Cortex_Left.ChromatinAccessibility.H-24169.DS18931.twopass.merge150.wgt10.zgt2.wig	Fetal_Renal_Cortex_Left	fetal_renal_cortex	hotspots	Hotspots
74	1e-08	4.23462	0.445545	3	72937	7	720674	HepG2-all.twopass.merge150.wgt10.zgt2.wig	HepG2	liver	hotspots	Hotspots
477	1e-08	3.67822	0.455446	3	83970	7	720674	UW.Fetal_Renal_Cortex.ChromatinAccessibility.H-24493.DS20568.twopass.merge150.wgt10.zgt2.wig	Fetal_Renal_Cortex	fetal_renal_cortex	hotspots	Hotspots
50	1e-08	4.07922	0.455446	2	50477	7	720674	BJ-DS10081.twopass.merge150.wgt10.zgt2.wig	BJ	skin	hotspots	Hotspots
42	1e-08	3.76544	0.465347	3	82025	7	720674	Adult_Th0_AllReps.30000000.twopass.merge150.wgt10.zgt2.wig	Adult_CD4+	blood	hotspots	Hotspots
320	1e-08	4.112	0.465347	3	75112	7	720674	UW.Fetal_Brain.ChromatinAccessibility.H-23266.DS14718.twopass.merge150.wgt10.zgt2.wig	Fetal_Brain	fetal_brain	hotspots	Hotspots
376	1e-08	4.25726	0.465347	3	72549	7	720674	UW.Fetal_Kidney_Left.ChromatinAccessibility.H-23640.DS16805.twopass.merge150.wgt10.zgt2.wig	Fetal_Kidney_Left	fetal_kidney	hotspots	Hotspots
378	1e-08	3.61909	0.465347	3	85342	7	720674	UW.Fetal_Kidney_Left.ChromatinAccessibility.H-24089.DS18466.twopass.merge150.wgt10.zgt2.wig	Fetal_Kidney_Left	fetal_kidney	hotspots	Hotspots
408	1e-08	3.8469	0.465347	3	80288	7	720674	UW.Fetal_Lung_Right.ChromatinAccessibility.H-23435.DS15632.twopass.merge150.wgt10.zgt2.wig	Fetal_Lung_Right	fetal_lung	hotspots	Hotspots
387	1e-08	3.65347	0.465347	3	84539	7	720674	UW.Fetal_Lung.ChromatinAccessibility.H-23090.DS13985.twopass.merge150.wgt10.zgt2.wig	Fetal_Lung	fetal_lung	hotspots	Hotspots
458	1e-08	3.92577	0.465347	3	78675	7	720674	UW.Fetal_Muscle_Leg.ChromatinAccessibility.H-24297.DS19643.twopass.merge150.wgt10.zgt2.wig	Fetal_Muscle_Leg	fetal_muscle	hotspots	Hotspots
441	1e-08	3.89213	0.465347	3	79355	7	720674	UW.Fetal_Muscle_Back.ChromatinAccessibility.H-24143.DS18842.twopass.merge150.wgt10.zgt2.wig	Fetal_Muscle_Back	fetal_muscle	hotspots	Hotspots
479	1e-08	3.17522	0.465347	3	97272	7	720674	UW.Fetal_Renal_Cortex_Left.ChromatinAccessibility.H-24111.DS18542.twopass.merge150.wgt10.zgt2.wig	Fetal_Renal_Cortex_Left	fetal_renal_cortex	hotspots	Hotspots
564	1e-08	4.7072	0.475248	2	43743	7	720674	UW.Mobilized_CD34_Primary_Cells.ChromatinAccessibility.RO_01492.DS12774.twopass.merge150.wgt10.zgt2.wig	Mobilized_CD34_Primary_Cells	blood	hotspots	Hotspots
347	1e-08	5.29432	0.475248	2	38892	7	720674	UW.Fetal_Intestine_Large.ChromatinAccessibility.H-23855.DS17502.twopass.merge150.wgt10.zgt2.wig	Fetal_Intestine_Large	fetal_intestine,_large	hotspots	Hotspots
354	1e-08	3.91408	0.475248	3	78910	7	720674	UW.Fetal_Intestine_Small.ChromatinAccessibility.H-23604.DS16559.twopass.merge150.wgt10.zgt2.wig	Fetal_Intestine_Small	fetal_intestine,_small	hotspots	Hotspots
496	1e-08	3.55118	0.475248	3	86974	7	720674	UW.Fetal_Renal_Pelvis_Right.ChromatinAccessibility.H-23871.DS17548.twopass.merge150.wgt10.zgt2.wig	Fetal_Renal_Pelvis_Right	fetal_renal_pelvis	hotspots	Hotspots
492	1e-08	3.53432	0.475248	3	87389	7	720674	UW.Fetal_Renal_Pelvis_Left.ChromatinAccessibility.H-23871.DS17553.twopass.merge150.wgt10.zgt2.wig	Fetal_Renal_Pelvis_Left	fetal_renal_pelvis	hotspots	Hotspots
486	1e-08	3.66752	0.475248	3	84215	7	720674	UW.Fetal_Renal_Pelvis.ChromatinAccessibility.H-23833.DS17451.twopass.merge150.wgt10.zgt2.wig	Fetal_Renal_Pelvis	fetal_renal_pelvis	hotspots	Hotspots
294	1e-08	5.28142	0.485149	2	38987	7	720674	UW.CD14_Primary_Cells.ChromatinAccessibility.RO_01701.DS17889.twopass.merge150.wgt10.zgt2.wig	CD14_Primary_Cells	blood	hotspots	Hotspots
112	1e-08	3.59006	0.485149	3	86032	7	720674	MCF7-all.twopass.merge150.wgt10.zgt2.wig	MCF-7	breast	hotspots	Hotspots
41	1e-08	3.72741	0.485149	3	82862	7	720674	A549-all.twopass.merge150.wgt10.zgt2.wig	A549	epithelium	hotspots	Hotspots
325	1e-08	3.77018	0.485149	3	81922	7	720674	UW.Fetal_Brain.ChromatinAccessibility.H-24279.DS20221.twopass.merge150.wgt10.zgt2.wig	Fetal_Brain	fetal_brain	hotspots	Hotspots
330	1e-08	3.53347	0.485149	3	87410	7	720674	UW.Fetal_Heart.ChromatinAccessibility.H-23468.DS15839.twopass.merge150.wgt10.zgt2.wig	Fetal_Heart	fetal_heart	hotspots	Hotspots
473	1e-08	4.6995	0.485149	3	65722	7	720674	UW.Fetal_Renal_Cortex.ChromatinAccessibility.H-23914.DS17756.twopass.merge150.wgt10.zgt2.wig	Fetal_Renal_Cortex	fetal_renal_cortex	hotspots	Hotspots
513	1e-08	4.29904	0.485149	3	71844	7	720674	UW.Fetal_Stomach.ChromatinAccessibility.H-24125.DS18821.twopass.merge150.wgt10.zgt2.wig	Fetal_Stomach	fetal_stomach	hotspots	Hotspots
399	1e-08	3.70389	0.49505	3	83388	7	720674	UW.Fetal_Lung_Left.ChromatinAccessibility.H-23744.DS17105.twopass.merge150.wgt10.zgt2.wig	Fetal_Lung_Left	fetal_lung	hotspots	Hotspots
427	1e-08	4.05488	0.49505	3	76170	7	720674	UW.Fetal_Muscle_Arm.ChromatinAccessibility.H-24125.DS18559.twopass.merge150.wgt10.zgt2.wig	Fetal_Muscle_Arm	fetal_muscle	hotspots	Hotspots
512	1e-08	4.26479	0.49505	3	72421	7	720674	UW.Fetal_Stomach.ChromatinAccessibility.H-24078.DS18389.twopass.merge150.wgt10.zgt2.wig	Fetal_Stomach	fetal_stomach	hotspots	Hotspots
333	1e-08	3.29898	0.50495	3	93623	7	720674	UW.Fetal_Heart.ChromatinAccessibility.H-23589.DS16500.twopass.merge150.wgt10.zgt2.wig	Fetal_Heart	fetal_heart	hotspots	Hotspots
406	1e-08	3.50798	0.50495	3	88045	7	720674	UW.Fetal_Lung_Left.ChromatinAccessibility.H-24089.DS18421.twopass.merge150.wgt10.zgt2.wig	Fetal_Lung_Left	fetal_lung	hotspots	Hotspots
453	1e-08	3.30537	0.50495	3	93442	7	720674	UW.Fetal_Muscle_Leg.ChromatinAccessibility.H-24198.DS19158.twopass.merge150.wgt10.zgt2.wig	Fetal_Muscle_Leg	fetal_muscle	hotspots	Hotspots
89	1e-08	4.27681	0.514851	2	48145	7	720674	HMVEC_dNeo-DS12937.twopass.merge150.wgt10.zgt2.wig	HMVEC-dNeo	blood_vessel	hotspots	Hotspots
87	1e-08	4.94588	0.514851	2	41632	7	720674	HMVEC_dLyAd-DS13261.twopass.merge150.wgt10.zgt2.wig	HMVEC-dLy-Ad	blood_vessel	hotspots	Hotspots
396	1e-08	3.82736	0.514851	3	80698	7	720674	UW.Fetal_Lung_Left.ChromatinAccessibility.H-23435.DS15637.twopass.merge150.wgt10.zgt2.wig	Fetal_Lung_Left	fetal_lung	hotspots	Hotspots
385	1e-08	4.03012	0.514851	3	76638	7	720674	UW.Fetal_Lung.ChromatinAccessibility.H-22727.DS12817.twopass.merge150.wgt10.zgt2.wig	Fetal_Lung	fetal_lung	hotspots	Hotspots
540	1e-08	3.84363	0.514851	2	53571	7	720674	UW.Fibroblasts_Fetal_Skin_Upper_Back.ChromatinAccessibility.H-24259.DS19696.twopass.merge150.wgt10.zgt2.wig	Fibroblasts_Fetal_Skin_Upper_Back	fibroblast	hotspots	Hotspots
55	1e-08	4.36854	0.524752	2	47134	7	720674	CMK-DS12393.twopass.merge150.wgt10.zgt2.wig	CMK	blood	hotspots	Hotspots
381	1e-08	3.33845	0.524752	3	92516	7	720674	UW.Fetal_Kidney_Right.ChromatinAccessibility.H-23640.DS16801.twopass.merge150.wgt10.zgt2.wig	Fetal_Kidney_Right	fetal_kidney	hotspots	Hotspots
573	1e-08	3.68395	0.534653	2	55893	7	720674	UW.Mobilized_CD34_Primary_Cells.ChromatinAccessibility.RO_01549.DS12734.twopass.merge150.wgt10.zgt2.wig	Mobilized_CD34_Primary_Cells	blood	hotspots	Hotspots
305	1e-08	3.90938	0.534653	2	52670	7	720674	UW.CD4_Primary_Cells.ChromatinAccessibility.RO_01689.DS17329.twopass.merge150.wgt10.zgt2.wig	CD4_Primary_Cells	blood	hotspots	Hotspots
302	1e-08	3.84758	0.534653	2	53516	7	720674	UW.CD3_Primary_Cells.ChromatinAccessibility.RO_01701.DS17534.twopass.merge150.wgt10.zgt2.wig	CD3_Primary_Cells	blood	hotspots	Hotspots
324	1e-08	3.66669	0.534653	3	84234	7	720674	UW.Fetal_Brain.ChromatinAccessibility.H-23548.DS16302.twopass.merge150.wgt10.zgt2.wig	Fetal_Brain	fetal_brain	hotspots	Hotspots
430	1e-08	3.66979	0.534653	3	84163	7	720674	UW.Fetal_Muscle_Arm.ChromatinAccessibility.H-24218.DS19053.twopass.merge150.wgt10.zgt2.wig	Fetal_Muscle_Arm	fetal_muscle	hotspots	Hotspots
576	1e-08	3.80316	0.544554	2	54141	7	720674	UW.Mobilized_CD4_Primary_Cells.ChromatinAccessibility.RO_01679.DS16955.twopass.merge150.wgt10.zgt2.wig	Mobilized_CD4_Primary_Cells	blood	hotspots	Hotspots
291	1e-08	3.66643	0.544554	2	56160	7	720674	UW.Breast_vHMEC.ChromatinAccessibility.RM035.DS18406.twopass.merge150.wgt10.zgt2.wig	Breast_vHMEC	breast	hotspots	Hotspots
417	1e-08	3.21151	0.544554	3	96173	7	720674	UW.Fetal_Lung_Right.ChromatinAccessibility.H-24111.DS18492.twopass.merge150.wgt10.zgt2.wig	Fetal_Lung_Right	fetal_lung	hotspots	Hotspots
418	1e-08	3.8783	0.544554	3	79638	7	720674	UW.Fetal_Muscle_Arm.ChromatinAccessibility.H-23808.DS17432.twopass.merge150.wgt10.zgt2.wig	Fetal_Muscle_Arm	fetal_muscle	hotspots	Hotspots
497	1e-08	3.62887	0.544554	3	85112	7	720674	UW.Fetal_Renal_Pelvis_Right.ChromatinAccessibility.H-24111.DS18663.twopass.merge150.wgt10.zgt2.wig	Fetal_Renal_Pelvis_Right	fetal_renal_pelvis	hotspots	Hotspots
99	1e-08	3.67868	0.544554	2	55973	7	720674	HRGEC-DS13716.twopass.merge150.wgt10.zgt2.wig	HRGEC	kidney	hotspots	Hotspots
308	1e-08	4.25753	0.554455	2	48363	7	720674	UW.CD56_Primary_Cells.ChromatinAccessibility.RO_01701.DS17443.twopass.merge150.wgt10.zgt2.wig	CD56_Primary_Cells	blood	hotspots	Hotspots
105	1e-08	3.50118	0.554455	3	88216	7	720674	HUVEC-all.twopass.merge150.wgt10.zgt2.wig	HUVEC	blood_vessel	hotspots	Hotspots
566	1e-08	4.17517	0.564356	2	49317	7	720674	UW.Mobilized_CD34_Primary_Cells.ChromatinAccessibility.RO_01508.DS11202.twopass.merge150.wgt10.zgt2.wig	Mobilized_CD34_Primary_Cells	blood	hotspots	Hotspots
52	1e-08	3.95952	0.564356	2	52003	7	720674	CD14-DS18065.hg19.twopass.merge150.wgt10.zgt2.wig	CD14+	blood	hotspots	Hotspots
84	1e-08	3.86411	0.564356	2	53287	7	720674	HMVEC_dAd-DS12957.hg19.twopass.merge150.wgt10.zgt2.wig	HMVEC-dAd	blood_vessel	hotspots	Hotspots
62	1e-08	3.77292	0.564356	2	54575	7	720674	HAEpiC-DS12663.twopass.merge150.wgt10.zgt2.wig	HAEpiC	epithelium	hotspots	Hotspots
404	1e-08	4.15152	0.564356	2	49598	7	720674	UW.Fetal_Lung_Left.ChromatinAccessibility.H-23964.DS17835.twopass.merge150.wgt10.zgt2.wig	Fetal_Lung_Left	fetal_lung	hotspots	Hotspots
470	1e-08	3.36292	0.564356	3	91843	7	720674	UW.Fetal_Renal_Cortex.ChromatinAccessibility.H-23769.DS17307.twopass.merge150.wgt10.zgt2.wig	Fetal_Renal_Cortex	fetal_renal_cortex	hotspots	Hotspots
577	1e-08	4.2942	0.574257	2	47950	7	720674	UW.Mobilized_CD4_Primary_Cells.ChromatinAccessibility.RO_01701.DS17175.twopass.merge150.wgt10.zgt2.wig	Mobilized_CD4_Primary_Cells	blood	hotspots	Hotspots
400	1e-08	3.20006	0.574257	3	96517	7	720674	UW.Fetal_Lung_Left.ChromatinAccessibility.H-23758.DS17154.twopass.merge150.wgt10.zgt2.wig	Fetal_Lung_Left	fetal_lung	hotspots	Hotspots
79	1e-08	4.3084	0.574257	2	47792	7	720674	HGF-DS11752.twopass.merge150.wgt10.zgt2.wig	HGF	gingival	hotspots	Hotspots
557	1e-08	3.88145	0.574257	2	53049	7	720674	UW.IMR90.ChromatinAccessibility.DS13229.twopass.merge150.wgt10.zgt2.wig	IMR90	lung	hotspots	Hotspots
103	1e-08	2.82323	0.584158	2	72933	7	720674	hTH1-all.twopass.merge150.wgt10.zgt2.wig	Th1	blood	hotspots	Hotspots
328	1e-08	3.3888	0.584158	2	60761	7	720674	UW.Fetal_Heart.ChromatinAccessibility.H-22662.DS12531.twopass.merge150.wgt10.zgt2.wig	Fetal_Heart	fetal_heart	hotspots	Hotspots
383	1e-08	3.53343	0.584158	3	87411	7	720674	UW.Fetal_Kidney_Right.ChromatinAccessibility.H-24089.DS18463.twopass.merge150.wgt10.zgt2.wig	Fetal_Kidney_Right	fetal_kidney	hotspots	Hotspots
567	1e-08	4.43841	0.594059	2	46392	7	720674	UW.Mobilized_CD34_Primary_Cells.ChromatinAccessibility.RO_01517.DS14129.twopass.merge150.wgt10.zgt2.wig	Mobilized_CD34_Primary_Cells	blood	hotspots	Hotspots
571	1e-08	4.2063	0.594059	2	48952	7	720674	UW.Mobilized_CD34_Primary_Cells.ChromatinAccessibility.RO_01535.DS14197.twopass.merge150.wgt10.zgt2.wig	Mobilized_CD34_Primary_Cells	blood	hotspots	Hotspots
491	1e-08	3.3329	0.594059	3	92670	7	720674	UW.Fetal_Renal_Pelvis.ChromatinAccessibility.H-24477.DS20448.twopass.merge150.wgt10.zgt2.wig	Fetal_Renal_Pelvis	fetal_renal_pelvis	hotspots	Hotspots
384	1e-08	3.68923	0.60396	2	55813	7	720674	UW.Fetal_Lung.ChromatinAccessibility.H-22676.DS12646.twopass.merge150.wgt10.zgt2.wig	Fetal_Lung	fetal_lung	hotspots	Hotspots
316	1e-08	3.6398	0.613861	2	56571	7	720674	UW.Fetal_Brain.ChromatinAccessibility.H-22510.DS11872.twopass.merge150.wgt10.zgt2.wig	Fetal_Brain	fetal_brain	hotspots	Hotspots
397	1e-08	3.7054	0.613861	3	83354	7	720674	UW.Fetal_Lung_Left.ChromatinAccessibility.H-23604.DS16570.twopass.merge150.wgt10.zgt2.wig	Fetal_Lung_Left	fetal_lung	hotspots	Hotspots
478	1e-08	3.40522	0.613861	3	90702	7	720674	UW.Fetal_Renal_Cortex_Left.ChromatinAccessibility.H-23871.DS17550.twopass.merge150.wgt10.zgt2.wig	Fetal_Renal_Cortex_Left	fetal_renal_cortex	hotspots	Hotspots
481	1e-08	3.29701	0.613861	3	93679	7	720674	UW.Fetal_Renal_Cortex_Left.ChromatinAccessibility.H-24232.DS19257.twopass.merge150.wgt10.zgt2.wig	Fetal_Renal_Cortex_Left	fetal_renal_cortex	hotspots	Hotspots
517	1e-08	3.40359	0.613861	2	60497	7	720674	UW.Fetal_Thymus.ChromatinAccessibility.H-23589.DS16490.twopass.merge150.wgt10.zgt2.wig	Fetal_Thymus	fetal_thymus	hotspots	Hotspots
134	1e-08	3.43977	0.613861	3	89791	7	720674	wgEncodeOpenChromDnaseFibropAlnAllReps.30000000.twopass.merge150.wgt10.zgt2.wig	FibroP	skin	hotspots	Hotspots
322	1e-08	3.22748	0.623762	2	63798	7	720674	UW.Fetal_Brain.ChromatinAccessibility.H-23284.DS14815.twopass.merge150.wgt10.zgt2.wig	Fetal_Brain	fetal_brain	hotspots	Hotspots
532	1e-08	4.136	0.623762	2	49784	7	720674	UW.Fibroblasts_Fetal_Skin_Biceps_Right.ChromatinAccessibility.H-24259.DS19745.twopass.merge150.wgt10.zgt2.wig	Fibroblasts_Fetal_Skin_Biceps_Right	fibroblast	hotspots	Hotspots
533	1e-08	3.74118	0.623762	2	55038	7	720674	UW.Fibroblasts_Fetal_Skin_Biceps_Right.ChromatinAccessibility.H-24259.DS19761.twopass.merge150.wgt10.zgt2.wig	Fibroblasts_Fetal_Skin_Biceps_Right	fibroblast	hotspots	Hotspots
145	1e-08	3.66239	0.623762	2	56222	7	720674	wgEncodeOpenChromDnaseHpde6e6e7AlnAllReps.30000000.twopass.merge150.wgt10.zgt2.wig	HPDE6-E6E7	pancreatic_duct	hotspots	Hotspots
116	1e-08	3.67035	0.623762	2	56100	7	720674	NHDF_Neo-DS11923.twopass.merge150.wgt10.zgt2.wig	NHDF-neo	skin	hotspots	Hotspots
124	1e-08	3.7079	0.633663	2	55532	7	720674	SAEC-DS10518.twopass.merge150.wgt10.zgt2.wig	SAEC	epithelium	hotspots	Hotspots
520	1e-08	3.17464	0.633663	2	64860	7	720674	UW.Fetal_Thymus.ChromatinAccessibility.H-23833.DS17474.twopass.merge150.wgt10.zgt2.wig	Fetal_Thymus	fetal_thymus	hotspots	Hotspots
122	1e-08	3.54291	0.643564	2	58118	7	720674	RPTEC-DS14061.twopass.merge150.wgt10.zgt2.wig	RPTEC	epithelium	hotspots	Hotspots
407	1e-08	3.16267	0.643564	3	97658	7	720674	UW.Fetal_Lung_Left.ChromatinAccessibility.H-24111.DS18487.twopass.merge150.wgt10.zgt2.wig	Fetal_Lung_Left	fetal_lung	hotspots	Hotspots
389	1e-08	2.95843	0.643564	2	69600	7	720674	UW.Fetal_Lung.ChromatinAccessibility.H-23266.DS14724.twopass.merge150.wgt10.zgt2.wig	Fetal_Lung	fetal_lung	hotspots	Hotspots
482	1e-08	3.32702	0.643564	3	92834	7	720674	UW.Fetal_Renal_Cortex_Right.ChromatinAccessibility.H-23871.DS17545.twopass.merge150.wgt10.zgt2.wig	Fetal_Renal_Cortex_Right	fetal_renal_cortex	hotspots	Hotspots
43	1e-08	3.96005	0.643564	2	51996	7	720674	AG04449-DS12319.twopass.merge150.wgt10.zgt2.wig	AG04449	skin	hotspots	Hotspots
467	1e-08	2.95042	0.653465	2	69789	7	720674	UW.Fetal_Placenta.ChromatinAccessibility.H-23914.DS17744.twopass.merge150.wgt10.zgt2.wig	Fetal_Placenta	fetal_placenta	hotspots	Hotspots
130	1e-08	3.63164	0.663366	2	56698	7	720674	wgEncodeOpenChromDnaseAosmcSerumfreeAlnAllReps.30000000.twopass.merge150.wgt10.zgt2.wig	AoSMC	blood_vessel	hotspots	Hotspots
321	1e-08	3.30249	0.663366	2	62349	7	720674	UW.Fetal_Brain.ChromatinAccessibility.H-23284.DS14803.twopass.merge150.wgt10.zgt2.wig	Fetal_Brain	fetal_brain	hotspots	Hotspots
358	1e-08	3.08018	0.663366	2	66849	7	720674	UW.Fetal_Intestine_Small.ChromatinAccessibility.H-23744.DS17092.twopass.merge150.wgt10.zgt2.wig	Fetal_Intestine_Small	fetal_intestine,_small	hotspots	Hotspots
359	1e-08	3.04308	0.663366	2	67664	7	720674	UW.Fetal_Intestine_Small.ChromatinAccessibility.H-23758.DS17150.twopass.merge150.wgt10.zgt2.wig	Fetal_Intestine_Small	fetal_intestine,_small	hotspots	Hotspots
488	1e-08	3.87305	0.663366	2	53164	7	720674	UW.Fetal_Renal_Pelvis.ChromatinAccessibility.H-24005.DS18088.twopass.merge150.wgt10.zgt2.wig	Fetal_Renal_Pelvis	fetal_renal_pelvis	hotspots	Hotspots
146	1e-08	3.68079	0.673267	2	55941	7	720674	wgEncodeOpenChromDnaseHtr8AlnAllReps.30000000.twopass.merge150.wgt10.zgt2.wig	HTR8svn	blastula	hotspots	Hotspots
578	1e-08	3.69578	0.673267	2	55714	7	720674	UW.Mobilized_CD56_Primary_Cells.ChromatinAccessibility.RO_01689.DS16376.twopass.merge150.wgt10.zgt2.wig	Mobilized_CD56_Primary_Cells	blood	hotspots	Hotspots
98	1e-08	3.6823	0.673267	2	55918	7	720674	HRE-DS10641.twopass.merge150.wgt10.zgt2.wig	HRE	epithelium	hotspots	Hotspots
357	1e-08	2.99331	0.683168	2	68789	7	720674	UW.Fetal_Intestine_Small.ChromatinAccessibility.H-23724.DS16975.twopass.merge150.wgt10.zgt2.wig	Fetal_Intestine_Small	fetal_intestine,_small	hotspots	Hotspots
346	1e-08	2.78652	0.693069	2	73894	7	720674	UW.Fetal_Intestine_Large.ChromatinAccessibility.H-23833.DS17462.twopass.merge150.wgt10.zgt2.wig	Fetal_Intestine_Large	fetal_intestine,_large	hotspots	Hotspots
518	1e-08	3.38624	0.693069	2	60807	7	720674	UW.Fetal_Thymus.ChromatinAccessibility.H-23663.DS16841.twopass.merge150.wgt10.zgt2.wig	Fetal_Thymus	fetal_thymus	hotspots	Hotspots
556	1e-08	3.44274	0.693069	2	59809	7	720674	UW.IMR90.ChromatinAccessibility.DS13219.twopass.merge150.wgt10.zgt2.wig	IMR90	lung	hotspots	Hotspots
310	1e-08	3.02804	0.70297	1	34000	7	720674	UW.CD8_Primary_Cells.ChromatinAccessibility.RO_01679.DS17203.twopass.merge150.wgt10.zgt2.wig	CD8_Primary_Cells	blood	hotspots	Hotspots
364	1e-08	3.30498	0.70297	2	62302	7	720674	UW.Fetal_Intestine_Small.ChromatinAccessibility.H-23914.DS17763.twopass.merge150.wgt10.zgt2.wig	Fetal_Intestine_Small	fetal_intestine,_small	hotspots	Hotspots
544	1e-08	3.50934	0.712871	2	58674	7	720674	UW.H1_BMP4_Derived_Trophoblast_Cultured_Cells.ChromatinAccessibility.DS18736.twopass.merge150.wgt10.zgt2.wig	H1_BMP4_Derived_Trophoblast_Cultured_Cells	es_cell	hotspots	Hotspots
314	1e-08	3.47463	0.712871	2	59260	7	720674	UW.Fetal_Adrenal_Gland.ChromatinAccessibility.H-23769.DS17319.twopass.merge150.wgt10.zgt2.wig	Fetal_Adrenal_Gland	fetal_adrenal_gland	hotspots	Hotspots
464	1e-08	3.00704	0.712871	2	68475	7	720674	UW.Fetal_Muscle_Upper_Limb_Skeletal.ChromatinAccessibility.H-23887.DS17661.twopass.merge150.wgt10.zgt2.wig	Fetal_Muscle_Upper_Limb_Skeletal	fetal_muscle	hotspots	Hotspots
153	1e-08	3.16988	0.712871	3	97436	7	720674	wgEncodeOpenChromDnaseMelanoAlnAllReps.30000000.twopass.merge150.wgt10.zgt2.wig	Melano	skin	hotspots	Hotspots
335	1e-08	2.44293	0.722772	2	84287	7	720674	UW.Fetal_Heart.ChromatinAccessibility.H-23617.DS16621.twopass.merge150.wgt10.zgt2.wig	Fetal_Heart	fetal_heart	hotspots	Hotspots
522	1e-08	2.73137	0.722772	2	75386	7	720674	UW.Fetal_Thymus.ChromatinAccessibility.H-23964.DS17876.twopass.merge150.wgt10.zgt2.wig	Fetal_Thymus	fetal_thymus	hotspots	Hotspots
527	1e-08	3.49884	0.722772	2	58850	7	720674	UW.Fibroblasts_Fetal_Skin_Abdomen.ChromatinAccessibility.H-24259.DS19558.twopass.merge150.wgt10.zgt2.wig	Fibroblasts_Fetal_Skin_Abdomen	fibroblast	hotspots	Hotspots
352	1e-08	3.01607	0.742574	2	68270	7	720674	UW.Fetal_Intestine_Large.ChromatinAccessibility.H-24005.DS17990.twopass.merge150.wgt10.zgt2.wig	Fetal_Intestine_Large	fetal_intestine,_large	hotspots	Hotspots
366	1e-08	3.11895	0.742574	2	66018	7	720674	UW.Fetal_Intestine_Small.ChromatinAccessibility.H-24111.DS18495.twopass.merge150.wgt10.zgt2.wig	Fetal_Intestine_Small	fetal_intestine,_small	hotspots	Hotspots
445	1e-08	2.61642	0.742574	2	78698	7	720674	UW.Fetal_Muscle_Back.ChromatinAccessibility.H-24279.DS19441.twopass.merge150.wgt10.zgt2.wig	Fetal_Muscle_Back	fetal_muscle	hotspots	Hotspots
60	1e-08	2.6121	0.762376	2	78828	7	720674	GM12878-all.twopass.merge150.wgt10.zgt2.wig	GM12878	blood	hotspots	Hotspots
312	1e-08	3.10718	0.762376	1	33134	7	720674	UW.CD8_Primary_Cells.ChromatinAccessibility.RO_01701.DS17885.twopass.merge150.wgt10.zgt2.wig	CD8_Primary_Cells	blood	hotspots	Hotspots
298	1e-08	3.05922	0.762376	2	67307	7	720674	UW.CD20_Primary_Cells.ChromatinAccessibility.RO_01778.DS17371.twopass.merge150.wgt10.zgt2.wig	CD20_Primary_Cells	blood	hotspots	Hotspots
409	1e-08	2.44211	0.762376	2	84315	7	720674	UW.Fetal_Lung_Right.ChromatinAccessibility.H-23604.DS16566.twopass.merge150.wgt10.zgt2.wig	Fetal_Lung_Right	fetal_lung	hotspots	Hotspots
329	1e-08	2.66267	0.782178	2	77331	7	720674	UW.Fetal_Heart.ChromatinAccessibility.H-22727.DS12810.twopass.merge150.wgt10.zgt2.wig	Fetal_Heart	fetal_heart	hotspots	Hotspots
331	1e-08	2.5909	0.782178	2	79473	7	720674	UW.Fetal_Heart.ChromatinAccessibility.H-23500.DS16018.twopass.merge150.wgt10.zgt2.wig	Fetal_Heart	fetal_heart	hotspots	Hotspots
342	1e-08	2.77047	0.782178	2	74322	7	720674	UW.Fetal_Intestine_Large.ChromatinAccessibility.H-23744.DS17094.twopass.merge150.wgt10.zgt2.wig	Fetal_Intestine_Large	fetal_intestine,_large	hotspots	Hotspots
318	1e-08	3.16264	0.792079	2	65106	7	720674	UW.Fetal_Brain.ChromatinAccessibility.H-22911.DS14464.twopass.merge150.wgt10.zgt2.wig	Fetal_Brain	fetal_brain	hotspots	Hotspots
104	1e-08	2.45069	0.80198	1	42010	7	720674	hTH2-DS7842.twopass.merge150.wgt10.zgt2.wig	Th2	blood	hotspots	Hotspots
301	1e-08	2.6594	0.80198	1	38713	7	720674	UW.CD3_Primary_Cells.ChromatinAccessibility.RO_01679.DS17198.twopass.merge150.wgt10.zgt2.wig	CD3_Primary_Cells	blood	hotspots	Hotspots
57	1e-08	2.47633	0.821782	1	41575	7	720674	GM06990-DS7748.twopass.merge150.wgt10.zgt2.wig	GM06990	blood	hotspots	Hotspots
306	1e-08	2.58216	0.821782	1	39871	7	720674	UW.CD4_Primary_Cells.ChromatinAccessibility.RO_01701.DS17881.twopass.merge150.wgt10.zgt2.wig	CD4_Primary_Cells	blood	hotspots	Hotspots
395	1e-08	2.48009	0.831683	2	83024	7	720674	UW.Fetal_Lung.ChromatinAccessibility.H-23419.DS15573.twopass.merge150.wgt10.zgt2.wig	Fetal_Lung	fetal_lung	hotspots	Hotspots
319	1e-08	2.44571	0.881188	2	84191	7	720674	UW.Fetal_Brain.ChromatinAccessibility.H-23266.DS14717.twopass.merge150.wgt10.zgt2.wig	Fetal_Brain	fetal_brain	hotspots	Hotspots
82	1e-08	2.29246	0.891089	2	89819	7	720674	HMEC-all.twopass.merge150.wgt10.zgt2.wig	HMEC	breast	hotspots	Hotspots
343	1e-08	1.82035	0.90099	1	56557	7	720674	UW.Fetal_Intestine_Large.ChromatinAccessibility.H-23758.DS17157.twopass.merge150.wgt10.zgt2.wig	Fetal_Intestine_Large	fetal_intestine,_large	hotspots	Hotspots
525	1e-08	2.04557	0.90099	1	50330	7	720674	UW.Fetal_Thymus.ChromatinAccessibility.H-24401.DS20335.twopass.merge150.wgt10.zgt2.wig	Fetal_Thymus	fetal_thymus	hotspots	Hotspots
309	1e-08	1.78925	0.910891	1	57540	7	720674	UW.CD8_Primary_Cells.ChromatinAccessibility.RO_01549.DS16012.twopass.merge150.wgt10.zgt2.wig	CD8_Primary_Cells	blood	hotspots	Hotspots
303	1e-08	1.95677	0.910891	1	52614	7	720674	UW.CD4_Primary_Cells.ChromatinAccessibility.RO_01549.DS15947.twopass.merge150.wgt10.zgt2.wig	CD4_Primary_Cells	blood	hotspots	Hotspots
323	1e-08	2.30661	0.910891	2	89268	7	720674	UW.Fetal_Brain.ChromatinAccessibility.H-23399.DS15453.twopass.merge150.wgt10.zgt2.wig	Fetal_Brain	fetal_brain	hotspots	Hotspots
349	1e-08	1.59957	0.910891	1	64363	7	720674	UW.Fetal_Intestine_Large.ChromatinAccessibility.H-23914.DS17748.twopass.merge150.wgt10.zgt2.wig	Fetal_Intestine_Large	fetal_intestine,_large	hotspots	Hotspots
519	1e-08	1.89364	0.910891	1	54368	7	720674	UW.Fetal_Thymus.ChromatinAccessibility.H-23769.DS17323.twopass.merge150.wgt10.zgt2.wig	Fetal_Thymus	fetal_thymus	hotspots	Hotspots
521	1e-08	2.06101	0.920792	1	49953	7	720674	UW.Fetal_Thymus.ChromatinAccessibility.H-23964.DS17875.twopass.merge150.wgt10.zgt2.wig	Fetal_Thymus	fetal_thymus	hotspots	Hotspots
360	1e-08	1.61503	0.930693	1	63747	7	720674	UW.Fetal_Intestine_Small.ChromatinAccessibility.H-23769.DS17317.twopass.merge150.wgt10.zgt2.wig	Fetal_Intestine_Small	fetal_intestine,_small	hotspots	Hotspots
334	1e-08	1.32156	0.940594	1	77903	7	720674	UW.Fetal_Heart.ChromatinAccessibility.H-23604.DS16582.twopass.merge150.wgt10.zgt2.wig	Fetal_Heart	fetal_heart	hotspots	Hotspots
339	1e-08	1.53202	0.940594	1	67201	7	720674	UW.Fetal_Intestine_Large.ChromatinAccessibility.H-23500.DS16027.twopass.merge150.wgt10.zgt2.wig	Fetal_Intestine_Large	fetal_intestine,_large	hotspots	Hotspots
344	1e-08	1.51934	0.940594	1	67762	7	720674	UW.Fetal_Intestine_Large.ChromatinAccessibility.H-23769.DS17313.twopass.merge150.wgt10.zgt2.wig	Fetal_Intestine_Large	fetal_intestine,_large	hotspots	Hotspots
340	1e-08	1.5055	0.950495	1	68385	7	720674	UW.Fetal_Intestine_Large.ChromatinAccessibility.H-23524.DS16164.twopass.merge150.wgt10.zgt2.wig	Fetal_Intestine_Large	fetal_intestine,_large	hotspots	Hotspots
317	1e-08	1.69362	0.980198	1	60789	7	720674	UW.Fetal_Brain.ChromatinAccessibility.H-22510.DS11877.twopass.merge150.wgt10.zgt2.wig	Fetal_Brain	fetal_brain	hotspots	Hotspots
113	1e-07	10.1128	0.000134479	8	51828	11	720674	NB4-DS12543.twopass.merge150.wgt10.zgt2.wig	NB4	blood	hotspots	Hotspots
92	1e-07	8.69804	0.000619655	8	60258	11	720674	HNPCEpiC-DS12467.twopass.merge150.wgt10.zgt2.wig	HNPCEpiC	epithelium	hotspots	Hotspots
155	1e-07	6.08318	0.000990099	9	96930	11	720674	wgEncodeOpenChromDnaseOsteoblAlnAllReps.30000000.twopass.merge150.wgt10.zgt2.wig	Osteobl	bone	hotspots	Hotspots
147	1e-07	6.90731	0.00139451	8	75880	11	720674	wgEncodeOpenChromDnaseHuh75AlnAllReps.30000000.twopass.merge150.wgt10.zgt2.wig	Huh-7.5	liver	hotspots	Hotspots
584	1e-07	7.17854	0.00157011	8	73013	11	720674	UW.Penis_Foreskin_Keratinocyte_Primary_Cells.ChromatinAccessibility.skin01.DS18692.twopass.merge150.wgt10.zgt2.wig	Penis_Foreskin_Keratinocyte_Primary_Cells	skin	hotspots	Hotspots
83	1e-07	9.25981	0.00183722	7	49527	11	720674	HMF-DS13363.twopass.merge150.wgt10.zgt2.wig	HMF	breast	hotspots	Hotspots
579	1e-07	8.78986	0.00199442	7	52175	11	720674	UW.Mobilized_CD8_Primary_Cells.ChromatinAccessibility.RO_01679.DS16962.twopass.merge150.wgt10.zgt2.wig	Mobilized_CD8_Primary_Cells	blood	hotspots	Hotspots
106	1e-07	8.4468	0.00294291	7	54294	11	720674	HVMF-DS13981.twopass.merge150.wgt10.zgt2.wig	HVMF	connective	hotspots	Hotspots
537	1e-07	7.75453	0.00334001	7	59141	11	720674	UW.Fibroblasts_Fetal_Skin_Quadriceps_Right.ChromatinAccessibility.H-24259.DS19948.twopass.merge150.wgt10.zgt2.wig	Fibroblasts_Fetal_Skin_Quadriceps_Right	fibroblast	hotspots	Hotspots
65	1e-07	7.77971	0.00387297	8	67371	11	720674	HBMEC-DS13817.twopass.merge150.wgt10.zgt2.wig	HBMEC	blood_vessel	hotspots	Hotspots
95	1e-07	8.34809	0.0041806	7	54936	11	720674	HPdLF-DS13573.twopass.merge150.wgt10.zgt2.wig	HPdLF	epithelium	hotspots	Hotspots
297	1e-07	7.99217	0.0045208	6	49185	11	720674	UW.CD19_Primary_Cells.ChromatinAccessibility.RO_01701.DS17440.twopass.merge150.wgt10.zgt2.wig	CD19_Primary_Cells	blood	hotspots	Hotspots
64	1e-07	6.23619	0.00498256	8	84046	11	720674	HAsp-DS14790.twopass.merge150.wgt10.zgt2.wig	HA-sp	spinal_cord	hotspots	Hotspots
162	1e-07	6.87119	0.00498504	7	66744	11	720674	wgEncodeOpenChromDnaseUrotsaAlnAllReps.30000000.twopass.merge150.wgt10.zgt2.wig	Urothelia	urothelium	hotspots	Hotspots
541	1e-07	7.68025	0.00579039	7	59713	11	720674	UW.Fibroblasts_Fetal_Skin_Upper_Back.ChromatinAccessibility.H-24259.DS19706.twopass.merge150.wgt10.zgt2.wig	Fibroblasts_Fetal_Skin_Upper_Back	fibroblast	hotspots	Hotspots
361	1e-07	8.2524	0.00634921	6	47634	11	720674	UW.Fetal_Intestine_Small.ChromatinAccessibility.H-23808.DS17425.twopass.merge150.wgt10.zgt2.wig	Fetal_Intestine_Small	fetal_intestine,_small	hotspots	Hotspots
45	1e-07	8.51597	0.00637349	7	53853	11	720674	AG09309-DS12352.twopass.merge150.wgt10.zgt2.wig	AG09309	skin	hotspots	Hotspots
148	1e-07	6.92881	0.00678887	7	66189	11	720674	wgEncodeOpenChromDnaseHuh7AlnAllReps.30000000.twopass.merge150.wgt10.zgt2.wig	Huh-7	liver	hotspots	Hotspots
66	1e-07	7.12195	0.00749625	7	64394	11	720674	HCFaa-DS13480.twopass.merge150.wgt10.zgt2.wig	HCFaa	heart	hotspots	Hotspots
61	1e-07	7.29703	0.00803859	7	62849	11	720674	HAc-DS14765.twopass.merge150.wgt10.zgt2.wig	HAc	cerebellar	hotspots	Hotspots
345	1e-07	7.2432	0.00857633	7	63316	11	720674	UW.Fetal_Intestine_Large.ChromatinAccessibility.H-23808.DS17422.twopass.merge150.wgt10.zgt2.wig	Fetal_Intestine_Large	fetal_intestine,_large	hotspots	Hotspots
393	1e-07	6.55317	0.00877963	7	69983	11	720674	UW.Fetal_Lung.ChromatinAccessibility.H-23365.DS15227.twopass.merge150.wgt10.zgt2.wig	Fetal_Lung	fetal_lung	hotspots	Hotspots
580	1e-07	5.80652	0.0092081	7	78982	11	720674	UW.Penis_Foreskin_Fibroblast_Primary_Cells.ChromatinAccessibility.skin01.DS18224.twopass.merge150.wgt10.zgt2.wig	Penis_Foreskin_Fibroblast_Primary_Cells	fibroblast	hotspots	Hotspots
71	1e-07	8.82031	0.00938967	6	44567	11	720674	HCT116-DS13551.twopass.merge150.wgt10.zgt2.wig	HCT-116	colon	hotspots	Hotspots
587	1e-07	6.83382	0.00956023	7	67109	11	720674	UW.Penis_Foreskin_Keratinocyte_Primary_Cells.ChromatinAccessibility.skin02.DS18718.twopass.merge150.wgt10.zgt2.wig	Penis_Foreskin_Keratinocyte_Primary_Cells	skin	hotspots	Hotspots
356	1e-07	6.39544	0.00976562	7	71709	11	720674	UW.Fetal_Intestine_Small.ChromatinAccessibility.H-23663.DS16822.twopass.merge150.wgt10.zgt2.wig	Fetal_Intestine_Small	fetal_intestine,_small	hotspots	Hotspots
511	1e-07	5.84545	0.00996016	7	78456	11	720674	UW.Fetal_Stomach.ChromatinAccessibility.H-24005.DS17963.twopass.merge150.wgt10.zgt2.wig	Fetal_Stomach	fetal_stomach	hotspots	Hotspots
53	1e-07	7.29236	0.0103842	6	53905	11	720674	CD20-DS17541.hg19.twopass.merge150.wgt10.zgt2.wig	CD20+	blood	hotspots	Hotspots
574	1e-07	8.45256	0.0107411	6	46506	11	720674	UW.Mobilized_CD34_Primary_Cells.ChromatinAccessibility.RO_01562.DS13196.twopass.merge150.wgt10.zgt2.wig	Mobilized_CD34_Primary_Cells	blood	hotspots	Hotspots
469	1e-07	6.60756	0.0109409	7	69407	11	720674	UW.Fetal_Placenta.ChromatinAccessibility.H-24409.DS20346.twopass.merge150.wgt10.zgt2.wig	Fetal_Placenta	fetal_placenta	hotspots	Hotspots
548	1e-07	7.10969	0.011919	6	55290	11	720674	UW.H1_Derived_Mesenchymal_Stem_Cells.ChromatinAccessibility.DS20671.twopass.merge150.wgt10.zgt2.wig	H1_Derived_Mesenchymal_Stem_Cells	es_cell	hotspots	Hotspots
59	1e-07	7.51012	0.0140056	6	52342	11	720674	GM12865-DS12436.twopass.merge150.wgt10.zgt2.wig	GM12865	blood	hotspots	Hotspots
141	1e-07	5.78572	0.0141844	7	79266	11	720674	wgEncodeOpenChromDnaseGm19240AlnAllReps.30000000.twopass.merge150.wgt10.zgt2.wig	GM19240	blood	hotspots	Hotspots
149	1e-07	5.46811	0.0150602	7	83870	11	720674	wgEncodeOpenChromDnaseIpsAlnAllReps.30000000.twopass.merge150.wgt10.zgt2.wig	iPS	ips_cell	hotspots	Hotspots
539	1e-07	7.79703	0.0153139	6	50416	11	720674	UW.Fibroblasts_Fetal_Skin_Scalp.ChromatinAccessibility.H-24259.DS19449.twopass.merge150.wgt10.zgt2.wig	Fibroblasts_Fetal_Skin_Scalp	fibroblast	hotspots	Hotspots
391	1e-07	6.71544	0.015674	6	58536	11	720674	UW.Fetal_Lung.ChromatinAccessibility.H-23284.DS14809.twopass.merge150.wgt10.zgt2.wig	Fetal_Lung	fetal_lung	hotspots	Hotspots
292	1e-07	6.99557	0.0165563	6	56192	11	720674	UW.Breast_vHMEC.ChromatinAccessibility.RM035.DS18438.twopass.merge150.wgt10.zgt2.wig	Breast_vHMEC	breast	hotspots	Hotspots
97	1e-07	7.25468	0.0166667	6	54185	11	720674	HRCE-DS10666.twopass.merge150.wgt10.zgt2.wig	HRCEpiC	epithelium	hotspots	Hotspots
161	1e-07	5.97245	0.0186567	6	65818	11	720674	wgEncodeOpenChromDnaseT47dAlnAllReps.30000000.twopass.merge150.wgt10.zgt2.wig	T-47D	breast	hotspots	Hotspots
423	1e-07	6.01157	0.0198413	7	76288	11	720674	UW.Fetal_Muscle_Arm.ChromatinAccessibility.H-24042.DS18176.twopass.merge150.wgt10.zgt2.wig	Fetal_Muscle_Arm	fetal_muscle	hotspots	Hotspots
447	1e-07	6.06035	0.02	7	75674	11	720674	UW.Fetal_Muscle_Back.ChromatinAccessibility.H-24409.DS20244.twopass.merge150.wgt10.zgt2.wig	Fetal_Muscle_Back	fetal_muscle	hotspots	Hotspots
129	1e-07	5.57263	0.0201207	7	82297	11	720674	wgEncodeOpenChromDnase8988tAlnAllReps.30000000.twopass.merge150.wgt10.zgt2.wig	8988T	liver	hotspots	Hotspots
502	1e-07	5.439	0.0208768	7	84319	11	720674	UW.Fetal_Spinal_Cord.ChromatinAccessibility.H-24409.DS20351.twopass.merge150.wgt10.zgt2.wig	Fetal_Spinal_Cord	fetal_spinal_cord	hotspots	Hotspots
466	1e-07	5.21807	0.0209644	7	87889	11	720674	UW.Fetal_Placenta.ChromatinAccessibility.H-23887.DS17639.twopass.merge150.wgt10.zgt2.wig	Fetal_Placenta	fetal_placenta	hotspots	Hotspots
123	1e-07	6.91959	0.0214133	6	56809	11	720674	RWPE_AllReps.30000000.twopass.merge150.wgt10.zgt2.wig	RWPE1	prostate	hotspots	Hotspots
550	1e-07	6.8836	0.0221729	6	57106	11	720674	UW.H1_Derived_Neuronal_Progenitor_Cultured_Cells.ChromatinAccessibility.DS18739.twopass.merge150.wgt10.zgt2.wig	H1_Derived_Neuronal_Progenitor_Cultured_Cells	es_cell	hotspots	Hotspots
554	1e-07	7.85091	0.0224719	6	50070	11	720674	UW.IMR90.ChromatinAccessibility.DS11759.twopass.merge150.wgt10.zgt2.wig	IMR90	lung	hotspots	Hotspots
159	1e-07	5.73995	0.0229885	7	79898	11	720674	wgEncodeOpenChromDnaseProgfibAlnAllReps.30000000.twopass.merge150.wgt10.zgt2.wig	ProgFib	skin	hotspots	Hotspots
582	1e-07	7.09929	0.0232019	6	55371	11	720674	UW.Penis_Foreskin_Fibroblast_Primary_Cells.ChromatinAccessibility.skin02.DS18252.twopass.merge150.wgt10.zgt2.wig	Penis_Foreskin_Fibroblast_Primary_Cells	fibroblast	hotspots	Hotspots
536	1e-07	7.43737	0.0242718	6	52854	11	720674	UW.Fibroblasts_Fetal_Skin_Quadriceps_Right.ChromatinAccessibility.H-24259.DS19943.twopass.merge150.wgt10.zgt2.wig	Fibroblasts_Fetal_Skin_Quadriceps_Right	fibroblast	hotspots	Hotspots
549	1e-07	6.24803	0.0244499	6	62915	11	720674	UW.H1_Derived_Mesenchymal_Stem_Cells.ChromatinAccessibility.DS21042.twopass.merge150.wgt10.zgt2.wig	H1_Derived_Mesenchymal_Stem_Cells	es_cell	hotspots	Hotspots
133	1e-07	5.2277	0.0248139	7	87727	11	720674	wgEncodeOpenChromDnaseFibroblAlnAllReps.30000000.twopass.merge150.wgt10.zgt2.wig	Fibrobl	skin	hotspots	Hotspots
160	1e-07	5.73627	0.0260417	6	68528	11	720674	wgEncodeOpenChromDnaseStellateAlnAllReps.30000000.twopass.merge150.wgt10.zgt2.wig	Stellate	liver	hotspots	Hotspots
296	1e-07	7.38772	0.0263158	5	44341	11	720674	UW.CD19_Primary_Cells.ChromatinAccessibility.RO_01689.DS17281.twopass.merge150.wgt10.zgt2.wig	CD19_Primary_Cells	blood	hotspots	Hotspots
70	1e-07	6.81132	0.0268097	6	57712	11	720674	HCPEpiC-DS12447.twopass.merge150.wgt10.zgt2.wig	HCPEpiC	epithelium	hotspots	Hotspots
503	1e-07	5.46629	0.0274725	7	83898	11	720674	UW.Fetal_Spinal_Cord.ChromatinAccessibility.H-24493.DS20530.twopass.merge150.wgt10.zgt2.wig	Fetal_Spinal_Cord	fetal_spinal_cord	hotspots	Hotspots
143	1e-07	7.04698	0.028169	6	55782	11	720674	wgEncodeOpenChromDnaseHelas3Ifna4hAlnAllReps.30000000.twopass.merge150.wgt10.zgt2.wig	HeLa-S3	cervix	hotspots	Hotspots
100	1e-07	7.1256	0.0283286	7	64361	11	720674	HRPEpiC-DS12583.twopass.merge150.wgt10.zgt2.wig	HRPEpiC	epithelium	hotspots	Hotspots
165	1e-07	5.87138	0.0287356	6	66951	11	720674	WI_38_TAM-DS14323.twopass.merge150.wgt10.zgt2.wig	WI-38	embryonic_lung	hotspots	Hotspots
151	1e-07	6.0961	0.0293255	6	64483	11	720674	wgEncodeOpenChromDnaseMcf7HypoxlacAlnAllReps.30000000.twopass.merge150.wgt10.zgt2.wig	MCF-7	breast	hotspots	Hotspots
156	1e-07	5.73342	0.0293255	7	79989	11	720674	wgEncodeOpenChromDnasePanisdAlnAllReps.30000000.twopass.merge150.wgt10.zgt2.wig	PanIsletD	pancreas	hotspots	Hotspots
424	1e-07	5.91414	0.0294985	6	66467	11	720674	UW.Fetal_Muscle_Arm.ChromatinAccessibility.H-24078.DS18379.twopass.merge150.wgt10.zgt2.wig	Fetal_Muscle_Arm	fetal_muscle	hotspots	Hotspots
90	1e-07	6.96162	0.0296736	6	56466	11	720674	HMVEC_LBl-DS13372.twopass.merge150.wgt10.zgt2.wig	HMVEC-LBl	blood_vessel	hotspots	Hotspots
368	1e-07	6.0674	0.03003	6	64788	11	720674	UW.Fetal_Kidney.ChromatinAccessibility.H-22676.DS12635.twopass.merge150.wgt10.zgt2.wig	Fetal_Kidney	fetal_kidney	hotspots	Hotspots
371	1e-07	4.77148	0.03003	7	96115	11	720674	UW.Fetal_Kidney.ChromatinAccessibility.H-23855.DS17522.twopass.merge150.wgt10.zgt2.wig	Fetal_Kidney	fetal_kidney	hotspots	Hotspots
164	1e-07	6.68052	0.0311526	5	49035	11	720674	WI_38-DS14315.twopass.merge150.wgt10.zgt2.wig	WI-38	embryonic_lung	hotspots	Hotspots
293	1e-07	8.02595	0.0315457	5	40815	11	720674	UW.CD14_Primary_Cells.ChromatinAccessibility.RO_01689.DS17391.twopass.merge150.wgt10.zgt2.wig	CD14_Primary_Cells	blood	hotspots	Hotspots
425	1e-07	5.23672	0.0318471	7	87576	11	720674	UW.Fetal_Muscle_Arm.ChromatinAccessibility.H-24089.DS18452.twopass.merge150.wgt10.zgt2.wig	Fetal_Muscle_Arm	fetal_muscle	hotspots	Hotspots
487	1e-07	5.58287	0.0319489	7	82146	11	720674	UW.Fetal_Renal_Pelvis.ChromatinAccessibility.H-23914.DS17760.twopass.merge150.wgt10.zgt2.wig	Fetal_Renal_Pelvis	fetal_renal_pelvis	hotspots	Hotspots
119	1e-07	6.40321	0.0319489	7	71622	11	720674	NT2_D1-DS14575.hg19.twopass.merge150.wgt10.zgt2.wig	NT2-D1	testis	hotspots	Hotspots
144	1e-07	5.35807	0.0326797	6	73365	11	720674	wgEncodeOpenChromDnaseHepatocytesAlnAllReps.30000000.twopass.merge150.wgt10.zgt2.wig	Hepatocytes	liver	hotspots	Hotspots
508	1e-07	6.79225	0.0327869	6	57874	11	720674	UW.Fetal_Stomach.ChromatinAccessibility.H-23887.DS17659.twopass.merge150.wgt10.zgt2.wig	Fetal_Stomach	fetal_stomach	hotspots	Hotspots
150	1e-07	5.94922	0.0338983	6	66075	11	720674	wgEncodeOpenChromDnaseLncapAndroAlnAllReps.30000000.twopass.merge150.wgt10.zgt2.wig	LNCaP	prostate	hotspots	Hotspots
72	1e-07	6.72015	0.0343643	6	58495	11	720674	HEEpiC-DS12763.twopass.merge150.wgt10.zgt2.wig	HEEpiC	epithelium	hotspots	Hotspots
403	1e-07	6.56844	0.0346021	6	59846	11	720674	UW.Fetal_Lung_Left.ChromatinAccessibility.H-23914.DS17739.twopass.merge150.wgt10.zgt2.wig	Fetal_Lung_Left	fetal_lung	hotspots	Hotspots
559	1e-07	6.89144	0.0357143	6	57041	11	720674	UW.iPS_DF_19.7.ChromatinAccessibility.DS15148.twopass.merge150.wgt10.zgt2.wig	iPS_DF_19.7	ips_cell	hotspots	Hotspots
154	1e-07	5.86324	0.0364964	6	67044	11	720674	wgEncodeOpenChromDnaseMyometrAlnAllReps.30000000.twopass.merge150.wgt10.zgt2.wig	Myometr	myometrium	hotspots	Hotspots
48	1e-07	7.35073	0.0371747	6	53477	11	720674	AoAF-DS13523.twopass.merge150.wgt10.zgt2.wig	AoAF	blood_vessel	hotspots	Hotspots
117	1e-07	5.24534	0.0371747	7	87432	11	720674	NHEK-all.twopass.merge150.wgt10.zgt2.wig	NHEK	skin	hotspots	Hotspots
421	1e-07	5.26506	0.0377358	6	74661	11	720674	UW.Fetal_Muscle_Arm.ChromatinAccessibility.H-23964.DS17848.twopass.merge150.wgt10.zgt2.wig	Fetal_Muscle_Arm	fetal_muscle	hotspots	Hotspots
392	1e-07	5.80951	0.0381679	6	67664	11	720674	UW.Fetal_Lung.ChromatinAccessibility.H-23284.DS14820.twopass.merge150.wgt10.zgt2.wig	Fetal_Lung	fetal_lung	hotspots	Hotspots
493	1e-07	5.40545	0.0381679	6	72722	11	720674	UW.Fetal_Renal_Pelvis_Left.ChromatinAccessibility.H-24111.DS18666.twopass.merge150.wgt10.zgt2.wig	Fetal_Renal_Pelvis_Left	fetal_renal_pelvis	hotspots	Hotspots
295	1e-07	6.77404	0.03861	5	48358	11	720674	UW.CD19_Primary_Cells.ChromatinAccessibility.RO_01679.DS17186.twopass.merge150.wgt10.zgt2.wig	CD19_Primary_Cells	blood	hotspots	Hotspots
86	1e-07	6.49443	0.03861	6	60528	11	720674	HMVEC_dBlNeo-DS13242.twopass.merge150.wgt10.zgt2.wig	HMVEC-dBl-Neo	blood_vessel	hotspots	Hotspots
436	1e-07	5.45163	0.04	6	72106	11	720674	UW.Fetal_Muscle_Back.ChromatinAccessibility.H-23964.DS17850.twopass.merge150.wgt10.zgt2.wig	Fetal_Muscle_Back	fetal_muscle	hotspots	Hotspots
142	1e-07	6.09506	0.0404858	6	64494	11	720674	wgEncodeOpenChromDnaseH9esAlnAllReps.30000000.twopass.merge150.wgt10.zgt2.wig	H9ES	es_cell	hotspots	Hotspots
505	1e-07	5.46071	0.0408163	6	71986	11	720674	UW.Fetal_Stomach.ChromatinAccessibility.H-23589.DS16530.twopass.merge150.wgt10.zgt2.wig	Fetal_Stomach	fetal_stomach	hotspots	Hotspots
77	1e-07	6.19799	0.0408163	6	63423	11	720674	HFF-DS15115.twopass.merge150.wgt10.zgt2.wig	HFF	foreskin	hotspots	Hotspots
449	1e-07	5.63642	0.0414938	6	69742	11	720674	UW.Fetal_Muscle_Leg.ChromatinAccessibility.H-24078.DS18386.twopass.merge150.wgt10.zgt2.wig	Fetal_Muscle_Leg	fetal_muscle	hotspots	Hotspots
570	1e-07	7.20318	0.0440529	5	45477	11	720674	UW.Mobilized_CD34_Primary_Cells.ChromatinAccessibility.RO_01535.DS12274.twopass.merge150.wgt10.zgt2.wig	Mobilized_CD34_Primary_Cells	blood	hotspots	Hotspots
498	1e-07	5.2851	0.0456621	6	74378	11	720674	UW.Fetal_Renal_Pelvis_Right.ChromatinAccessibility.H-24169.DS18961.twopass.merge150.wgt10.zgt2.wig	Fetal_Renal_Pelvis_Right	fetal_renal_pelvis	hotspots	Hotspots
51	1e-07	6.84067	0.0480769	5	47887	11	720674	CACO2-DS8235.twopass.merge150.wgt10.zgt2.wig	Caco-2	colon	hotspots	Hotspots
140	1e-07	6.10017	0.0483092	6	64440	11	720674	wgEncodeOpenChromDnaseGm19239AlnAllReps.30000000.twopass.merge150.wgt10.zgt2.wig	GM19239	blood	hotspots	Hotspots
433	1e-07	4.70958	0.0490196	6	83467	11	720674	UW.Fetal_Muscle_Arm.ChromatinAccessibility.H-24272.DS19380.twopass.merge150.wgt10.zgt2.wig	Fetal_Muscle_Arm	fetal_muscle	hotspots	Hotspots
54	1e-07	5.30776	0.0492611	5	61717	11	720674	CD34-DS16814.hg19.twopass.merge150.wgt10.zgt2.wig	CD34+	blood	hotspots	Hotspots
115	1e-07	6.27576	0.0518135	6	62637	11	720674	NHDF_Ad-DS12863.twopass.merge150.wgt10.zgt2.wig	NHDF-Ad	skin	hotspots	Hotspots
411	1e-07	4.71207	0.0537634	6	83423	11	720674	UW.Fetal_Lung_Right.ChromatinAccessibility.H-23744.DS17101.twopass.merge150.wgt10.zgt2.wig	Fetal_Lung_Right	fetal_lung	hotspots	Hotspots
348	1e-07	4.86209	0.0552486	6	80849	11	720674	UW.Fetal_Intestine_Large.ChromatinAccessibility.H-23887.DS17647.twopass.merge150.wgt10.zgt2.wig	Fetal_Intestine_Large	fetal_intestine,_large	hotspots	Hotspots
586	1e-07	5.83409	0.0555556	6	67379	11	720674	UW.Penis_Foreskin_Keratinocyte_Primary_Cells.ChromatinAccessibility.skin02.DS18714.twopass.merge150.wgt10.zgt2.wig	Penis_Foreskin_Keratinocyte_Primary_Cells	skin	hotspots	Hotspots
558	1e-07	5.94023	0.0561798	6	66175	11	720674	UW.iPS_DF_19.11.ChromatinAccessibility.DS15153.twopass.merge150.wgt10.zgt2.wig	iPS_DF_19.11	ips_cell	hotspots	Hotspots
530	1e-07	6.10449	0.0564972	5	53662	11	720674	UW.Fibroblasts_Fetal_Skin_Biceps_Left.ChromatinAccessibility.H-24259.DS19857.twopass.merge150.wgt10.zgt2.wig	Fibroblasts_Fetal_Skin_Biceps_Left	fibroblast	hotspots	Hotspots
529	1e-07	6.64703	0.0571429	5	49282	11	720674	UW.Fibroblasts_Fetal_Skin_Back.ChromatinAccessibility.H-24218.DS19233.twopass.merge150.wgt10.zgt2.wig	Fibroblasts_Fetal_Skin_Back	fibroblast	hotspots	Hotspots
507	1e-07	6.2294	0.0578035	5	52586	11	720674	UW.Fetal_Stomach.ChromatinAccessibility.H-23769.DS17325.twopass.merge150.wgt10.zgt2.wig	Fetal_Stomach	fetal_stomach	hotspots	Hotspots
534	1e-07	6.53579	0.0581395	6	60145	11	720674	UW.Fibroblasts_Fetal_Skin_Quadriceps_Left.ChromatinAccessibility.H-24259.DS20046.twopass.merge150.wgt10.zgt2.wig	Fibroblasts_Fetal_Skin_Quadriceps_Left	fibroblast	hotspots	Hotspots
405	1e-07	4.66809	0.0598802	6	84209	11	720674	UW.Fetal_Lung_Left.ChromatinAccessibility.H-24005.DS17959.twopass.merge150.wgt10.zgt2.wig	Fetal_Lung_Left	fetal_lung	hotspots	Hotspots
439	1e-07	4.9647	0.0598802	6	79178	11	720674	UW.Fetal_Muscle_Back.ChromatinAccessibility.H-24089.DS18454.twopass.merge150.wgt10.zgt2.wig	Fetal_Muscle_Back	fetal_muscle	hotspots	Hotspots
85	1e-07	6.40641	0.0617284	5	51133	11	720674	HMVEC_dBlAd-DS13337.twopass.merge150.wgt10.zgt2.wig	HMVEC-dBl-Ad	blood_vessel	hotspots	Hotspots
88	1e-07	6.31076	0.0621118	5	51908	11	720674	HMVEC_dLyNeo-DS13150.twopass.merge150.wgt10.zgt2.wig	HMVEC-dLy-Neo	blood_vessel	hotspots	Hotspots
581	1e-07	5.51171	0.0625	6	71320	11	720674	UW.Penis_Foreskin_Fibroblast_Primary_Cells.ChromatinAccessibility.skin01.DS18229.twopass.merge150.wgt10.zgt2.wig	Penis_Foreskin_Fibroblast_Primary_Cells	fibroblast	hotspots	Hotspots
563	1e-07	6.95822	0.0628931	5	47078	11	720674	UW.Mobilized_CD34_Primary_Cells.ChromatinAccessibility.RO_01480.DS12771.twopass.merge150.wgt10.zgt2.wig	Mobilized_CD34_Primary_Cells	blood	hotspots	Hotspots
472	1e-07	4.78072	0.0628931	6	82225	11	720674	UW.Fetal_Renal_Cortex.ChromatinAccessibility.H-23833.DS17455.twopass.merge150.wgt10.zgt2.wig	Fetal_Renal_Cortex	fetal_renal_cortex	hotspots	Hotspots
489	1e-07	5.14967	0.0641026	6	76334	11	720674	UW.Fetal_Renal_Pelvis.ChromatinAccessibility.H-24078.DS18431.twopass.merge150.wgt10.zgt2.wig	Fetal_Renal_Pelvis	fetal_renal_pelvis	hotspots	Hotspots
575	1e-07	5.94442	0.0657895	5	55107	11	720674	UW.Mobilized_CD34_Primary_Cells.ChromatinAccessibility.RO_01701.DS17112.twopass.merge150.wgt10.zgt2.wig	Mobilized_CD34_Primary_Cells	blood	hotspots	Hotspots
350	1e-07	5.6099	0.0657895	5	58393	11	720674	UW.Fetal_Intestine_Large.ChromatinAccessibility.H-23941.DS17785.twopass.merge150.wgt10.zgt2.wig	Fetal_Intestine_Large	fetal_intestine,_large	hotspots	Hotspots
311	1e-07	6.74628	0.0666667	5	48557	11	720674	UW.CD8_Primary_Cells.ChromatinAccessibility.RO_01689.DS17332.twopass.merge150.wgt10.zgt2.wig	CD8_Primary_Cells	blood	hotspots	Hotspots
131	1e-07	4.87917	0.0666667	6	80566	11	720674	wgEncodeOpenChromDnaseChorionAlnAllReps.30000000.twopass.merge150.wgt10.zgt2.wig	Chorion	fetal_membrane	hotspots	Hotspots
569	1e-07	6.42526	0.0671141	5	50983	11	720674	UW.Mobilized_CD34_Primary_Cells.ChromatinAccessibility.RO_01527.DS11666.twopass.merge150.wgt10.zgt2.wig	Mobilized_CD34_Primary_Cells	blood	hotspots	Hotspots
362	1e-07	5.34031	0.0689655	6	73609	11	720674	UW.Fetal_Intestine_Small.ChromatinAccessibility.H-23864.DS17844.twopass.merge150.wgt10.zgt2.wig	Fetal_Intestine_Small	fetal_intestine,_small	hotspots	Hotspots
415	1e-07	4.54997	0.0699301	6	86395	11	720674	UW.Fetal_Lung_Right.ChromatinAccessibility.H-24005.DS17954.twopass.merge150.wgt10.zgt2.wig	Fetal_Lung_Right	fetal_lung	hotspots	Hotspots
390	1e-07	5.0139	0.0704225	6	78401	11	720674	UW.Fetal_Lung.ChromatinAccessibility.H-23266.DS14751.twopass.merge150.wgt10.zgt2.wig	Fetal_Lung	fetal_lung	hotspots	Hotspots
500	1e-07	6.32759	0.0704225	6	62124	11	720674	UW.Fetal_Skin.ChromatinAccessibility.H-22337.DS10987.twopass.merge150.wgt10.zgt2.wig	Fetal_Skin	fetal_skin	hotspots	Hotspots
515	1e-07	5.37433	0.0704225	6	73143	11	720674	UW.Fetal_Stomach.ChromatinAccessibility.H-24507.DS20546.twopass.merge150.wgt10.zgt2.wig	Fetal_Stomach	fetal_stomach	hotspots	Hotspots
128	1e-07	5.76969	0.070922	6	68131	11	720674	WERI_Rb1-DS13681.twopass.merge150.wgt10.zgt2.wig	WERI-Rb-1	eye	hotspots	Hotspots
471	1e-07	5.11011	0.070922	6	76925	11	720674	UW.Fetal_Renal_Cortex.ChromatinAccessibility.H-23790.DS17387.twopass.merge150.wgt10.zgt2.wig	Fetal_Renal_Cortex	fetal_renal_cortex	hotspots	Hotspots
495	1e-07	4.87469	0.070922	6	80640	11	720674	UW.Fetal_Renal_Pelvis_Left.ChromatinAccessibility.H-24232.DS19238.twopass.merge150.wgt10.zgt2.wig	Fetal_Renal_Pelvis_Left	fetal_renal_pelvis	hotspots	Hotspots
420	1e-07	4.85428	0.0714286	6	80979	11	720674	UW.Fetal_Muscle_Arm.ChromatinAccessibility.H-23941.DS17825.twopass.merge150.wgt10.zgt2.wig	Fetal_Muscle_Arm	fetal_muscle	hotspots	Hotspots
462	1e-07	4.73221	0.0714286	6	83068	11	720674	UW.Fetal_Muscle_Trunk.ChromatinAccessibility.H-24409.DS20242.twopass.merge150.wgt10.zgt2.wig	Fetal_Muscle_Trunk	fetal_muscle,_trunk	hotspots	Hotspots
78	1e-07	5.76944	0.0714286	6	68134	11	720674	HFF_MyC-DS15079.twopass.merge150.wgt10.zgt2.wig	HFF-Myc	foreskin	hotspots	Hotspots
120	1e-07	6.1372	0.0714286	5	53376	11	720674	PANC1-DS9955.twopass.merge150.wgt10.zgt2.wig	PANC-1	pancreas	hotspots	Hotspots
336	1e-07	4.80257	0.0719424	6	81851	11	720674	UW.Fetal_Heart.ChromatinAccessibility.H-23663.DS16819.twopass.merge150.wgt10.zgt2.wig	Fetal_Heart	fetal_heart	hotspots	Hotspots
307	1e-07	7.82863	0.0729927	4	33475	11	720674	UW.CD56_Primary_Cells.ChromatinAccessibility.RO_01679.DS17189.twopass.merge150.wgt10.zgt2.wig	CD56_Primary_Cells	blood	hotspots	Hotspots
398	1e-07	4.6753	0.0729927	6	84079	11	720674	UW.Fetal_Lung_Left.ChromatinAccessibility.H-23640.DS18170.twopass.merge150.wgt10.zgt2.wig	Fetal_Lung_Left	fetal_lung	hotspots	Hotspots
163	1e-07	5.40864	0.0735294	6	72679	11	720674	wgEncodeOpenChromDnaseUrotsaUt189AlnAllReps.30000000.twopass.merge150.wgt10.zgt2.wig	Urothelia	urothelium	hotspots	Hotspots
454	1e-07	4.939	0.0740741	6	79590	11	720674	UW.Fetal_Muscle_Leg.ChromatinAccessibility.H-24218.DS19115.twopass.merge150.wgt10.zgt2.wig	Fetal_Muscle_Leg	fetal_muscle	hotspots	Hotspots
377	1e-07	4.98472	0.0746269	6	78860	11	720674	UW.Fetal_Kidney_Left.ChromatinAccessibility.H-23758.DS17140.twopass.merge150.wgt10.zgt2.wig	Fetal_Kidney_Left	fetal_kidney	hotspots	Hotspots
404	1e-07	6.60468	0.0746269	5	49598	11	720674	UW.Fetal_Lung_Left.ChromatinAccessibility.H-23964.DS17835.twopass.merge150.wgt10.zgt2.wig	Fetal_Lung_Left	fetal_lung	hotspots	Hotspots
476	1e-07	5.44641	0.0746269	6	72175	11	720674	UW.Fetal_Renal_Cortex.ChromatinAccessibility.H-24259.DS19388.twopass.merge150.wgt10.zgt2.wig	Fetal_Renal_Cortex	fetal_renal_cortex	hotspots	Hotspots
561	1e-07	5.50769	0.075188	6	71372	11	720674	UW.iPS_DF_6.9.ChromatinAccessibility.DS15164.twopass.merge150.wgt10.zgt2.wig	iPS_DF_6.9	ips_cell	hotspots	Hotspots
483	1e-07	4.88766	0.0757576	6	80426	11	720674	UW.Fetal_Renal_Cortex_Right.ChromatinAccessibility.H-24169.DS18928.twopass.merge150.wgt10.zgt2.wig	Fetal_Renal_Cortex_Right	fetal_renal_cortex	hotspots	Hotspots
432	1e-07	4.89936	0.0769231	6	80234	11	720674	UW.Fetal_Muscle_Arm.ChromatinAccessibility.H-24259.DS19295.twopass.merge150.wgt10.zgt2.wig	Fetal_Muscle_Arm	fetal_muscle	hotspots	Hotspots
69	1e-07	6.17573	0.078125	5	53043	11	720674	HConF-DS11642.twopass.merge150.wgt10.zgt2.wig	HConF	eye	hotspots	Hotspots
585	1e-07	6.01578	0.078125	6	65344	11	720674	UW.Penis_Foreskin_Keratinocyte_Primary_Cells.ChromatinAccessibility.skin01.DS18695.twopass.merge150.wgt10.zgt2.wig	Penis_Foreskin_Keratinocyte_Primary_Cells	skin	hotspots	Hotspots
372	1e-07	5.61396	0.0787402	6	70021	11	720674	UW.Fetal_Kidney.ChromatinAccessibility.H-23914.DS17753.twopass.merge150.wgt10.zgt2.wig	Fetal_Kidney	fetal_kidney	hotspots	Hotspots
568	1e-07	6.65487	0.0793651	5	49224	11	720674	UW.Mobilized_CD34_Primary_Cells.ChromatinAccessibility.RO_01520.DS12785.twopass.merge150.wgt10.zgt2.wig	Mobilized_CD34_Primary_Cells	blood	hotspots	Hotspots
355	1e-07	6.00413	0.0793651	5	54559	11	720674	UW.Fetal_Intestine_Small.ChromatinAccessibility.H-23640.DS16712.twopass.merge150.wgt10.zgt2.wig	Fetal_Intestine_Small	fetal_intestine,_small	hotspots	Hotspots
565	1e-07	6.69567	0.08	5	48924	11	720674	UW.Mobilized_CD34_Primary_Cells.ChromatinAccessibility.RO_01492.DS14206.twopass.merge150.wgt10.zgt2.wig	Mobilized_CD34_Primary_Cells	blood	hotspots	Hotspots
81	1e-07	6.01902	0.0806452	5	54424	11	720674	HL60-DS11809.twopass.merge150.wgt10.zgt2.wig	HL-60	blood	hotspots	Hotspots
526	1e-07	6.34769	0.0806452	5	51606	11	720674	UW.Fetal_Thymus.ChromatinAccessibility.H-24409.DS20341.twopass.merge150.wgt10.zgt2.wig	Fetal_Thymus	fetal_thymus	hotspots	Hotspots
426	1e-07	4.6197	0.0813008	6	85091	11	720674	UW.Fetal_Muscle_Arm.ChromatinAccessibility.H-24111.DS18473.twopass.merge150.wgt10.zgt2.wig	Fetal_Muscle_Arm	fetal_muscle	hotspots	Hotspots
583	1e-07	5.73824	0.0813008	5	57087	11	720674	UW.Penis_Foreskin_Fibroblast_Primary_Cells.ChromatinAccessibility.skin02.DS18256.twopass.merge150.wgt10.zgt2.wig	Penis_Foreskin_Fibroblast_Primary_Cells	fibroblast	hotspots	Hotspots
538	1e-07	6.71558	0.0813008	5	48779	11	720674	UW.Fibroblasts_Fetal_Skin_Scalp.ChromatinAccessibility.H-24259.DS19444.twopass.merge150.wgt10.zgt2.wig	Fibroblasts_Fetal_Skin_Scalp	fibroblast	hotspots	Hotspots
431	1e-07	4.89435	0.0819672	6	80316	11	720674	UW.Fetal_Muscle_Arm.ChromatinAccessibility.H-24244.DS19270.twopass.merge150.wgt10.zgt2.wig	Fetal_Muscle_Arm	fetal_muscle	hotspots	Hotspots
58	1e-07	6.51873	0.0833333	5	50252	11	720674	GM12864-DS12431.twopass.merge150.wgt10.zgt2.wig	GM12864	blood	hotspots	Hotspots
450	1e-07	4.59744	0.0833333	6	85503	11	720674	UW.Fetal_Muscle_Leg.ChromatinAccessibility.H-24089.DS18456.twopass.merge150.wgt10.zgt2.wig	Fetal_Muscle_Leg	fetal_muscle	hotspots	Hotspots
456	1e-07	5.08209	0.0840336	6	77349	11	720674	UW.Fetal_Muscle_Leg.ChromatinAccessibility.H-24259.DS19291.twopass.merge150.wgt10.zgt2.wig	Fetal_Muscle_Leg	fetal_muscle	hotspots	Hotspots
531	1e-07	6.19453	0.0840336	5	52882	11	720674	UW.Fibroblasts_Fetal_Skin_Biceps_Left.ChromatinAccessibility.H-24259.DS19867.twopass.merge150.wgt10.zgt2.wig	Fibroblasts_Fetal_Skin_Biceps_Left	fibroblast	hotspots	Hotspots
47	1e-07	6.87888	0.0840336	5	47621	11	720674	AG10803-DS12384.twopass.merge150.wgt10.zgt2.wig	AG10803	skin	hotspots	Hotspots
379	1e-07	4.38727	0.0862069	6	89599	11	720674	UW.Fetal_Kidney_Right.ChromatinAccessibility.H-23435.DS15651.twopass.merge150.wgt10.zgt2.wig	Fetal_Kidney_Right	fetal_kidney	hotspots	Hotspots
104	1e-07	6.23812	0.0877193	4	42010	11	720674	hTH2-DS7842.twopass.merge150.wgt10.zgt2.wig	Th2	blood	hotspots	Hotspots
416	1e-07	4.27844	0.0884956	6	91878	11	720674	UW.Fetal_Lung_Right.ChromatinAccessibility.H-24089.DS18418.twopass.merge150.wgt10.zgt2.wig	Fetal_Lung_Right	fetal_lung	hotspots	Hotspots
44	1e-07	6.76327	0.0892857	5	48435	11	720674	AG04450-DS12270.twopass.merge150.wgt10.zgt2.wig	AG04450	lung	hotspots	Hotspots
308	1e-07	6.77334	0.0900901	5	48363	11	720674	UW.CD56_Primary_Cells.ChromatinAccessibility.RO_01701.DS17443.twopass.merge150.wgt10.zgt2.wig	CD56_Primary_Cells	blood	hotspots	Hotspots
91	1e-07	6.46227	0.0900901	5	50691	11	720674	HMVEC_LLy-DS13185.twopass.merge150.wgt10.zgt2.wig	HMVEC-LLy	blood_vessel	hotspots	Hotspots
347	1e-07	6.73823	0.0900901	4	38892	11	720674	UW.Fetal_Intestine_Large.ChromatinAccessibility.H-23855.DS17502.twopass.merge150.wgt10.zgt2.wig	Fetal_Intestine_Large	fetal_intestine,_large	hotspots	Hotspots
452	1e-07	5.85517	0.0900901	5	55947	11	720674	UW.Fetal_Muscle_Leg.ChromatinAccessibility.H-24143.DS18844.twopass.merge150.wgt10.zgt2.wig	Fetal_Muscle_Leg	fetal_muscle	hotspots	Hotspots
101	1e-07	4.50524	0.0900901	7	101795	11	720674	HSMM-all.twopass.merge150.wgt10.zgt2.wig	HSMM	muscle	hotspots	Hotspots
108	1e-07	5.83275	0.0900901	5	56162	11	720674	Ishikawa_T_AllReps.30000000.twopass.merge150.wgt10.zgt2.wig	Ishikawa	uterus	hotspots	Hotspots
546	1e-07	4.88651	0.0917431	6	80445	11	720674	UW.H1.ChromatinAccessibility.DS18873.twopass.merge150.wgt10.zgt2.wig	H1	es_cell	hotspots	Hotspots
444	1e-07	4.64712	0.0917431	6	84589	11	720674	UW.Fetal_Muscle_Back.ChromatinAccessibility.H-24272.DS19384.twopass.merge150.wgt10.zgt2.wig	Fetal_Muscle_Back	fetal_muscle	hotspots	Hotspots
509	1e-07	5.85915	0.0934579	5	55909	11	720674	UW.Fetal_Stomach.ChromatinAccessibility.H-23914.DS17750.twopass.merge150.wgt10.zgt2.wig	Fetal_Stomach	fetal_stomach	hotspots	Hotspots
373	1e-07	5.53063	0.0952381	6	71076	11	720674	UW.Fetal_Kidney.ChromatinAccessibility.H-24507.DS20564.twopass.merge150.wgt10.zgt2.wig	Fetal_Kidney	fetal_kidney	hotspots	Hotspots
127	1e-07	7.68694	0.0980392	4	34092	11	720674	SKNSH-DS8482.twopass.merge150.wgt10.zgt2.wig	SK-N-SH	brain	hotspots	Hotspots
67	1e-07	6.24269	0.0980392	5	52474	11	720674	HCF-DS12501.twopass.merge150.wgt10.zgt2.wig	HCF	heart	hotspots	Hotspots
564	1e-07	5.99098	0.0990099	4	43743	11	720674	UW.Mobilized_CD34_Primary_Cells.ChromatinAccessibility.RO_01492.DS12774.twopass.merge150.wgt10.zgt2.wig	Mobilized_CD34_Primary_Cells	blood	hotspots	Hotspots
109	1e-07	5.75336	0.0990099	5	56937	11	720674	Jurkat-DS12659.twopass.merge150.wgt10.zgt2.wig	Jurkat	blood	hotspots	Hotspots
94	1e-07	5.7821	0.0990099	5	56654	11	720674	HPAF-DS13411.twopass.merge150.wgt10.zgt2.wig	HPAF	blood_vessel	hotspots	Hotspots
130	1e-07	5.77761	0.0990099	5	56698	11	720674	wgEncodeOpenChromDnaseAosmcSerumfreeAlnAllReps.30000000.twopass.merge150.wgt10.zgt2.wig	AoSMC	blood_vessel	hotspots	Hotspots
547	1e-07	6.89335	0.0990099	5	47521	11	720674	UW.H1.ChromatinAccessibility.DS19100.twopass.merge150.wgt10.zgt2.wig	H1	es_cell	hotspots	Hotspots
413	1e-07	5.09151	0.0990099	6	77206	11	720674	UW.Fetal_Lung_Right.ChromatinAccessibility.H-23887.DS17670.twopass.merge150.wgt10.zgt2.wig	Fetal_Lung_Right	fetal_lung	hotspots	Hotspots
401	1e-07	4.64454	0.0990099	6	84636	11	720674	UW.Fetal_Lung_Left.ChromatinAccessibility.H-23833.DS17464.twopass.merge150.wgt10.zgt2.wig	Fetal_Lung_Left	fetal_lung	hotspots	Hotspots
394	1e-07	4.70159	0.0990099	6	83609	11	720674	UW.Fetal_Lung.ChromatinAccessibility.H-23399.DS15461.twopass.merge150.wgt10.zgt2.wig	Fetal_Lung	fetal_lung	hotspots	Hotspots
440	1e-07	4.4065	0.0990099	6	89208	11	720674	UW.Fetal_Muscle_Back.ChromatinAccessibility.H-24111.DS18468.twopass.merge150.wgt10.zgt2.wig	Fetal_Muscle_Back	fetal_muscle	hotspots	Hotspots
555	1e-07	6.2249	0.0990099	5	52624	11	720674	UW.IMR90.ChromatinAccessibility.DS11764.twopass.merge150.wgt10.zgt2.wig	IMR90	lung	hotspots	Hotspots
96	1e-07	6.6496	0.0990099	5	49263	11	720674	HPF-DS13390.twopass.merge150.wgt10.zgt2.wig	HPF	lung	hotspots	Hotspots
577	1e-07	5.46534	0.108911	4	47950	11	720674	UW.Mobilized_CD4_Primary_Cells.ChromatinAccessibility.RO_01701.DS17175.twopass.merge150.wgt10.zgt2.wig	Mobilized_CD4_Primary_Cells	blood	hotspots	Hotspots
562	1e-07	6.70801	0.108911	5	48834	11	720674	UW.Mobilized_CD34_Primary_Cells.ChromatinAccessibility.RO_00738.DS13199.twopass.merge150.wgt10.zgt2.wig	Mobilized_CD34_Primary_Cells	blood	hotspots	Hotspots
49	1e-07	5.55775	0.108911	5	58941	11	720674	BE_2_C-DS14625.twopass.merge150.wgt10.zgt2.wig	BE2_C	brain	hotspots	Hotspots
63	1e-07	5.14031	0.108911	6	76473	11	720674	HAh-DS15192.twopass.merge150.wgt10.zgt2.wig	HA-h	brain_hippocampus	hotspots	Hotspots
380	1e-07	4.53496	0.108911	6	86681	11	720674	UW.Fetal_Kidney_Right.ChromatinAccessibility.H-23589.DS16441.twopass.merge150.wgt10.zgt2.wig	Fetal_Kidney_Right	fetal_kidney	hotspots	Hotspots
414	1e-07	4.16176	0.108911	6	94454	11	720674	UW.Fetal_Lung_Right.ChromatinAccessibility.H-23964.DS17831.twopass.merge150.wgt10.zgt2.wig	Fetal_Lung_Right	fetal_lung	hotspots	Hotspots
397	1e-07	4.71597	0.108911	6	83354	11	720674	UW.Fetal_Lung_Left.ChromatinAccessibility.H-23604.DS16570.twopass.merge150.wgt10.zgt2.wig	Fetal_Lung_Left	fetal_lung	hotspots	Hotspots
402	1e-07	5.2763	0.108911	5	62085	11	720674	UW.Fetal_Lung_Left.ChromatinAccessibility.H-23887.DS17674.twopass.merge150.wgt10.zgt2.wig	Fetal_Lung_Left	fetal_lung	hotspots	Hotspots
448	1e-07	4.93621	0.108911	6	79635	11	720674	UW.Fetal_Muscle_Leg.ChromatinAccessibility.H-23808.DS17429.twopass.merge150.wgt10.zgt2.wig	Fetal_Muscle_Leg	fetal_muscle	hotspots	Hotspots
560	1e-07	5.34474	0.108911	5	61290	11	720674	UW.iPS_DF_4.7.ChromatinAccessibility.DS15169.twopass.merge150.wgt10.zgt2.wig	iPS_DF_4.7	ips_cell	hotspots	Hotspots
125	1e-07	5.89489	0.108911	5	55570	11	720674	SkMC-DS11949.twopass.merge150.wgt10.zgt2.wig	SKMC	muscle	hotspots	Hotspots
132	1e-07	5.45829	0.118812	5	60015	11	720674	wgEncodeOpenChromDnaseCllAlnAllReps.30000000.twopass.merge150.wgt10.zgt2.wig	CLL	blood	hotspots	Hotspots
304	1e-07	6.2524	0.118812	4	41914	11	720674	UW.CD4_Primary_Cells.ChromatinAccessibility.RO_01679.DS17212.twopass.merge150.wgt10.zgt2.wig	CD4_Primary_Cells	blood	hotspots	Hotspots
158	1e-07	4.52192	0.118812	6	86931	11	720674	wgEncodeOpenChromDnasePhteAlnAllReps.30000000.twopass.merge150.wgt10.zgt2.wig	pHTE	epithelium	hotspots	Hotspots
76	1e-07	4.8707	0.118812	6	80706	11	720674	hESCT0-DS11909.twopass.merge150.wgt10.zgt2.wig	hESCT0	es_cell	hotspots	Hotspots
386	1e-07	4.75482	0.118812	6	82673	11	720674	UW.Fetal_Lung.ChromatinAccessibility.H-22934B.DS13507.twopass.merge150.wgt10.zgt2.wig	Fetal_Lung	fetal_lung	hotspots	Hotspots
459	1e-07	4.8529	0.118812	6	81002	11	720674	UW.Fetal_Muscle_Leg.ChromatinAccessibility.H-24409.DS20239.twopass.merge150.wgt10.zgt2.wig	Fetal_Muscle_Leg	fetal_muscle	hotspots	Hotspots
107	1e-07	6.05607	0.118812	5	54091	11	720674	Ishikawa_E_AllReps.30000000.twopass.merge150.wgt10.zgt2.wig	Ishikawa	uterus	hotspots	Hotspots
137	1e-07	4.24254	0.128713	5	77213	11	720674	wgEncodeOpenChromDnaseGm12892AlnAllReps.30000000.twopass.merge150.wgt10.zgt2.wig	GM12892	blood	hotspots	Hotspots
552	1e-07	4.63495	0.128713	6	84811	11	720674	UW.H9.ChromatinAccessibility.DS18517.twopass.merge150.wgt10.zgt2.wig	H9	es_cell	hotspots	Hotspots
388	1e-07	4.83876	0.128713	5	67699	11	720674	UW.Fetal_Lung.ChromatinAccessibility.H-23247.DS14666.twopass.merge150.wgt10.zgt2.wig	Fetal_Lung	fetal_lung	hotspots	Hotspots
446	1e-07	4.40833	0.128713	6	89171	11	720674	UW.Fetal_Muscle_Back.ChromatinAccessibility.H-24297.DS19648.twopass.merge150.wgt10.zgt2.wig	Fetal_Muscle_Back	fetal_muscle	hotspots	Hotspots
475	1e-07	4.51911	0.128713	6	86985	11	720674	UW.Fetal_Renal_Cortex.ChromatinAccessibility.H-24078.DS18428.twopass.merge150.wgt10.zgt2.wig	Fetal_Renal_Cortex	fetal_renal_cortex	hotspots	Hotspots
485	1e-07	4.91086	0.128713	6	80046	11	720674	UW.Fetal_Renal_Pelvis.ChromatinAccessibility.H-23790.DS17381.twopass.merge150.wgt10.zgt2.wig	Fetal_Renal_Pelvis	fetal_renal_pelvis	hotspots	Hotspots
523	1e-07	4.56244	0.128713	6	86159	11	720674	UW.Fetal_Thymus.ChromatinAccessibility.H-24078.DS18382.twopass.merge150.wgt10.zgt2.wig	Fetal_Thymus	fetal_thymus	hotspots	Hotspots
68	1e-07	5.62793	0.128713	5	58206	11	720674	HCM-DS12599.twopass.merge150.wgt10.zgt2.wig	HCM	heart	hotspots	Hotspots
114	1e-07	5.38392	0.128713	5	60844	11	720674	NHA-DS12800.twopass.merge150.wgt10.zgt2.wig	NH-A	nervous	hotspots	Hotspots
110	1e-07	4.4409	0.138614	6	88517	11	720674	K562-all.twopass.merge150.wgt10.zgt2.wig	K562	blood	hotspots	Hotspots
300	1e-07	6.82154	0.138614	4	38417	11	720674	UW.CD3_Primary_Cells.ChromatinAccessibility.CB6_1-4-2011.DS17706.twopass.merge150.wgt10.zgt2.wig	CD3_Primary_Cells	blood	hotspots	Hotspots
87	1e-07	6.29476	0.138614	4	41632	11	720674	HMVEC_dLyAd-DS13261.twopass.merge150.wgt10.zgt2.wig	HMVEC-dLy-Ad	blood_vessel	hotspots	Hotspots
152	1e-07	4.31868	0.138614	6	91022	11	720674	wgEncodeOpenChromDnaseMedulloAlnAllReps.30000000.twopass.merge150.wgt10.zgt2.wig	Medullo	brain	hotspots	Hotspots
314	1e-07	5.52783	0.138614	5	59260	11	720674	UW.Fetal_Adrenal_Gland.ChromatinAccessibility.H-23769.DS17319.twopass.merge150.wgt10.zgt2.wig	Fetal_Adrenal_Gland	fetal_adrenal_gland	hotspots	Hotspots
341	1e-07	4.52532	0.138614	5	72388	11	720674	UW.Fetal_Intestine_Large.ChromatinAccessibility.H-23604.DS16563.twopass.merge150.wgt10.zgt2.wig	Fetal_Intestine_Large	fetal_intestine,_large	hotspots	Hotspots
376	1e-07	4.51528	0.138614	5	72549	11	720674	UW.Fetal_Kidney_Left.ChromatinAccessibility.H-23640.DS16805.twopass.merge150.wgt10.zgt2.wig	Fetal_Kidney_Left	fetal_kidney	hotspots	Hotspots
367	1e-07	5.59048	0.138614	6	70315	11	720674	UW.Fetal_Kidney.ChromatinAccessibility.H-22337.DS10986.twopass.merge150.wgt10.zgt2.wig	Fetal_Kidney	fetal_kidney	hotspots	Hotspots
451	1e-07	4.16904	0.138614	6	94289	11	720674	UW.Fetal_Muscle_Leg.ChromatinAccessibility.H-24111.DS18471.twopass.merge150.wgt10.zgt2.wig	Fetal_Muscle_Leg	fetal_muscle	hotspots	Hotspots
457	1e-07	4.91639	0.138614	6	79956	11	720674	UW.Fetal_Muscle_Leg.ChromatinAccessibility.H-24279.DS19436.twopass.merge150.wgt10.zgt2.wig	Fetal_Muscle_Leg	fetal_muscle	hotspots	Hotspots
460	1e-07	3.92502	0.138614	6	100151	11	720674	UW.Fetal_Muscle_Lower_Limb_Skeletal.ChromatinAccessibility.H-24042.DS18174.twopass.merge150.wgt10.zgt2.wig	Fetal_Muscle_Lower_Limb_Skeletal	fetal_muscle,_lower_limb	hotspots	Hotspots
506	1e-07	4.61385	0.138614	5	70999	11	720674	UW.Fetal_Stomach.ChromatinAccessibility.H-23758.DS17172.twopass.merge150.wgt10.zgt2.wig	Fetal_Stomach	fetal_stomach	hotspots	Hotspots
118	1e-07	5.32156	0.138614	5	61557	11	720674	NHLF-DS12829.twopass.merge150.wgt10.zgt2.wig	NHLF	lung	hotspots	Hotspots
576	1e-07	4.84038	0.148515	4	54141	11	720674	UW.Mobilized_CD4_Primary_Cells.ChromatinAccessibility.RO_01679.DS16955.twopass.merge150.wgt10.zgt2.wig	Mobilized_CD4_Primary_Cells	blood	hotspots	Hotspots
126	1e-07	5.90201	0.148515	5	55503	11	720674	SK_N_MC-DS14408.twopass.merge150.wgt10.zgt2.wig	SK-N-MC	brain	hotspots	Hotspots
75	1e-07	4.06027	0.148515	6	96815	11	720674	HESC-all.twopass.merge150.wgt10.zgt2.wig	HESC	es_cell	hotspots	Hotspots
551	1e-07	4.55743	0.148515	5	71878	11	720674	UW.H1_Derived_Neuronal_Progenitor_Cultured_Cells.ChromatinAccessibility.DS20153.twopass.merge150.wgt10.zgt2.wig	H1_Derived_Neuronal_Progenitor_Cultured_Cells	es_cell	hotspots	Hotspots
545	1e-07	6.03376	0.148515	5	54291	11	720674	UW.H1_BMP4_Derived_Trophoblast_Cultured_Cells.ChromatinAccessibility.DS19317.twopass.merge150.wgt10.zgt2.wig	H1_BMP4_Derived_Trophoblast_Cultured_Cells	es_cell	hotspots	Hotspots
410	1e-07	4.57822	0.148515	6	85862	11	720674	UW.Fetal_Lung_Right.ChromatinAccessibility.H-23640.DS16790.twopass.merge150.wgt10.zgt2.wig	Fetal_Lung_Right	fetal_lung	hotspots	Hotspots
455	1e-07	4.41993	0.148515	6	88937	11	720674	UW.Fetal_Muscle_Leg.ChromatinAccessibility.H-24244.DS19272.twopass.merge150.wgt10.zgt2.wig	Fetal_Muscle_Leg	fetal_muscle	hotspots	Hotspots
422	1e-07	3.79684	0.148515	6	103532	11	720674	UW.Fetal_Muscle_Arm.ChromatinAccessibility.H-24005.DS18080.twopass.merge150.wgt10.zgt2.wig	Fetal_Muscle_Arm	fetal_muscle	hotspots	Hotspots
429	1e-07	4.58076	0.148515	5	71512	11	720674	UW.Fetal_Muscle_Arm.ChromatinAccessibility.H-24198.DS19051.twopass.merge150.wgt10.zgt2.wig	Fetal_Muscle_Arm	fetal_muscle	hotspots	Hotspots
524	1e-07	5.2411	0.148515	5	62502	11	720674	UW.Fetal_Thymus.ChromatinAccessibility.H-24259.DS19287.twopass.merge150.wgt10.zgt2.wig	Fetal_Thymus	fetal_thymus	hotspots	Hotspots
535	1e-07	5.38879	0.148515	5	60789	11	720674	UW.Fibroblasts_Fetal_Skin_Quadriceps_Left.ChromatinAccessibility.H-24259.DS20056.twopass.merge150.wgt10.zgt2.wig	Fibroblasts_Fetal_Skin_Quadriceps_Left	fibroblast	hotspots	Hotspots
93	1e-07	5.67905	0.158416	5	57682	11	720674	HPAEC-DS12916.hg19.twopass.merge150.wgt10.zgt2.wig	HPAEC	blood_vessel	hotspots	Hotspots
73	1e-07	4.29045	0.158416	6	91621	11	720674	Hela-all.twopass.merge150.wgt10.zgt2.wig	HeLa-S3	cervix	hotspots	Hotspots
351	1e-07	4.08504	0.158416	6	96228	11	720674	UW.Fetal_Intestine_Large.ChromatinAccessibility.H-23964.DS17841.twopass.merge150.wgt10.zgt2.wig	Fetal_Intestine_Large	fetal_intestine,_large	hotspots	Hotspots
428	1e-07	4.81925	0.158416	5	67973	11	720674	UW.Fetal_Muscle_Arm.ChromatinAccessibility.H-24143.DS18992.twopass.merge150.wgt10.zgt2.wig	Fetal_Muscle_Arm	fetal_muscle	hotspots	Hotspots
513	1e-07	4.55959	0.158416	5	71844	11	720674	UW.Fetal_Stomach.ChromatinAccessibility.H-24125.DS18821.twopass.merge150.wgt10.zgt2.wig	Fetal_Stomach	fetal_stomach	hotspots	Hotspots
46	1e-07	6.36338	0.158416	4	41183	11	720674	AG09319-DS12291.twopass.merge150.wgt10.zgt2.wig	AG09319	gingival	hotspots	Hotspots
121	1e-07	5.81102	0.158416	5	56372	11	720674	PrEC-DS12098.hg19.twopass.merge150.wgt10.zgt2.wig	PrEC	prostate	hotspots	Hotspots
305	1e-07	4.97557	0.168317	4	52670	11	720674	UW.CD4_Primary_Cells.ChromatinAccessibility.RO_01689.DS17329.twopass.merge150.wgt10.zgt2.wig	CD4_Primary_Cells	blood	hotspots	Hotspots
302	1e-07	4.89691	0.168317	4	53516	11	720674	UW.CD3_Primary_Cells.ChromatinAccessibility.RO_01701.DS17534.twopass.merge150.wgt10.zgt2.wig	CD3_Primary_Cells	blood	hotspots	Hotspots
135	1e-07	4.68512	0.168317	5	69919	11	720674	wgEncodeOpenChromDnaseGlioblaAlnAllReps.30000000.twopass.merge150.wgt10.zgt2.wig	Gliobla	brain	hotspots	Hotspots
553	1e-07	5.18297	0.168317	5	63203	11	720674	UW.H9.ChromatinAccessibility.DS18522.twopass.merge150.wgt10.zgt2.wig	H9	es_cell	hotspots	Hotspots
435	1e-07	3.72429	0.168317	6	105549	11	720674	UW.Fetal_Muscle_Back.ChromatinAccessibility.H-23914.DS17767.twopass.merge150.wgt10.zgt2.wig	Fetal_Muscle_Back	fetal_muscle	hotspots	Hotspots
427	1e-07	4.30063	0.168317	5	76170	11	720674	UW.Fetal_Muscle_Arm.ChromatinAccessibility.H-24125.DS18559.twopass.merge150.wgt10.zgt2.wig	Fetal_Muscle_Arm	fetal_muscle	hotspots	Hotspots
463	1e-07	4.29826	0.168317	5	76212	11	720674	UW.Fetal_Muscle_Trunk.ChromatinAccessibility.H-24507.DS20544.twopass.merge150.wgt10.zgt2.wig	Fetal_Muscle_Trunk	fetal_muscle,_trunk	hotspots	Hotspots
468	1e-07	4.83462	0.168317	5	67757	11	720674	UW.Fetal_Placenta.ChromatinAccessibility.H-24272.DS19391.twopass.merge150.wgt10.zgt2.wig	Fetal_Placenta	fetal_placenta	hotspots	Hotspots
512	1e-07	4.52326	0.168317	5	72421	11	720674	UW.Fetal_Stomach.ChromatinAccessibility.H-24078.DS18389.twopass.merge150.wgt10.zgt2.wig	Fetal_Stomach	fetal_stomach	hotspots	Hotspots
588	1e-07	5.34091	0.168317	5	61334	11	720674	UW.Penis_Foreskin_Melanocyte_Primary_Cells.ChromatinAccessibility.skin01.DS18590.twopass.merge150.wgt10.zgt2.wig	Penis_Foreskin_Melanocyte_Primary_Cells	skin	hotspots	Hotspots
572	1e-07	5.68085	0.178218	4	46131	11	720674	UW.Mobilized_CD34_Primary_Cells.ChromatinAccessibility.RO_01536.DS12339.twopass.merge150.wgt10.zgt2.wig	Mobilized_CD34_Primary_Cells	blood	hotspots	Hotspots
52	1e-07	5.03939	0.178218	4	52003	11	720674	CD14-DS18065.hg19.twopass.merge150.wgt10.zgt2.wig	CD14+	blood	hotspots	Hotspots
89	1e-07	5.44321	0.178218	4	48145	11	720674	HMVEC_dNeo-DS12937.twopass.merge150.wgt10.zgt2.wig	HMVEC-dNeo	blood_vessel	hotspots	Hotspots
80	1e-07	5.38303	0.178218	5	60854	11	720674	HIPEpiC-DS12684.twopass.merge150.wgt10.zgt2.wig	HIPEpiC	epithelium	hotspots	Hotspots
369	1e-07	4.40838	0.178218	6	89170	11	720674	UW.Fetal_Kidney.ChromatinAccessibility.H-23524.DS16139.twopass.merge150.wgt10.zgt2.wig	Fetal_Kidney	fetal_kidney	hotspots	Hotspots
442	1e-07	4.38514	0.178218	5	74702	11	720674	UW.Fetal_Muscle_Back.ChromatinAccessibility.H-24218.DS19117.twopass.merge150.wgt10.zgt2.wig	Fetal_Muscle_Back	fetal_muscle	hotspots	Hotspots
484	1e-07	4.5866	0.178218	6	85705	11	720674	UW.Fetal_Renal_Cortex_Right.ChromatinAccessibility.H-24232.DS19254.twopass.merge150.wgt10.zgt2.wig	Fetal_Renal_Cortex_Right	fetal_renal_cortex	hotspots	Hotspots
510	1e-07	4.38832	0.178218	5	74648	11	720674	UW.Fetal_Stomach.ChromatinAccessibility.H-23964.DS17878.twopass.merge150.wgt10.zgt2.wig	Fetal_Stomach	fetal_stomach	hotspots	Hotspots
338	1e-07	4.15367	0.188119	5	78865	11	720674	UW.Fetal_Heart.ChromatinAccessibility.H-24042.DS19427.twopass.merge150.wgt10.zgt2.wig	Fetal_Heart	fetal_heart	hotspots	Hotspots
375	1e-07	4.25607	0.188119	6	92361	11	720674	UW.Fetal_Kidney_Left.ChromatinAccessibility.H-23604.DS16579.twopass.merge150.wgt10.zgt2.wig	Fetal_Kidney_Left	fetal_kidney	hotspots	Hotspots
437	1e-07	3.84607	0.188119	6	102207	11	720674	UW.Fetal_Muscle_Back.ChromatinAccessibility.H-24005.DS18083.twopass.merge150.wgt10.zgt2.wig	Fetal_Muscle_Back	fetal_muscle	hotspots	Hotspots
528	1e-07	5.65064	0.188119	5	57972	11	720674	UW.Fibroblasts_Fetal_Skin_Abdomen.ChromatinAccessibility.H-24259.DS19561.twopass.merge150.wgt10.zgt2.wig	Fibroblasts_Fetal_Skin_Abdomen	fibroblast	hotspots	Hotspots
56	1e-07	5.0236	0.188119	5	65208	11	720674	E_myoblast_AllReps.30000000.twopass.merge150.wgt10.zgt2.wig	E_myoblast	muscle	hotspots	Hotspots
326	1e-07	4.78714	0.19802	5	68429	11	720674	UW.Fetal_Brain.ChromatinAccessibility.H-24297.DS20226.twopass.merge150.wgt10.zgt2.wig	Fetal_Brain	fetal_brain	hotspots	Hotspots
337	1e-07	4.10979	0.19802	5	79707	11	720674	UW.Fetal_Heart.ChromatinAccessibility.H-23744.DS19431.twopass.merge150.wgt10.zgt2.wig	Fetal_Heart	fetal_heart	hotspots	Hotspots
443	1e-07	4.4046	0.19802	5	74372	11	720674	UW.Fetal_Muscle_Back.ChromatinAccessibility.H-24244.DS19283.twopass.merge150.wgt10.zgt2.wig	Fetal_Muscle_Back	fetal_muscle	hotspots	Hotspots
499	1e-07	4.38462	0.19802	5	74711	11	720674	UW.Fetal_Renal_Pelvis_Right.ChromatinAccessibility.H-24232.DS19235.twopass.merge150.wgt10.zgt2.wig	Fetal_Renal_Pelvis_Right	fetal_renal_pelvis	hotspots	Hotspots
516	1e-07	4.49607	0.19802	5	72859	11	720674	UW.Fetal_Testes.ChromatinAccessibility.H24198_H23640_H24042.DS18942.twopass.merge150.wgt10.zgt2.wig	Fetal_Testes	fetal_testes	hotspots	Hotspots
102	1e-07	3.93958	0.19802	6	99781	11	720674	HSMM_D-all.twopass.merge150.wgt10.zgt2.wig	HSMM	muscle	hotspots	Hotspots
571	1e-07	5.35347	0.207921	4	48952	11	720674	UW.Mobilized_CD34_Primary_Cells.ChromatinAccessibility.RO_01535.DS14197.twopass.merge150.wgt10.zgt2.wig	Mobilized_CD34_Primary_Cells	blood	hotspots	Hotspots
55	1e-07	5.55996	0.207921	4	47134	11	720674	CMK-DS12393.twopass.merge150.wgt10.zgt2.wig	CMK	blood	hotspots	Hotspots
301	1e-07	5.07704	0.207921	3	38713	11	720674	UW.CD3_Primary_Cells.ChromatinAccessibility.RO_01679.DS17198.twopass.merge150.wgt10.zgt2.wig	CD3_Primary_Cells	blood	hotspots	Hotspots
354	1e-07	4.1513	0.207921	5	78910	11	720674	UW.Fetal_Intestine_Small.ChromatinAccessibility.H-23604.DS16559.twopass.merge150.wgt10.zgt2.wig	Fetal_Intestine_Small	fetal_intestine,_small	hotspots	Hotspots
412	1e-07	4.24578	0.207921	5	77154	11	720674	UW.Fetal_Lung_Right.ChromatinAccessibility.H-23758.DS17162.twopass.merge150.wgt10.zgt2.wig	Fetal_Lung_Right	fetal_lung	hotspots	Hotspots
458	1e-07	4.1637	0.207921	5	78675	11	720674	UW.Fetal_Muscle_Leg.ChromatinAccessibility.H-24297.DS19643.twopass.merge150.wgt10.zgt2.wig	Fetal_Muscle_Leg	fetal_muscle	hotspots	Hotspots
441	1e-07	4.12802	0.207921	5	79355	11	720674	UW.Fetal_Muscle_Back.ChromatinAccessibility.H-24143.DS18842.twopass.merge150.wgt10.zgt2.wig	Fetal_Muscle_Back	fetal_muscle	hotspots	Hotspots
540	1e-07	4.89189	0.207921	4	53571	11	720674	UW.Fibroblasts_Fetal_Skin_Upper_Back.ChromatinAccessibility.H-24259.DS19696.twopass.merge150.wgt10.zgt2.wig	Fibroblasts_Fetal_Skin_Upper_Back	fibroblast	hotspots	Hotspots
74	1e-07	4.49126	0.207921	5	72937	11	720674	HepG2-all.twopass.merge150.wgt10.zgt2.wig	HepG2	liver	hotspots	Hotspots
567	1e-07	5.64889	0.217822	4	46392	11	720674	UW.Mobilized_CD34_Primary_Cells.ChromatinAccessibility.RO_01517.DS14129.twopass.merge150.wgt10.zgt2.wig	Mobilized_CD34_Primary_Cells	blood	hotspots	Hotspots
139	1e-07	4.51808	0.217822	5	72504	11	720674	wgEncodeOpenChromDnaseGm19238AlnAllReps.30000000.twopass.merge150.wgt10.zgt2.wig	GM19238	blood	hotspots	Hotspots
299	1e-07	5.45011	0.217822	3	36063	11	720674	UW.CD3_Primary_Cells.ChromatinAccessibility.CB1_1-3-2011.DS17702.twopass.merge150.wgt10.zgt2.wig	CD3_Primary_Cells	blood	hotspots	Hotspots
42	1e-07	3.99365	0.217822	5	82025	11	720674	Adult_Th0_AllReps.30000000.twopass.merge150.wgt10.zgt2.wig	Adult_CD4+	blood	hotspots	Hotspots
315	1e-07	4.61269	0.217822	5	71017	11	720674	UW.Fetal_Adrenal_Gland.ChromatinAccessibility.H-24409.DS20343.twopass.merge150.wgt10.zgt2.wig	Fetal_Adrenal_Gland	fetal_adrenal_gland	hotspots	Hotspots
378	1e-07	3.83843	0.217822	5	85342	11	720674	UW.Fetal_Kidney_Left.ChromatinAccessibility.H-24089.DS18466.twopass.merge150.wgt10.zgt2.wig	Fetal_Kidney_Left	fetal_kidney	hotspots	Hotspots
438	1e-07	4.30997	0.217822	5	76005	11	720674	UW.Fetal_Muscle_Back.ChromatinAccessibility.H-24078.DS18377.twopass.merge150.wgt10.zgt2.wig	Fetal_Muscle_Back	fetal_muscle	hotspots	Hotspots
461	1e-07	4.54	0.217822	5	72154	11	720674	UW.Fetal_Muscle_Trunk.ChromatinAccessibility.H-23941.DS17827.twopass.merge150.wgt10.zgt2.wig	Fetal_Muscle_Trunk	fetal_muscle,_trunk	hotspots	Hotspots
465	1e-07	4.51475	0.217822	6	87069	11	720674	UW.Fetal_Muscle_Upper_Trunk.ChromatinAccessibility.H-23887.DS17664.twopass.merge150.wgt10.zgt2.wig	Fetal_Muscle_Upper_Trunk	fetal_muscle,_upper_trunk	hotspots	Hotspots
473	1e-07	4.98431	0.217822	5	65722	11	720674	UW.Fetal_Renal_Cortex.ChromatinAccessibility.H-23914.DS17756.twopass.merge150.wgt10.zgt2.wig	Fetal_Renal_Cortex	fetal_renal_cortex	hotspots	Hotspots
566	1e-07	5.31385	0.227723	4	49317	11	720674	UW.Mobilized_CD34_Primary_Cells.ChromatinAccessibility.RO_01508.DS11202.twopass.merge150.wgt10.zgt2.wig	Mobilized_CD34_Primary_Cells	blood	hotspots	Hotspots
310	1e-07	5.78081	0.227723	3	34000	11	720674	UW.CD8_Primary_Cells.ChromatinAccessibility.RO_01679.DS17203.twopass.merge150.wgt10.zgt2.wig	CD8_Primary_Cells	blood	hotspots	Hotspots
542	1e-07	4.82252	0.227723	5	67927	11	720674	UW.H1_BMP4_Derived_Mesendoderm_Cultured_Cells.ChromatinAccessibility.DS18732.twopass.merge150.wgt10.zgt2.wig	H1_BMP4_Derived_Mesendoderm_Cultured_Cells	es_cell	hotspots	Hotspots
332	1e-07	4.04984	0.227723	5	80887	11	720674	UW.Fetal_Heart.ChromatinAccessibility.H-23524.DS16146.twopass.merge150.wgt10.zgt2.wig	Fetal_Heart	fetal_heart	hotspots	Hotspots
434	1e-07	4.52151	0.227723	5	72449	11	720674	UW.Fetal_Muscle_Arm.ChromatinAccessibility.H-24297.DS19646.twopass.merge150.wgt10.zgt2.wig	Fetal_Muscle_Arm	fetal_muscle	hotspots	Hotspots
111	1e-07	4.28007	0.227723	6	91843	11	720674	LNCap-all.twopass.merge150.wgt10.zgt2.wig	LNCaP	prostate	hotspots	Hotspots
589	1e-07	4.42262	0.227723	5	74069	11	720674	UW.Penis_Foreskin_Melanocyte_Primary_Cells.ChromatinAccessibility.skin01.DS18601.twopass.merge150.wgt10.zgt2.wig	Penis_Foreskin_Melanocyte_Primary_Cells	skin	hotspots	Hotspots
134	1e-07	4.37789	0.227723	6	89791	11	720674	wgEncodeOpenChromDnaseFibropAlnAllReps.30000000.twopass.merge150.wgt10.zgt2.wig	FibroP	skin	hotspots	Hotspots
353	1e-07	4.34455	0.237624	5	75400	11	720674	UW.Fetal_Intestine_Large.ChromatinAccessibility.H-24111.DS18499.twopass.merge150.wgt10.zgt2.wig	Fetal_Intestine_Large	fetal_intestine,_large	hotspots	Hotspots
365	1e-07	4.29038	0.237624	5	76352	11	720674	UW.Fetal_Intestine_Small.ChromatinAccessibility.H-23941.DS17808.twopass.merge150.wgt10.zgt2.wig	Fetal_Intestine_Small	fetal_intestine,_small	hotspots	Hotspots
430	1e-07	3.8922	0.237624	5	84163	11	720674	UW.Fetal_Muscle_Arm.ChromatinAccessibility.H-24218.DS19053.twopass.merge150.wgt10.zgt2.wig	Fetal_Muscle_Arm	fetal_muscle	hotspots	Hotspots
494	1e-07	4.35321	0.237624	5	75250	11	720674	UW.Fetal_Renal_Pelvis_Left.ChromatinAccessibility.H-24169.DS18964.twopass.merge150.wgt10.zgt2.wig	Fetal_Renal_Pelvis_Left	fetal_renal_pelvis	hotspots	Hotspots
488	1e-07	4.92934	0.237624	4	53164	11	720674	UW.Fetal_Renal_Pelvis.ChromatinAccessibility.H-24005.DS18088.twopass.merge150.wgt10.zgt2.wig	Fetal_Renal_Pelvis	fetal_renal_pelvis	hotspots	Hotspots
501	1e-07	3.60677	0.237624	6	108988	11	720674	UW.Fetal_Spinal_Cord.ChromatinAccessibility.H-24111.DS18501.twopass.merge150.wgt10.zgt2.wig	Fetal_Spinal_Cord	fetal_spinal_cord	hotspots	Hotspots
313	1e-07	4.58121	0.247525	5	71505	11	720674	UW.Fetal_Adrenal_Gland.ChromatinAccessibility.H-22662.DS12528.twopass.merge150.wgt10.zgt2.wig	Fetal_Adrenal_Gland	fetal_adrenal_gland	hotspots	Hotspots
363	1e-07	4.38873	0.247525	5	74641	11	720674	UW.Fetal_Intestine_Small.ChromatinAccessibility.H-23887.DS17643.twopass.merge150.wgt10.zgt2.wig	Fetal_Intestine_Small	fetal_intestine,_small	hotspots	Hotspots
382	1e-07	4.25135	0.247525	5	77053	11	720674	UW.Fetal_Kidney_Right.ChromatinAccessibility.H-23758.DS17144.twopass.merge150.wgt10.zgt2.wig	Fetal_Kidney_Right	fetal_kidney	hotspots	Hotspots
396	1e-07	4.05932	0.247525	5	80698	11	720674	UW.Fetal_Lung_Left.ChromatinAccessibility.H-23435.DS15637.twopass.merge150.wgt10.zgt2.wig	Fetal_Lung_Left	fetal_lung	hotspots	Hotspots
385	1e-07	4.27437	0.247525	5	76638	11	720674	UW.Fetal_Lung.ChromatinAccessibility.H-22727.DS12817.twopass.merge150.wgt10.zgt2.wig	Fetal_Lung	fetal_lung	hotspots	Hotspots
504	1e-07	4.83619	0.247525	5	67735	11	720674	UW.Fetal_Spleen.ChromatinAccessibility.H-23399.DS17448.twopass.merge150.wgt10.zgt2.wig	Fetal_Spleen	fetal_spleen	hotspots	Hotspots
573	1e-07	4.68866	0.257426	4	55893	11	720674	UW.Mobilized_CD34_Primary_Cells.ChromatinAccessibility.RO_01549.DS12734.twopass.merge150.wgt10.zgt2.wig	Mobilized_CD34_Primary_Cells	blood	hotspots	Hotspots
324	1e-07	3.88892	0.257426	5	84234	11	720674	UW.Fetal_Brain.ChromatinAccessibility.H-23548.DS16302.twopass.merge150.wgt10.zgt2.wig	Fetal_Brain	fetal_brain	hotspots	Hotspots
374	1e-07	4.44446	0.257426	5	73705	11	720674	UW.Fetal_Kidney_Left.ChromatinAccessibility.H-23589.DS16446.twopass.merge150.wgt10.zgt2.wig	Fetal_Kidney_Left	fetal_kidney	hotspots	Hotspots
418	1e-07	4.11335	0.257426	5	79638	11	720674	UW.Fetal_Muscle_Arm.ChromatinAccessibility.H-23808.DS17432.twopass.merge150.wgt10.zgt2.wig	Fetal_Muscle_Arm	fetal_muscle	hotspots	Hotspots
99	1e-07	4.68196	0.257426	4	55973	11	720674	HRGEC-DS13716.twopass.merge150.wgt10.zgt2.wig	HRGEC	kidney	hotspots	Hotspots
370	1e-07	4.11418	0.267327	5	79622	11	720674	UW.Fetal_Kidney.ChromatinAccessibility.H-23663.DS16837.twopass.merge150.wgt10.zgt2.wig	Fetal_Kidney	fetal_kidney	hotspots	Hotspots
514	1e-07	4.26741	0.267327	5	76763	11	720674	UW.Fetal_Stomach.ChromatinAccessibility.H-24401.DS20349.twopass.merge150.wgt10.zgt2.wig	Fetal_Stomach	fetal_stomach	hotspots	Hotspots
557	1e-07	4.94002	0.267327	4	53049	11	720674	UW.IMR90.ChromatinAccessibility.DS13229.twopass.merge150.wgt10.zgt2.wig	IMR90	lung	hotspots	Hotspots
116	1e-07	4.67136	0.267327	4	56100	11	720674	NHDF_Neo-DS11923.twopass.merge150.wgt10.zgt2.wig	NHDF-neo	skin	hotspots	Hotspots
50	1e-07	5.19174	0.267327	4	50477	11	720674	BJ-DS10081.twopass.merge150.wgt10.zgt2.wig	BJ	skin	hotspots	Hotspots
98	1e-07	4.68656	0.277228	4	55918	11	720674	HRE-DS10641.twopass.merge150.wgt10.zgt2.wig	HRE	epithelium	hotspots	Hotspots
328	1e-07	4.31302	0.277228	4	60761	11	720674	UW.Fetal_Heart.ChromatinAccessibility.H-22662.DS12531.twopass.merge150.wgt10.zgt2.wig	Fetal_Heart	fetal_heart	hotspots	Hotspots
480	1e-07	4.54296	0.277228	5	72107	11	720674	UW.Fetal_Renal_Cortex_Left.ChromatinAccessibility.H-24169.DS18931.twopass.merge150.wgt10.zgt2.wig	Fetal_Renal_Cortex_Left	fetal_renal_cortex	hotspots	Hotspots
477	1e-07	3.90114	0.277228	5	83970	11	720674	UW.Fetal_Renal_Cortex.ChromatinAccessibility.H-24493.DS20568.twopass.merge150.wgt10.zgt2.wig	Fetal_Renal_Cortex	fetal_renal_cortex	hotspots	Hotspots
517	1e-07	4.33184	0.277228	4	60497	11	720674	UW.Fetal_Thymus.ChromatinAccessibility.H-23589.DS16490.twopass.merge150.wgt10.zgt2.wig	Fetal_Thymus	fetal_thymus	hotspots	Hotspots
532	1e-07	5.26401	0.277228	4	49784	11	720674	UW.Fibroblasts_Fetal_Skin_Biceps_Right.ChromatinAccessibility.H-24259.DS19745.twopass.merge150.wgt10.zgt2.wig	Fibroblasts_Fetal_Skin_Biceps_Right	fibroblast	hotspots	Hotspots
578	1e-07	4.70372	0.287129	4	55714	11	720674	UW.Mobilized_CD56_Primary_Cells.ChromatinAccessibility.RO_01689.DS16376.twopass.merge150.wgt10.zgt2.wig	Mobilized_CD56_Primary_Cells	blood	hotspots	Hotspots
138	1e-07	4.62437	0.287129	4	56670	11	720674	wgEncodeOpenChromDnaseGm18507AlnAllReps.30000000.twopass.merge150.wgt10.zgt2.wig	GM18507	blood	hotspots	Hotspots
62	1e-07	4.80189	0.287129	4	54575	11	720674	HAEpiC-DS12663.twopass.merge150.wgt10.zgt2.wig	HAEpiC	epithelium	hotspots	Hotspots
543	1e-07	4.6987	0.287129	5	69717	11	720674	UW.H1_BMP4_Derived_Mesendoderm_Cultured_Cells.ChromatinAccessibility.DS19310.twopass.merge150.wgt10.zgt2.wig	H1_BMP4_Derived_Mesendoderm_Cultured_Cells	es_cell	hotspots	Hotspots
320	1e-07	4.36121	0.287129	5	75112	11	720674	UW.Fetal_Brain.ChromatinAccessibility.H-23266.DS14718.twopass.merge150.wgt10.zgt2.wig	Fetal_Brain	fetal_brain	hotspots	Hotspots
384	1e-07	4.69538	0.287129	4	55813	11	720674	UW.Fetal_Lung.ChromatinAccessibility.H-22676.DS12646.twopass.merge150.wgt10.zgt2.wig	Fetal_Lung	fetal_lung	hotspots	Hotspots
474	1e-07	4.27649	0.287129	5	76600	11	720674	UW.Fetal_Renal_Cortex.ChromatinAccessibility.H-23941.DS17804.twopass.merge150.wgt10.zgt2.wig	Fetal_Renal_Cortex	fetal_renal_cortex	hotspots	Hotspots
79	1e-07	5.48341	0.287129	4	47792	11	720674	HGF-DS11752.twopass.merge150.wgt10.zgt2.wig	HGF	gingival	hotspots	Hotspots
41	1e-07	3.95331	0.29703	5	82862	11	720674	A549-all.twopass.merge150.wgt10.zgt2.wig	A549	epithelium	hotspots	Hotspots
333	1e-07	3.49892	0.29703	5	93623	11	720674	UW.Fetal_Heart.ChromatinAccessibility.H-23589.DS16500.twopass.merge150.wgt10.zgt2.wig	Fetal_Heart	fetal_heart	hotspots	Hotspots
406	1e-07	3.72059	0.29703	5	88045	11	720674	UW.Fetal_Lung_Left.ChromatinAccessibility.H-24089.DS18421.twopass.merge150.wgt10.zgt2.wig	Fetal_Lung_Left	fetal_lung	hotspots	Hotspots
533	1e-07	4.7615	0.29703	4	55038	11	720674	UW.Fibroblasts_Fetal_Skin_Biceps_Right.ChromatinAccessibility.H-24259.DS19761.twopass.merge150.wgt10.zgt2.wig	Fibroblasts_Fetal_Skin_Biceps_Right	fibroblast	hotspots	Hotspots
136	1e-07	3.60433	0.306931	4	72708	11	720674	wgEncodeOpenChromDnaseGm12891AlnAllReps.30000000.twopass.merge150.wgt10.zgt2.wig	GM12891	blood	hotspots	Hotspots
387	1e-07	3.87489	0.306931	5	84539	11	720674	UW.Fetal_Lung.ChromatinAccessibility.H-23090.DS13985.twopass.merge150.wgt10.zgt2.wig	Fetal_Lung	fetal_lung	hotspots	Hotspots
486	1e-07	3.8898	0.306931	5	84215	11	720674	UW.Fetal_Renal_Pelvis.ChromatinAccessibility.H-23833.DS17451.twopass.merge150.wgt10.zgt2.wig	Fetal_Renal_Pelvis	fetal_renal_pelvis	hotspots	Hotspots
294	1e-07	5.04136	0.316832	3	38987	11	720674	UW.CD14_Primary_Cells.ChromatinAccessibility.RO_01701.DS17889.twopass.merge150.wgt10.zgt2.wig	CD14_Primary_Cells	blood	hotspots	Hotspots
399	1e-07	3.92837	0.316832	5	83388	11	720674	UW.Fetal_Lung_Left.ChromatinAccessibility.H-23744.DS17105.twopass.merge150.wgt10.zgt2.wig	Fetal_Lung_Left	fetal_lung	hotspots	Hotspots
470	1e-07	3.56673	0.316832	5	91843	11	720674	UW.Fetal_Renal_Cortex.ChromatinAccessibility.H-23769.DS17307.twopass.merge150.wgt10.zgt2.wig	Fetal_Renal_Cortex	fetal_renal_cortex	hotspots	Hotspots
520	1e-07	4.04045	0.316832	4	64860	11	720674	UW.Fetal_Thymus.ChromatinAccessibility.H-23833.DS17474.twopass.merge150.wgt10.zgt2.wig	Fetal_Thymus	fetal_thymus	hotspots	Hotspots
330	1e-07	3.74762	0.326733	5	87410	11	720674	UW.Fetal_Heart.ChromatinAccessibility.H-23468.DS15839.twopass.merge150.wgt10.zgt2.wig	Fetal_Heart	fetal_heart	hotspots	Hotspots
395	1e-07	3.9456	0.326733	5	83024	11	720674	UW.Fetal_Lung.ChromatinAccessibility.H-23419.DS15573.twopass.merge150.wgt10.zgt2.wig	Fetal_Lung	fetal_lung	hotspots	Hotspots
419	1e-07	3.40572	0.326733	6	115422	11	720674	UW.Fetal_Muscle_Arm.ChromatinAccessibility.H-23914.DS17765.twopass.merge150.wgt10.zgt2.wig	Fetal_Muscle_Arm	fetal_muscle	hotspots	Hotspots
492	1e-07	3.74852	0.326733	5	87389	11	720674	UW.Fetal_Renal_Pelvis_Left.ChromatinAccessibility.H-23871.DS17553.twopass.merge150.wgt10.zgt2.wig	Fetal_Renal_Pelvis_Left	fetal_renal_pelvis	hotspots	Hotspots
43	1e-07	5.04007	0.326733	4	51996	11	720674	AG04449-DS12319.twopass.merge150.wgt10.zgt2.wig	AG04449	skin	hotspots	Hotspots
364	1e-07	4.20634	0.336634	4	62302	11	720674	UW.Fetal_Intestine_Small.ChromatinAccessibility.H-23914.DS17763.twopass.merge150.wgt10.zgt2.wig	Fetal_Intestine_Small	fetal_intestine,_small	hotspots	Hotspots
518	1e-07	4.30976	0.336634	4	60807	11	720674	UW.Fetal_Thymus.ChromatinAccessibility.H-23663.DS16841.twopass.merge150.wgt10.zgt2.wig	Fetal_Thymus	fetal_thymus	hotspots	Hotspots
321	1e-07	4.20317	0.346535	4	62349	11	720674	UW.Fetal_Brain.ChromatinAccessibility.H-23284.DS14803.twopass.merge150.wgt10.zgt2.wig	Fetal_Brain	fetal_brain	hotspots	Hotspots
408	1e-07	4.08005	0.346535	5	80288	11	720674	UW.Fetal_Lung_Right.ChromatinAccessibility.H-23435.DS15632.twopass.merge150.wgt10.zgt2.wig	Fetal_Lung_Right	fetal_lung	hotspots	Hotspots
124	1e-07	4.71914	0.356436	4	55532	11	720674	SAEC-DS10518.twopass.merge150.wgt10.zgt2.wig	SAEC	epithelium	hotspots	Hotspots
358	1e-07	3.92023	0.356436	4	66849	11	720674	UW.Fetal_Intestine_Small.ChromatinAccessibility.H-23744.DS17092.twopass.merge150.wgt10.zgt2.wig	Fetal_Intestine_Small	fetal_intestine,_small	hotspots	Hotspots
383	1e-07	3.74757	0.356436	5	87411	11	720674	UW.Fetal_Kidney_Right.ChromatinAccessibility.H-24089.DS18463.twopass.merge150.wgt10.zgt2.wig	Fetal_Kidney_Right	fetal_kidney	hotspots	Hotspots
496	1e-07	3.7664	0.356436	5	86974	11	720674	UW.Fetal_Renal_Pelvis_Right.ChromatinAccessibility.H-23871.DS17548.twopass.merge150.wgt10.zgt2.wig	Fetal_Renal_Pelvis_Right	fetal_renal_pelvis	hotspots	Hotspots
306	1e-07	4.92958	0.366337	3	39871	11	720674	UW.CD4_Primary_Cells.ChromatinAccessibility.RO_01701.DS17881.twopass.merge150.wgt10.zgt2.wig	CD4_Primary_Cells	blood	hotspots	Hotspots
298	1e-07	3.89355	0.366337	4	67307	11	720674	UW.CD20_Primary_Cells.ChromatinAccessibility.RO_01778.DS17371.twopass.merge150.wgt10.zgt2.wig	CD20_Primary_Cells	blood	hotspots	Hotspots
291	1e-07	4.66637	0.366337	4	56160	11	720674	UW.Breast_vHMEC.ChromatinAccessibility.RM035.DS18406.twopass.merge150.wgt10.zgt2.wig	Breast_vHMEC	breast	hotspots	Hotspots
417	1e-07	3.40614	0.366337	5	96173	11	720674	UW.Fetal_Lung_Right.ChromatinAccessibility.H-24111.DS18492.twopass.merge150.wgt10.zgt2.wig	Fetal_Lung_Right	fetal_lung	hotspots	Hotspots
522	1e-07	3.47629	0.366337	4	75386	11	720674	UW.Fetal_Thymus.ChromatinAccessibility.H-23964.DS17876.twopass.merge150.wgt10.zgt2.wig	Fetal_Thymus	fetal_thymus	hotspots	Hotspots
112	1e-07	3.80764	0.376238	5	86032	11	720674	MCF7-all.twopass.merge150.wgt10.zgt2.wig	MCF-7	breast	hotspots	Hotspots
359	1e-07	3.87301	0.376238	4	67664	11	720674	UW.Fetal_Intestine_Small.ChromatinAccessibility.H-23758.DS17150.twopass.merge150.wgt10.zgt2.wig	Fetal_Intestine_Small	fetal_intestine,_small	hotspots	Hotspots
381	1e-07	3.54078	0.376238	5	92516	11	720674	UW.Fetal_Kidney_Right.ChromatinAccessibility.H-23640.DS16801.twopass.merge150.wgt10.zgt2.wig	Fetal_Kidney_Right	fetal_kidney	hotspots	Hotspots
[truncated: 6,042 more rows]
