# Supplementary material for: Genome-wide association study of 23,500 individuals identifies 7 loci associated with brain ventricular volume
Source: Nat Commun. 2018 Sep 26;9:3945. doi: 10.1038/s41467-018-06234-w (PMC6158214; doi:10.1038/s41467-018-06234-w)
Supplement: Supplementary file 11 — Supplementary Data 8 [file 41467_2018_6234_MOESM11_ESM.xlsx]

## Sheet: Blad1
Supplementary Data 8. Top results of pathway based analysis (p-value < 5×10-5).
GO_ID	initiallengthpathway	lenafterfirstcut	finalpathwaylength	pathwayp	empiricalp	genelist
GO:0051493_regulation_of_cytoskeleton_organization	110	110	103	2.30517e-11	6e-06	MTOR_CAPZB_NEXN_PSRC1_CAPZA1_ARHGEF2_SPTA1_ARPC5_PROX1_ROCK2_TRIM54_RHOQ_SPTBN1_CCDC88A_XPO1_PLEK_ADD2_TACR1_CAPG_NCK2_ACTR3_CLASP1_NEB_MAP2_VIL1_CAV3_DYNC1LI1_CLASP2_VILL_CTNNB1_MAP4_RHOA_NCK1_PFN2_MAP6D1_CRIPAK_ADD1_CENPE_PLK4_RICTOR_MAP3K1_MAP1B_RASA1_APC_NPM1_EDN1_LATS1_PARK2_PDGFA_SCIN_SBDS_LIMK1_CCL24_TAC1_ARPC1B_CAPZA2_ACTR3C_ACTR3B_SORBS3_GSN_ARPC5L_SPTAN1_TSC1_PRKCQ_NEBL_CXCL12_ILK_CDC42…
ST_GA13_PATHWAY	34	34	32	8.73982e-10	1e-05	CDC42_ARHGEF11_AKT3_ROCK2_PDK1_PIK3CB_PLD1_NFKB1_MAP3K1_CFB_SRF_NFKBIE_MAP3K5_LPA_PTK2_MAPK8_NFKB2_RDX_PRKD1_NFKBIA_SERPINA4_AKT1_PLD2_DLG4_MAP2K4_GNA13_ROCK1_BCL2_TBXA2R_NFKBIB_PLD3_PI3
PC_S1P2_pathway	17	17	17	5.90839e-09	1.2e-05	JUN_IRS1_RHOA_PIK3CA_PIK3R1_MAPK14_GNA12_RAC1_GNAI1_GNA14_MAPK8_PAK1_FOS_CDH5_GNA13_S1PR2_MAPK1
PC_S1P3_pathway	21	21	21	1.28067e-08	1.2e-05	S1PR1_AKT3_CXCR4_ITGAV_RHOA_PDGFRB_VEGFA_GNA12_RAC1_GNAI1_JAK2_GNA14_S1PR3_PAK1_FLT1_AKT1_ITGB3_GNA13_S1PR2_SRC_MAPK1
PID_S1P_S1P2_PATHWAY	23	23	21	7.14201e-09	2e-05	JUN_GNAI3_IRS1_RHOA_GNAI2_MAPK14_GNA12_RAC1_GNAI1_GNAQ_MAPK8_PAK1_FOS_MAPK3_GNAO1_CDH5_GNA13_GNA15_S1PR2_MAPK1_GNAZ
PANTHER_BIOLOGICAL_PROCESS_Steroid_metabolism	57	57	40	6.76072e-09	3.8e-05	OSBPL9_GPX7_PPAP2B_CYP2J2_CYP1B1_OSBPL10_GPX1_OSBPL11_CNBP_CYP2U1_HPGD_CYP4V2_PPAP2A_HSD17B4_GPX3_GPX5_CYP2W1_TBXAS1_HSD17B3_LCN15_CYP26A1_CYP2C8_CYP2E1_CYP2R1_HSD17B12_FDX1_GPX2_CYP1A2_CYB5B_HSD17B2_HSDL1_HSD17B1_CYB5A_PPAP2C_GPX4_FDX1L_CYP4F11_CYP2S1_CYP24A1_CYP2D6
PID_LYSOPHOSPHOLIPID_PATHWAY	64	64	62	4.18143e-09	4.2e-05	GNB1_JUN_LPAR3_GNAI3_MAGI3_ADCY3_PRKCE_RHOA_GNAI2_PRKCD_GSK3B_ADCY5_PIK3CB_NFKB1_GAB1_CASP3_ADCY2_PIK3R1_HBEGF_ADRA1B_GNA12_RAC1_IL6_ADCY1_EGFR_GNAI1_TRIP6_PTK2B_LYN_ADCY8_PTK2_GNAQ_LPAR1_HRAS_PLCB3_RELA_ADCY6_PXN_ADCY4_PRKD1_NFKBIA_GNG2_FOS_AKT1_SLC9A3R2_ADCY9_ADCY7_MMP2_GNAO1_BCAR1_CRK_PLD2_MAPT_GNA13_GNA15_LPAR2_ARHGEF1_SRC_PLCG1_MMP9_TIAM1_GNAZ
GO:0033043_regulation_of_organelle_organization	188	187	163	5.77571e-11	4.4e-05	AURKAIP1_MAD2L2_CAPZB_RCC1_HECTD3_NEXN_PSRC1_CAPZA1_ARHGEF2_SPTA1_ARPC5_PLA2G4A_NEK2_PROX1_CENPF_ROCK2_TRIM54_RHOQ_SPTBN1_CCDC88A_XPO1_PLEK_ADD2_TACR1_CAPG_NCK2_BUB1_IL1B_ACTR3_CLASP1_NEB_TLK1_CD28_MAP2_VIL1_CAV3_DYNC1LI1_CLASP2_VILL_CTNNB1_MAP4_RHOA_DRD3_NCK1_PFN2_MAP6D1_CRIPAK_ADD1_PPARGC1A_BTC_SNCA_CENPE_EGF_MAD2L1_PLK4_ANAPC10_GOLPH3_RICTOR_MAP3K1_MAP1B_RASA1_APC_CDC25C_TAF7_NPM1_EDN1_TNF_HMG…
PID_S1P_META_PATHWAY	21	21	17	5.54939e-08	4.8e-05	S1PR1_GNAI3_GNAI2_GNA12_GNAI1_GNAQ_S1PR3_SGPL1_SGPP1_ABCC1_GNAO1_GNA13_SPHK1_S1PR4_S1PR5_SPHK2_GNAZ
