# Supplementary material for: Genome-wide association study of 23,500 individuals identifies 7 loci associated with brain ventricular volume
Source: Nat Commun. 2018 Sep 26;9:3945. doi: 10.1038/s41467-018-06234-w (PMC6158214; doi:10.1038/s41467-018-06234-w)
Supplement: Supplementary file 12 — Supplementary Data 9 [file 41467_2018_6234_MOESM12_ESM.xlsx]

## Sheet: Blad1
Supplementary Data 9. Genes part of the “regulation of cytoskeleton organization” pathway and diseases they have been implicated in according to the DisGeNET database. The associations supported by at least two curated databases (Score > 0.2) are shown.
Gene	Disease Name	DSI	DPI	Score
ADD1	Hypertensive disease	0.57	0.63	0.32
APC	Adenomatous Polyposis Coli	0.4	0.85	0.78
APC	Desmoid disease, hereditary	0.4	0.85	0.36
APC	Liver carcinoma	0.4	0.85	0.33
APC	Gardner Syndrome	0.4	0.85	0.24
APC	Medulloblastoma	0.4	0.85	0.24
APC	Stomach Neoplasms	0.4	0.85	0.24
APC	Colorectal Neoplasms	0.4	0.85	0.24
APC	Colorectal Cancer	0.4	0.85	0.24
APC	Colonic Neoplasms	0.4	0.85	0.23
BRCA1	Hereditary Breast and Ovarian Cancer Syndrome	0.4	0.89	0.42
BRCA1	BREAST-OVARIAN CANCER, FAMILIAL, SUSCEPTIBILITY TO, 1	0.4	0.89	0.36
BRCA1	Malignant neoplasm of breast	0.4	0.89	0.36
BRCA1	Mammary Neoplasms	0.4	0.89	0.33
BRCA1	ovarian neoplasm	0.4	0.89	0.3
BRCA1	Malignant neoplasm of ovary	0.4	0.89	0.28
CAV3	MUSCULAR DYSTROPHY, LIMB-GIRDLE, TYPE 1C	0.61	0.63	0.56
CAV3	LONG QT SYNDROME 9 (disorder)	0.61	0.63	0.36
CAV3	Creatine phosphokinase serum increased	0.61	0.63	0.36
CAV3	Muscular Dystrophies, Limb-Girdle	0.61	0.63	0.25
CAV3	Rippling muscle disease	0.61	0.63	0.25
CAV3	Cardiomyopathy, Familial Hypertrophic, 1 (disorder)	0.61	0.63	0.24
CCL11	Asthma	0.57	0.7	0.24
CCL11	Pneumonia	0.57	0.7	0.2
CORO1A	IMMUNODEFICIENCY 8	0.61	0.52	0.36
CTNNB1	Pilomatrixoma	0.44	0.85	0.48
CTNNB1	Medulloblastoma	0.44	0.85	0.37
CTNNB1	MENTAL RETARDATION, AUTOSOMAL DOMINANT 19	0.44	0.85	0.36
CTNNB1	Liver carcinoma	0.44	0.85	0.28
CTNNB1	Colorectal Neoplasms	0.44	0.85	0.26
CTNNB1	Hepatoblastoma	0.44	0.85	0.25
CTNNB1	Craniopharyngioma	0.44	0.85	0.24
CTNNB1	ovarian neoplasm	0.44	0.85	0.24
CTNNB1	Colonic Neoplasms	0.44	0.85	0.23
CTNNB1	Lung Neoplasms	0.44	0.85	0.21
CTNNB1	Malignant neoplasm of prostate	0.44	0.85	0.2
CTNNB1	Malignant neoplasm of ovary	0.44	0.85	0.2
CXCL12	HIV Infections	0.4	0.85	0.23
EDN1	Hypertensive disease	0.41	0.81	0.26
EDN1	QUESTION MARK EARS, ISOLATED	0.41	0.81	0.24
EDN1	AURICULOCONDYLAR SYNDROME 3	0.41	0.81	0.24
EDN1	Heart failure	0.41	0.81	0.22
EDN1	Left Ventricular Hypertrophy	0.41	0.81	0.21
EDN1	Pulmonary Hypertension	0.41	0.81	0.21
EDN1	Diabetes Mellitus, Non-Insulin-Dependent	0.41	0.81	0.21
EDN1	Pulmonary Fibrosis	0.41	0.81	0.21
EDN1	Cardiomegaly	0.41	0.81	0.2
EDN1	Erectile dysfunction	0.41	0.81	0.2
EDN1	Renal Insufficiency	0.41	0.81	0.2
GSN	Meretoja syndrome	0.51	0.81	0.48
KISS1R	HYPOGONADOTROPIC HYPOGONADISM 8 WITH OR WITHOUT ANOSMIA	0.61	0.48	0.32
KISS1R	Precocious Puberty, Central	0.61	0.48	0.24
LIMK1	Williams Syndrome	0.63	0.63	0.2
MAP3K1	46,XY SEX REVERSAL 6	0.61	0.56	0.24
MAPT	Progressive supranuclear palsy	0.5	0.7	0.56
MAPT	Frontotemporal dementia	0.5	0.7	0.46
MAPT	Pick Disease of the Brain	0.5	0.7	0.43
MAPT	Parkinson Disease	0.5	0.7	0.34
MAPT	Alzheimer's Disease	0.5	0.7	0.27
MAPT	PARKINSON DISEASE, LATE-ONSET	0.5	0.7	0.24
MAPT	Supranuclear Palsy, Progressive, 1, Atypical	0.5	0.7	0.24
MAPT	Dementia	0.5	0.7	0.23
MAPT	Tauopathies	0.5	0.7	0.21
MAPT	Memory Disorders	0.5	0.7	0.2
NEB	Nemaline Myopathy 2	0.72	0.44	0.32
NEXN	Cardiomyopathy, Dilated, 1CC	0.73	0.15	0.36
NEXN	CARDIOMYOPATHY, FAMILIAL HYPERTROPHIC, 20	0.73	0.15	0.24
NF2	Neurofibromatosis 2	0.53	0.67	0.6
NF2	Schwannomatosis	0.53	0.67	0.36
NF2	Meningioma	0.53	0.67	0.3
NPM1	Leukemia, Myelocytic, Acute	0.49	0.67	0.45
NPM1	Acute Promyelocytic Leukemia	0.49	0.67	0.25
PARK2	PARKINSON DISEASE 2, AUTOSOMAL RECESSIVE JUVENILE	0.48	0.81	0.33
PARK2	Parkinson Disease	0.48	0.81	0.29
PRKCQ	Diabetes Mellitus, Insulin-Dependent	0.65	0.63	0.25
RASA1	CAPILLARY MALFORMATION-ARTERIOVENOUS MALFORMATION (disorder)	0.53	0.74	0.48
RASA1	Sturge-Weber Syndrome	0.53	0.74	0.24
RDX	DEAFNESS, AUTOSOMAL RECESSIVE, 24	0.63	0.63	0.36
SBDS	Shwachman syndrome	0.53	0.78	0.49
SMAD3	LOEYS-DIETZ SYNDROME 3	0.46	0.85	0.36
SMAD3	Crohn Disease	0.46	0.85	0.24
SMAD3	Loeys-Dietz Syndrome	0.46	0.85	0.24
SPTA1	ELLIPTOCYTOSIS 2 (disorder)	0.7	0.37	0.36
SPTA1	Hereditary pyropoikilocytosis	0.7	0.37	0.36
SPTA1	SPHEROCYTOSIS, TYPE 3 (disorder)	0.7	0.37	0.32
SPTAN1	EPILEPTIC ENCEPHALOPATHY, EARLY INFANTILE, 5	0.65	0.63	0.24
SPTB	Elliptocytosis, Hereditary	0.72	0.37	0.24
SPTB	Hereditary spherocytosis	0.72	0.37	0.24
SPTBN2	Spinocerebellar Ataxia Type 5	0.72	0.22	0.44
SPTBN2	SPINOCEREBELLAR ATAXIA, AUTOSOMAL RECESSIVE 14	0.72	0.22	0.24
TAC1	Pain	0.48	0.89	0.2
TAC1	Inflammation	0.48	0.89	0.2
TACR1	Attention deficit hyperactivity disorder	0.56	0.78	0.2
TPM1	Cardiomyopathy, Dilated, 1y	0.62	0.52	0.36
TPM1	CARDIOMYOPATHY, FAMILIAL HYPERTROPHIC, 3 (disorder)	0.62	0.52	0.36
TPM1	Cardiomyopathy, Hypertrophic, Familial	0.62	0.52	0.25
TRIOBP	Deafness, Autosomal Recessive 28	0.81	0.22	0.36
TSC1	Tuberous Sclerosis	0.38	0.85	0.47
TSC1	TUBEROUS SCLEROSIS 1 (disorder)	0.38	0.85	0.44
TSC1	Lymphangioleiomyomatosis	0.38	0.85	0.37
TSC1	FOCAL CORTICAL DYSPLASIA OF TAYLOR	0.38	0.85	0.24
TSC1	Autistic Disorder	0.38	0.85	0.2
Abbreviations: DSI - Disease Specificity Index (reflects if a gene is associated with several or fewer diseases); DPI - Disease Pleiotropy Index (reflects if the multiple diseases associated to the gene are similar); Score - Score developed by DisGeNET to rank the gene-disease associations according to their level of evidence;
