# Supplementary material for: Genome-wide association study of 23,500 individuals identifies 7 loci associated with brain ventricular volume
Source: Nat Commun. 2018 Sep 26;9:3945. doi: 10.1038/s41467-018-06234-w (PMC6158214; doi:10.1038/s41467-018-06234-w)
Supplement: Supplementary file 13 — Supplementary Data 10 [file 41467_2018_6234_MOESM13_ESM.xlsx]

## Sheet: Blad1
Supplementary Data 10. List of lead SNPs extracted from the largest published GWAS for genetics risk score analysis.
Trait	SNPs	Risk Allele	Beta	reference PMID
ALS	rs3849943	C	0.198851	24931836
ALS	rs12608932	C	0.165514	24931836
AD	rs6656401	A	0.157	24162737
AD	rs6733839	T	0.188	24162737
AD	rs35349669	T	0.066	24162737
AD	rs190982	A	0.08	24162737
AD	rs75932628	C	0.889	24041969
AD	rs9271192	C	0.108	24162737
AD	rs10948363	G	0.098	24162737
AD	rs1476679	T	0.078	24162737
AD	rs11771145	G	0.102	24162737
AD	rs2718058	A	0.07	24162737
AD	rs28834970	C	0.096	24162737
AD	rs9331896	T	0.146	24162737
AD	rs11218343	T	0.27	24162737
AD	rs10838725	C	0.075	24162737
AD	rs983392	A	0.108	24162737
AD	rs10792832	G	0.13	24162737
AD	rs17125944	C	0.122	24162737
AD	rs10498633	G	0.104	24162737
AD	rs429358	C	1.3503	24162737
AD	rs4147929	A	0.135	24162737
AD	rs7274581	T	0.139	24162737
bipolar	rs10884920	A	0.113329	28072414
bipolar	rs56361249	T	0.113329	28072414
bipolar	rs9834970	C	0.105361	28072414
bipolar	rs2302417	T	0.10436	28072414
bipolar	rs1203233	T	0.0943107	28072414
bipolar	rs10994299	A	0.210721	28072414
bipolar	rs4765913	A	0.122218	28072414
bipolar	rs10459221	G	0.0943107	28072414
PSP	rs1411478	G	0.239017	21685912
PSP	rs7571971	C	0.285179	21685912
PSP	rs1768208	C	0.314811	21685912
PSP	rs8070723	A	1.6312	21685912
PSP	rs12203592	C	0.392042	21685912
ptau in CSF	rs769449	A	0.091	23562540
ptau in CSF	rs514716	A	0.072	23562540
ptau in CSF	rs6922617	G	0.094	23562540
sch	rs12845396	T	0.0544562	25056061
sch	rs2909457	G	0.0576291	25056061
sch	rs10860964	T	0.0582689	25056061
sch	rs12148337	T	0.0582689	25056061
sch	rs4240748	G	0.058689	25056061
sch	rs211829	T	0.0592119	25056061
sch	rs11740474	T	0.05975	25056061
sch	rs1339227	C	0.05975	25056061
sch	rs12421382	C	0.0608121	25056061
sch	rs679087	C	0.0608121	25056061
sch	rs832187	C	0.0608121	25056061
sch	rs6984242	G	0.0608121	25056061
sch	rs7523273	A	0.0610951	25056061
sch	rs3849046	T	0.0610951	25056061
sch	rs4330281	C	0.0618754	25056061
sch	rs11027857	A	0.0620354	25056061
sch	rs215411	A	0.0620354	25056061
sch	rs2693698	G	0.0629398	25056061
sch	rs8082590	G	0.0629398	25056061
sch	rs11685299	C	0.0629398	25056061
sch	rs10520163	T	0.0629748	25056061
sch	rs77502336	C	0.0639133	25056061
sch	rs6002655	T	0.0639133	25056061
sch	rs3735025	T	0.0639133	25056061
sch	rs5937157	G	0.0640053	25056061
sch	rs12903146	A	0.064851	25056061
sch	rs9922678	A	0.064851	25056061
sch	rs59979824	C	0.065072	25056061
sch	rs7267348	C	0.065072	25056061
sch	rs9420	A	0.0657877	25056061
sch	rs4766428	T	0.0657877	25056061
sch	rs6466055	A	0.0657877	25056061
sch	rs1498232	T	0.0667236	25056061
sch	rs11139497	A	0.0667236	25056061
sch	rs11210892	G	0.0682788	25056061
sch	rs2905426	G	0.0682788	25056061
sch	rs1106568	G	0.0682788	25056061
sch	rs4523957	T	0.0685928	25056061
sch	rs56873913	T	0.0685928	25056061
sch	rs2535627	T	0.0685928	25056061
sch	rs2068012	C	0.0693501	25056061
sch	rs11682175	C	0.0693501	25056061
sch	rs7432375	G	0.0693501	25056061
sch	rs4648845	T	0.0695261	25056061
sch	rs2332700	C	0.0704585	25056061
sch	rs12691307	A	0.0704585	25056061
sch	rs10503253	A	0.0704585	25056061
sch	rs56205728	A	0.07139	25056061
sch	rs2053079	G	0.071496	25056061
sch	rs6670165	T	0.0723207	25056061
sch	rs9636107	G	0.0725707	25056061
sch	rs6704768	G	0.0725707	25056061
sch	rs10791097	T	0.0732505	25056061
sch	rs4388249	T	0.0732505	25056061
sch	rs11693094	C	0.0736465	25056061
sch	rs6434928	G	0.0736465	25056061
sch	rs7405404	T	0.0741794	25056061
sch	rs6065094	G	0.0747235	25056061
sch	rs12129573	A	0.0751075	25056061
sch	rs2514218	C	0.0758017	25056061
sch	rs7819570	T	0.0760347	25056061
sch	rs55661361	G	0.076881	25056061
sch	rs1501357	C	0.076881	25056061
sch	rs8044995	A	0.0778865	25056061
sch	rs6704641	A	0.0778865	25056061
sch	rs7801375	G	0.0790432	25056061
sch	rs13240464	T	0.079735	25056061
sch	rs950169	C	0.080126	25056061
sch	rs4702	G	0.0812101	25056061
sch	rs4391122	G	0.0812101	25056061
sch	rs75968099	T	0.08158	25056061
sch	rs12325245	T	0.0833816	25056061
sch	rs9607782	A	0.0834216	25056061
sch	rs4129585	A	0.0834216	25056061
sch	rs12887734	T	0.0843411	25056061
sch	rs36068923	G	0.0844692	25056061
sch	rs1378559	T	0.0861777	25056061
sch	rs75059851	A	0.0870947	25056061
sch	rs2851447	G	0.0888312	25056061
sch	rs8042374	A	0.0889262	25056061
sch	rs111294930	A	0.0898407	25056061
sch	rs140505938	C	0.0899247	25056061
sch	rs2007044	G	0.0921153	25056061
sch	rs17194490	T	0.0962189	25056061
sch	rs16867576	A	0.0962189	25056061
sch	rs73229090	C	0.0965109	25056061
sch	rs11191419	T	0.098716	25056061
sch	rs3768644	G	0.100926	25056061
sch	rs12704290	G	0.100926	25056061
sch	rs7893279	T	0.117783	25056061
sch	rs1702294	C	0.11991	25056061
sch	rs72934570	C	0.13582	25056061
sch	rs35518360	T	0.154317	25056061
sch	rs117074560	C	0.163696	25056061
sch	rs12826178	G	0.167236	25056061
sch	rs115329265	A	0.18648	25056061
sch	rs77149735	A	0.275356	25056061
tau in CSF	rs769449	A	0.082	23562540
tau in CSF	rs9877502	A	0.052	23562540
tau in CSF	rs514716	A	0.071	23562540
wml	rs7214628	G	0.122168	25663218
wml	rs7909791	A	0.0628467	25663218
wml	rs78857879	A	0.0906846	25663218
wml	rs2984613	C	0.0480879	25663218
wml	rs11679640	C	0.0729036	25663218
PD	rs35749011	A	0.601032	25064009
PD	rs823118	T	0.115113	25064009
PD	rs10797576	T	0.123102	25064009
PD	rs6430538	C	0.133531	25064009
PD	rs1474055	T	0.193921	25064009
PD	rs12637471	G	0.171975	25064009
PD	rs34311866	C	0.240798	25064009
PD	rs11724635	A	0.118672	25064009
PD	rs6812193	C	0.0976128	25064009
PD	rs356182	G	0.274437	25064009
PD	rs9275326	C	0.191161	25064009
PD	rs199347	A	0.10436	25064009
PD	rs117896735	A	0.484892	25064009
PD	rs329648	T	0.0998453	25064009
PD	rs76904798	T	0.1441	25064009
PD	rs11060180	A	0.0998453	25064009
PD	rs11158026	C	0.100926	25064009
PD	rs2414739	A	0.107059	25064009
PD	rs14235	A	0.0980337	25064009
PD	rs17649553	C	0.262664	25064009
PD	rs12456492	G	0.100926	25064009
PD	rs8118008	A	0.105261	25064009
PD	rs591323	G	0.0877389	25064009
PD	rs11868035	G	0.0629398	25064009
PD	rs114138760	C	0.45362	25064009
PD	rs34884217	A	0.220741	25064009
PD	rs7681154	C	0.173164	25064009
PD	rs13201101	T	0.175633	25064009
Abbreviations: AD - Alzheimer's disease, ALS - Amyotrophic lateral sclerosis, PSP - progressive supranuclear palsy; ptau in CSF - phosphorylated tau levels in cerebrospinal fluid, tau in CSF - tau levels in cerebrospinal fluid; sch - schizophrenia; wml - white matter lessons, PD - Parkinson's disease
